# Supplementary material for: Rearrangement analysis of multiple bacterial genomes
Source: BMC Bioinformatics. 2019 Dec 27;20(Suppl 23):631. doi: 10.1186/s12859-019-3293-4 (PMC6933940; doi:10.1186/s12859-019-3293-4)
Supplement: Supplementary file 1 — Additional file 1: Table S1. 72 Helicobacter pylori strains information. [file 12859_2019_3293_MOESM1_ESM.xlsx]

## Sheet: Table S1
	Table S1. 72 Helicobacter pylori strains information
Accession	Strain	Disease	Country	Geographical Region	Level	GC%	Size	Gene	Protein	BioSample	BioProject	Assembly_accession	Sequencing Technology	Release Date	Modify Date
NZ_AP014523.1	NY40	-	Japan	EastAsia	Complete	38.8	1.697	1693	1479	SAMD00061026	PRJDB1537	GCA_000828955.1	454 GS Jr.; illumina; ABI 3710	2014/06/05	2017/03/25
NC_017365.1	F30	Duodenal ulcer	Japan	EastAsia	Complete	38.77	1.579	1569	1427	SAMD00060972	PRJDA50591	GCA_000270025.1	ABI 3730xl sequencers (Applied Biosystems)	2011/01/07	2017/09/18
NZ_AP014712.1	ML3	MALT lymphoma	Taiwan	EastAsia	Complete	38.68	1.635	1617	1365	SAMD00024433	PRJDB3430	GCA_001549875.1	454 GS junior	2015/03/07	2019/04/03
NZ_AP014710.1	ML1	MALT lymphoma	Taiwan	EastAsia	Complete	38.7	1.629	1610	1385	SAMD00024431	PRJDB3430	GCA_001549715.1	454 GS junior	2015/03/07	2019/04/03
NC_021216.3	UM299	-	Singapore	EastAsia	Complete	38.8	1.594	1573	1441	SAMN02230259	PRJNA196984	GCA_000392475.3	PacBio; Illumina	2013/05/14	2017/03/24
NC_021882.2	UM298	-	Singapore	EastAsia	Complete	38.8	1.594	1575	1442	SAMN02641597	PRJNA196983	GCA_000439295.2	PacBio; Illumina	2013/07/23	2017/03/24
NC_021215.3	UM032	Peptic ulcer disease	Malaysia	EastAsia	Complete	38.8	1.593	1572	1441	SAMN02230257	PRJNA196982	GCA_000392455.3	PacBio; Illumina	2013/05/14	2017/03/24
NC_021217.3	UM037	-	Malaysia	EastAsia	Complete	38.9	1.692	1675	1507	SAMN02604194	PRJNA196985	GCA_000392515.3	PacBio; Illumina	2013/05/14	2017/03/24
NC_021218.3	UM066	Peptic ulcer disease	Malaysia	EastAsia	Complete	38.6	1.658	1614	1471	SAMN02230271	PRJNA196986	GCA_000392535.3	PacBio; Illumina	2013/05/14	2017/03/24
NC_017366.1	F32	Gastric cancer	Japan	EastAsia	Complete	38.9	1.581	1570	1434	SAMD00060973	PRJDA50593	GCA_000270045.1	ABI 3730xl sequencers (Applied Biosystems)	2011/01/07	2017/09/18
NZ_CP006822.1	oki128	Gastric atrophy	Japan	EastAsia	Complete	39	1.553	1540	1357	SAMN03081490	PRJNA215150	GCA_000600125.1	PacBio	2014/03/25	2017/03/24
NC_017926.1	XZ274	Gastric cancer	China	EastAsia	Complete	38.61	1.656	1682	1438	SAMN02603962	PRJNA79003	GCA_000262655.1	454 Titanium	2012/05/14	2014/01/31
NC_020509.1	OK310	-	Japan	EastAsia	Complete	38.79	1.595	1575	1443	SAMD00061057	PRJDB694	GCA_000348885.1	Sanger	2013/03/11	2017/03/23
NC_017354.1	52	-	Korea	EastAsia	Complete	38.9	1.568	1549	1390	SAMN02603357	PRJNA39507	GCA_000023805.1	-	2009/10/21	2017/03/22
NC_017368.1	F16	Gastritis	Japan	EastAsia	Complete	38.9	1.575	1565	1409	SAMD00060971	PRJDA50589	GCA_000270005.1	ABI 3730xl sequencers (Applied Biosystems)	2011/01/07	2017/09/18
NZ_CP006825.1	oki673	Gastric ulcer	Japan	EastAsia	Complete	38.8	1.595	1573	1390	SAMN03081493	PRJNA215154	GCA_000600185.1	PacBio	2014/03/25	2017/03/24
NZ_CP006823.1	oki154	Duodenal ulcer	Japan	EastAsia	Complete	38.8	1.599	1582	1405	SAMN03081491	PRJNA215152	GCA_000600145.1	PacBio	2014/03/25	2017/03/24
NZ_CP006826.1	oki828	Duodenal ulcer	Japan	EastAsia	Complete	38.8	1.6	1586	1396	SAMN03081494	PRJNA215153	GCA_000600205.1	PacBio	2014/03/25	2017/03/24
NZ_CP006827.1	oki898	Duodenal ulcer	Japan	EastAsia	Complete	38.8	1.634	1599	1461	SAMN03081495	PRJNA215151	GCA_000600225.1	PacBio	2014/03/25	2017/03/24
NZ_CP006821.1	oki112	Gastric atrophy	Japan	EastAsia	Complete	38.8	1.637	1602	1451	SAMN03081489	PRJNA215148	GCA_000600085.1	PacBio	2014/03/25	2017/03/24
NZ_CP006820.1	oki102	Gastric atrophy	Japan	EastAsia	Complete	38.8	1.633	1594	1456	SAMN03081488	PRJNA215147	GCA_000600045.1	PacBio	2014/03/25	2017/03/24
NZ_CP006824.1	oki422	Gastric atrophy	Japan	EastAsia	Complete	38.8	1.634	1594	1430	SAMN03081492	PRJNA215149	GCA_000600165.1	PacBio	2014/03/25	2017/03/24
NC_017367.1	F57	Gastric cancer	Japan	EastAsia	Complete	38.7	1.609	1584	1439	SAMD00060974	PRJDA50595	GCA_000270065.1	ABI 3730xl sequencers (Applied Biosystems)	2011/01/07	2017/09/18
NZ_AP013356.1	26695-1CL	-	Japan	EastAsia	Complete	38.9	1.667	1643	1508	SAMD00060974	PRJDA50595	GCA_000270065.1	Illumina HiSeq2000	2013/10/01	2017/03/25
NZ_AP013355.1	26695-1CH	-	Japan	EastAsia	Complete	38.9	1.667	1645	1510	SAMD00061017	PRJDB1449	GCA_000829135.1	HiSeq2000	2013/10/01	2017/03/25
NZ_AP013354.1	26695-1	-	Japan	EastAsia	Complete	38.9	1.667	1644	1510	SAMD00061015	PRJDB1447	GCA_000829095.1	HiSeq2000	2013/10/01	2017/03/25
NZ_CP010013.1	Hp238	MALT lymphoma	Taiwan	EastAsia	Complete	38.7	1.586	1569	1410	SAMN03154060	PRJNA265917	GCA_000817025.1	454	2015/01/09	2017/03/25
NC_020508.1	OK113	-	Japan	EastAsia	Complete	38.79	1.595	1575	1443	SAMD00061056	PRJDB693	GCA_000348865.1	Sanger	2013/03/11	2017/03/23
NC_017741.1	Shi112	-	Peru	SouthAmerica	Complete	38.8	1.663	1635	1493	SAMN02603194	PRJNA94347	GCA_000277405.1	-	2012/04/19	2017/03/23
NC_017359.1	Sat464	-	Peru	SouthAmerica	Complete	39.07	1.567	1553	1419	SAMN02603200	PRJNA49453	GCA_000148915.1	-	2010/10/01	2017/03/22
NC_017358.1	Cuz20	-	Peru	SouthAmerica	Complete	38.9	1.635	1616	1475	SAMN02603204	PRJNA49029	GCA_000148895.1	-	2010/10/01	2017/03/22
NC_017739.1	Shi417	-	Peru	SouthAmerica	Complete	38.8	1.665	1622	1490	SAMN02603193	PRJNA94345	GCA_000277365.1	-	2012/04/19	2017/03/23
NC_014555.1	PeCan4	Gastric cancer	Peru	SouthAmerica	Complete	38.87	1.638	1611	1462	SAMN02603203	PRJNA49027	GCA_000148875.1	-	2010/10/01	2017/03/22
NC_017742.1	PeCan18	Gastric cancer	Peru	SouthAmerica	Complete	39	1.66	1622	1467	SAMN02603196	PRJNA95275	GCA_000277425.1	-	2012/04/19	2017/03/23
NC_017378.1	Puno120	-	Peru	SouthAmerica	Complete	38.88	1.637	1585	1444	SAMN02604320	PRJNA69917	GCA_000224535.1	-	2011/08/26	2017/03/22
NC_017740.1	Shi169	-	Peru	SouthAmerica	Complete	38.9	1.616	1595	1456	SAMN02603195	PRJNA94507	GCA_000277385.1	-	2012/04/19	2017/03/23
NC_014560.1	SJM180	Gastritis	Peru	SouthAmerica	Complete	38.9	1.658	1617	1478	SAMN02603202	PRJNA49025	GCA_000148855.1	-	2010/10/01	2017/03/22
NC_017379.1	Puno135	-	Peru	SouthAmerica	Complete	38.8	1.646	1606	1481	SAMN02604321	PRJNA69919	GCA_000224555.1	-	2011/08/26	2017/03/22
NC_017355.1	v225d	Gastritis	Venezuela	SouthAmerica	Complete	38.97	1.595	1574	1430	SAMN00003101	PRJNA36609	GCA_000093185.1	Roche/454 GS-20	2010/06/03	2017/03/22
NZ_CP012905.1	7C	Cancer	Mexico	NorthAmerica	Complete	38.99	1.631	1593	1427	SAMN03144736	PRJNA264984	GCA_001433515.1	454; PcBioHQ; Solexa	2015/11/05	2017/03/27
NZ_CP012907.1	29CaP	Gastric cancer	Mexico	NorthAmerica	Complete	38.8	1.667	1656	1443	SAMN03144734	PRJNA264984	GCA_001433495.1	454; PcBioHQ; Solexa	2015/11/05	2019/04/02
NC_019560.1	Aklavik117	-	Canada	NorthAmerica	Complete	38.73	1.636	1590	1459	SAMN02604323	PRJNA69923	GCA_000315955.1	454 FLX	2012/11/26	2017/03/23
NZ_CP010435.1	26695-1	-	USA (Texas)	NorthAmerica	Complete	38.9	1.667	1644	1510	SAMN03268385	PRJNA270700	GCA_000826985.1	Illumina HiSeq	2015/01/21	2017/03/25
NZ_CP010436.1	26695-1MET	-	USA (Texas)	NorthAmerica	Complete	38.9	1.667	1645	1510	SAMN03268365	PRJNA270699	GCA_000827025.1	Illumina HiSeq	2015/01/21	2017/03/25
NZ_CP007603.1	J166	-	Nashville	NorthAmerica	Complete	38.9	1.65	1608	1459	SAMN02736817	PRJNA245313	GCA_000685625.1	Sanger dideoxy sequencing; 454; Illumina	2014/05/08	2017/03/24
NZ_CP011330.1	J99	Duodenal ulcer	USA (Nashville)	NorthAmerica	Complete	39	1.698	1645	1488	SAMN03487572	PRJNA281410	GCA_000982695.1	PacBio	2015/04/30	2017/03/26
NC_017063.1	ELS37	Cancer	El Salvador	NorthAmerica	Complete	38.89	1.669	1643	1485	SAMN02604318	PRJNA69915	GCA_000255955.1	-	2012/03/23	2017/03/22
NC_012973.1	B38	MALT lymphoma	France	Europe	Complete	39.2	1.576	1565	1414	SAMEA3138296	PRJNA39685	GCA_000091345.1	-	2009/07/15	2017/03/22
NC_017733.1	HUP-B14	-	Spain	Europe	Complete	39.09	1.607	1574	1429	SAMN02603197	PRJNA95277	GCA_000259235.1	-	2012/04/19	2017/03/22
NC_018938.1	Rif2	-	-	Europe	Complete	38.9	1.667	1644	1506	SAMN02603763	PRJNA175625	GCA_000307835.1	-	2012/10/23	2017/03/23
NC_018937.1	Rif1	-	-	Europe	Complete	38.9	1.667	1643	1500	SAMN02603762	PRJNA175544	GCA_000307815.1	-	2012/10/23	2017/03/23
NC_018939.1	26695	Gastritis	-	Europe	Complete	38.9	1.667	1645	1507	SAMN02603761	PRJNA175543	GCA_000307795.1	-	2012/10/23	2017/03/23
NC_014256.1	B8	Gastric ulcer	USA	Europe	Complete	38.79	1.68	1637	1488	SAMEA2272698	PRJEA41831	GCA_000196755.1	-	2010/06/15	2017/03/22
NC_011498.1	P12	Duodenal ulcer	Germany	Europe	Complete	38.78	1.684	1650	1468	SAMN02603595	PRJNA32291	GCA_000021465.1	whole-genome shotgun ABI 3730	2008/10/30	2019/01/30
NC_000915.1	26695	-	UK	Europe	Complete	38.87	1.667	1555	1445	SAMN02603995	PRJNA233	GCA_000008525.1	-	1997/08/06	2016/08/02
NC_011333.1	G27	-	Italy	Europe	Complete	38.88	1.663	1619	1468	SAMN02604237	PRJNA31341	GCA_000021165.1	Sanger	2008/10/03	2017/03/22
NC_017362.1	Lithuania75	-	Lithuania	Europe	Complete	38.85	1.64	1619	1445	SAMN02603023	PRJNA53323	GCA_000185225.1	-	2011/01/06	2017/03/22
NC_017374.1	2017	Duodenal ulcer	France	Europe	Complete	39.3	1.548	1548	1377	SAMN02603712	PRJNA62769	GCA_000192315.1	-	2011/03/15	2017/03/22
NC_017357.1	908	Duodenal ulcer	France	Europe	Complete	39.3	1.549	1548	1374	SAMN02604189	PRJNA50869	GCA_000148665.1	-	2010/09/24	2017/03/22
NC_017381.1	2018	Duodenal ulcer	France	Europe	Complete	39.3	1.562	1557	1387	SAMN02603713	PRJNA62771	GCA_000192335.1	-	2011/03/15	2017/03/22
NC_017361.1	SouthAfrica7	-	SouthAfrica	Africa	Complete	38.43	1.679	1619	1461	SAMN02603025	PRJNA53319	GCA_000185245.1	454	2011/01/06	2017/03/22
NC_022130.1	SouthAfrica20	-	SouthAfrica	Africa	Complete	38.6	1.622	1568	1343	SAMN02604293	PRJNA209860	GCA_000590775.1	454	2013/08/21	2019/04/02
NC_017371.1	Gambia94/24	-	Gambia	Africa	Complete	39.1	1.712	1682	1528	SAMN02603024	PRJNA53317	GCA_000185205.1	-	2011/01/06	2017/03/22
NC_017372.1	India7	-	India	India	Complete	38.9	1.675	1629	1470	SAMN02603026	PRJNA53321	GCA_000185185.1	-	2011/01/06	2017/03/22
NC_017376.1	Santal49	-	India	India	Complete	39	1.61	1579	1427	SAMN02604322	PRJNA69921	GCA_000224575.1	-	2011/08/26	2017/03/22
NZ_CP007605.1	BM012B	-	Australia	Australia	Complete	38.9	1.659	1661	1492	SAMN02736818	PRJNA245316	GCA_000685705.1	454	2014/05/08	2017/03/24
NC_022886.1	BM012A	-	Australia	Australia	Complete	38.9	1.66	1663	1493	SAMN02376623	PRJNA224090	GCA_000498315.1	454 Roche FLX Titanium	2013/11/22	2017/03/24
NC_022911.1	BM012S	-	Australia	Australia	Complete	38.9	1.66	1662	1488	SAMN02376624	PRJNA229079	GCA_000498335.1	454 Roche FLX Titanium	2013/11/22	2017/03/24
NZ_CP007606.1	BM013B	-	Australia	Australia	Complete	39	1.604	1573	1435	SAMN02736816	PRJNA245314	GCA_000685745.1	454	2014/05/08	2017/03/24
NZ_CP007604.1	BM013A	-	Australia	Australia	Complete	39	1.604	1571	1435	SAMN02736809	PRJNA245284	GCA_000685665.1	454	2014/05/08	2017/03/24
NC_017375.1	83	-	-	-	Complete	38.7	1.617	1599	1432	SAMN00189522	PRJNA34609	GCA_000213135.1	454	2011/05/11	2017/03/22
NC_017360.1	35A	-	-	-	Complete	38.9	1.566	1566	1411	SAMN02299423	PRJNA34603	GCA_000178935.2	454	2010/12/29	2017/03/22
