# Supplementary material for: Rearrangement analysis of multiple bacterial genomes
Source: BMC Bioinformatics. 2019 Dec 27;20(Suppl 23):631. doi: 10.1186/s12859-019-3293-4 (PMC6933940; doi:10.1186/s12859-019-3293-4)
Supplement: Supplementary file 6 — Additional file 6: Table S2. Gene order of 72 Helicobacter pylori strains before and after rotation and flipping. [file 12859_2019_3293_MOESM6_ESM.xlsx]

## Sheet: Initial_order
P12	26695	G27	B38	B8	PeCan4	SJM180	ELS37	52	v225d	908	Cuz20	Sat464	35A	SouthAfrica7	Lithuania75	F30	F32	F57	F16	Gambia94/24	India7	2017	83	SNT49	Puno120	Puno135	2018	HUP-B14	Shi417	Shi169	Shi112	PeCan18	XZ274	Rif1	Rif2	26695	Aklavik117	OK113	OK310	UM032	UM299	UM037	UM066	UM298	SouthAfrica20	BM012A	BM012S	26695-1	26695-1CH
1	1	1	1	917	1	1	1	1	1	1	1	1	842	1	1	1	1	1	1	1	1	1	1	1	1	1	1	1	1	1	1	1	1	1	1	1	1	1	1	468	468	69	126	468	1	1	1	1	1
2	2	2	2	916	2	2	2	2	2	2	2	2	843	2	2	2	2	2	2	2	2	2	2	2	2	2	2	2	2	2	2	2	3	2	2	2	2	2	2	469	469	70	125	469	2	2	2	2	2
3	3	3	3	915	3	3	3	3	3	3	3	3	844	3	3	3	3	3	3	3	3	3	3	3	3	3	3	3	3	3	3	3	4	3	3	3	3	3	3	470	470	71	124	470	3	3	3	3	3
4	4	4	4	914	4	4	4	4	4	4	4	4	845	4	4	4	4	4	4	4	4	4	4	4	4	4	4	4	4	4	4	4	5	4	4	4	4	4	4	471	471	72	123	471	5	4	4	4	4
5	5	5	5	913	5	5	5	5	5	5	5	5	846	5	5	5	5	5	5	5	5	5	5	5	5	5	5	5	5	5	5	5	6	5	5	5	5	5	5	472	472	73	122	472	6	5	5	5	5
6	6	6	6	912	6	6	6	6	6	6	6	6	847	6	6	6	6	6	6	6	6	6	6	6	6	6	6	6	6	6	6	6	7	6	6	6	6	6	6	473	473	74	121	473	7	6	6	6	6
7	7	7	7	911	7	7	7	7	7	7	7	7	848	7	7	7	7	7	7	7	7	7	7	7	7	7	7	7	7	7	7	7	8	7	7	7	7	7	7	474	474	75	120	474	8	7	7	7	7
8	8	8	8	910	8	8	8	8	8	8	8	8	849	8	8	8	8	8	8	8	8	9	8	8	8	8	8	8	8	8	8	8	9	8	8	8	8	8	8	475	475	76	119	475	9	8	8	8	8
9	9	9	9	909	9	9	9	9	9	9	9	9	850	9	9	9	9	9	9	9	9	10	9	9	9	9	9	9	9	9	9	9	10	9	9	9	9	9	9	476	476	77	118	476	10	9	9	9	9
10	10	10	10	908	10	10	10	10	10	10	10	10	851	10	10	10	10	10	10	10	10	11	10	10	10	10	10	10	10	10	10	10	11	10	10	10	10	10	10	477	477	78	117	477	11	10	10	10	10
11	11	11	11	907	11	11	11	11	11	11	11	11	852	11	11	11	11	11	11	11	11	12	11	11	11	11	11	11	11	11	11	11	12	11	11	11	11	11	11	478	478	79	116	478	12	11	11	11	11
12	12	12	12	906	12	12	12	12	12	12	12	12	853	12	12	12	12	12	12	12	12	13	12	12	12	12	12	12	12	12	12	12	13	12	12	12	12	12	12	479	479	80	115	479	13	12	12	12	12
13	13	13	13	905	13	13	13	13	13	13	13	13	854	13	13	13	13	13	13	13	13	14	13	13	13	13	13	13	13	13	13	13	14	13	13	13	13	13	13	480	480	81	114	480	14	13	13	13	13
14	14	14	14	904	14	14	14	14	14	14	14	14	855	14	14	14	14	14	14	14	14	15	14	14	14	14	14	14	14	14	14	14	840	14	14	14	14	14	14	481	481	82	113	481	15	14	14	14	14
15	15	15	15	903	15	15	15	840	15	15	15	15	856	15	15	840	840	840	840	15	15	16	840	15	15	15	15	15	15	15	15	15	839	15	15	15	15	840	840	482	482	83	112	482	16	15	15	15	15
16	16	16	16	902	16	16	16	839	16	16	16	16	857	16	16	839	839	839	839	16	16	17	839	16	16	16	16	16	16	16	16	16	838	16	16	16	16	839	839	483	483	84	111	483	17	16	16	16	16
17	17	17	17	901	17	17	17	838	17	17	17	17	858	17	17	838	838	838	838	17	17	18	838	17	17	17	17	17	17	17	17	17	837	17	17	17	17	838	838	484	484	85	110	484	18	17	17	17	17
18	18	18	18	900	18	18	18	837	18	18	18	18	859	18	18	837	837	837	837	18	18	19	837	18	18	18	18	18	18	18	18	18	836	18	18	18	18	837	837	485	485	86	109	485	19	18	18	18	18
19	19	19	19	899	19	19	19	836	19	19	19	19	860	19	19	836	836	836	836	19	19	20	836	19	19	19	19	19	19	19	19	19	835	19	19	19	19	836	836	486	486	87	108	486	20	19	19	19	19
20	20	20	20	898	20	20	20	835	20	20	20	20	861	20	20	835	835	835	835	20	20	21	835	20	20	20	20	20	20	20	20	20	834	20	20	20	20	835	835	487	487	88	107	487	21	20	20	20	20
21	21	21	21	897	21	21	21	834	21	21	21	21	862	21	21	834	834	834	834	21	21	22	834	21	21	21	21	21	21	21	21	21	833	21	21	21	21	834	834	488	488	89	106	488	22	21	21	21	21
22	22	22	22	896	22	22	22	833	22	22	22	22	863	22	22	833	833	833	833	22	22	23	833	22	22	22	22	22	22	22	22	22	832	22	22	22	22	833	833	489	489	90	105	489	23	22	22	22	22
23	23	23	23	895	23	23	23	832	23	23	23	23	864	23	23	832	832	832	832	23	23	24	832	23	23	23	23	23	23	23	23	23	831	23	23	23	23	832	832	490	490	91	104	490	24	23	23	23	23
24	24	24	24	894	24	24	24	831	24	24	24	24	865	24	24	831	831	831	831	24	24	25	831	24	24	24	24	24	24	24	24	24	829	24	24	24	24	831	831	491	491	92	103	491	25	24	24	24	24
25	967	25	25	893	25	25	25	830	25	25	25	25	866	25	25	830	830	830	830	25	25	967	830	25	25	25	25	25	25	25	25	25	828	25	25	25	25	830	830	492	492	93	102	492	967	25	25	25	25
26	26	967	967	892	967	967	967	829	967	967	967	967	867	967	967	829	829	829	829	967	967	26	829	967	967	967	967	967	967	967	967	967	827	967	967	967	967	829	829	493	493	94	101	493	26	967	967	967	967
27	27	26	26	891	26	26	26	828	26	27	26	26	868	26	26	828	828	828	828	26	26	27	828	26	26	26	26	26	26	26	26	26	826	26	26	26	26	828	828	494	494	95	100	494	27	26	26	26	26
28	28	27	27	890	27	27	27	827	27	28	27	27	869	27	27	827	827	827	827	27	27	28	827	27	27	27	27	27	27	27	27	27	825	27	27	27	27	827	827	495	495	96	99	495	28	27	27	27	27
29	29	28	28	889	28	28	28	826	28	29	28	28	870	28	28	826	826	826	826	28	28	29	826	28	28	28	28	28	28	28	28	28	824	28	28	28	28	826	826	496	496	97	98	496	29	28	28	28	28
30	30	29	29	888	29	29	29	825	29	30	29	29	871	29	29	825	825	825	825	29	29	30	825	29	29	29	29	29	29	29	29	29	823	29	29	29	29	825	825	497	497	98	97	497	30	29	29	29	29
31	31	30	30	887	30	30	30	824	30	31	30	30	872	30	30	824	824	824	824	30	30	31	824	30	30	30	30	30	30	30	30	30	822	30	30	30	30	824	824	498	498	99	96	498	31	822	822	30	30
32	32	31	31	886	31	31	31	823	31	32	31	31	873	31	31	823	823	823	823	31	31	32	823	31	31	31	31	31	31	31	31	31	821	31	31	31	31	823	823	499	499	100	95	499	32	823	823	31	31
33	33	32	32	885	32	32	32	822	32	33	32	32	874	32	32	822	822	822	822	32	32	33	822	32	32	32	32	32	32	32	32	32	820	32	32	32	32	822	822	500	500	101	94	500	33	824	824	32	32
34	34	33	33	884	33	33	33	821	33	34	33	33	875	33	33	821	821	821	821	33	33	34	821	33	33	33	33	33	33	33	33	33	818	33	33	33	33	821	821	501	501	102	93	501	34	825	825	33	33
35	35	34	34	883	34	34	34	820	34	35	34	34	876	34	34	820	820	820	820	34	34	35	820	34	34	34	34	34	34	34	34	34	817	34	34	34	34	820	820	502	502	103	92	502	35	826	826	34	34
36	36	35	35	882	35	35	35	819	35	36	35	35	877	35	35	819	819	819	819	35	35	36	819	35	35	35	35	35	35	35	35	35	816	35	35	35	35	819	819	503	503	104	91	503	36	827	827	35	35
37	37	36	36	881	36	36	36	818	36	37	36	36	878	36	36	818	818	818	818	36	36	37	818	36	36	36	36	36	36	36	36	36	815	36	36	36	36	818	818	504	504	105	90	504	37	828	828	36	36
38	38	37	37	880	37	37	37	817	37	38	37	37	879	37	37	817	817	817	817	37	37	38	817	37	37	37	37	37	37	37	37	37	814	37	37	37	37	817	817	505	505	106	89	505	38	829	829	37	37
39	39	38	38	879	38	38	38	816	38	39	38	38	880	38	38	816	816	816	816	38	38	39	816	38	38	38	38	38	38	38	38	38	30	38	38	38	38	816	816	506	506	107	88	506	39	830	830	38	38
40	40	39	39	878	39	39	39	815	39	40	39	39	881	39	39	815	815	815	815	39	39	40	815	39	39	39	39	39	39	39	39	39	31	39	39	39	39	815	815	507	507	108	87	507	40	831	831	39	39
41	41	40	40	877	40	40	40	814	40	41	40	40	882	40	40	814	814	814	814	40	40	41	814	40	40	40	40	40	40	40	40	40	32	40	40	40	40	814	814	508	508	109	86	508	41	832	832	40	40
42	42	41	41	876	41	41	41	30	41	42	41	41	883	41	41	813	30	30	30	41	41	42	30	41	41	41	41	41	41	41	41	41	33	41	41	41	41	30	30	509	509	110	85	509	42	833	833	41	41
43	43	42	42	875	42	42	42	31	42	43	42	42	884	42	42	812	31	31	31	42	42	43	31	42	42	42	42	42	42	42	42	42	34	42	42	42	42	31	31	510	510	111	84	510	43	834	834	42	42
44	44	43	43	874	43	43	43	32	43	44	43	43	885	43	43	811	32	32	32	43	43	44	32	43	43	43	43	43	43	43	43	43	35	43	43	43	43	32	32	511	511	112	83	511	44	835	835	43	43
45	45	44	44	873	44	44	44	33	44	45	44	44	886	44	44	810	33	33	33	44	44	45	33	44	44	44	44	44	44	44	44	44	36	44	44	44	44	33	33	512	512	113	82	512	45	836	836	44	44
46	46	45	45	872	45	45	45	34	45	46	45	45	887	45	45	809	34	34	34	45	45	46	34	45	45	45	45	45	45	45	45	45	37	45	45	45	45	34	34	513	513	114	81	513	46	837	837	45	45
47	47	46	46	871	46	46	46	35	46	47	46	46	888	46	46	808	35	35	35	46	46	47	35	46	46	46	46	46	46	46	46	46	38	46	46	46	46	35	35	514	514	115	80	514	47	838	838	46	46
48	48	47	47	870	47	47	47	36	47	48	47	47	889	47	47	807	36	36	36	47	47	48	36	47	47	47	47	47	47	47	47	47	39	47	47	47	47	36	36	515	515	116	79	515	48	839	839	47	47
49	49	48	48	869	48	48	48	37	48	49	48	48	890	48	48	806	37	37	37	48	48	49	37	48	48	48	48	48	48	48	48	48	40	48	48	48	48	37	37	516	516	117	78	516	49	840	840	48	48
50	50	49	49	868	49	49	49	38	49	50	49	49	891	49	49	805	38	38	38	49	49	50	38	49	49	49	49	49	49	49	49	49	41	49	49	49	49	38	38	517	517	118	77	517	50	841	841	49	49
51	51	50	50	867	50	50	50	39	50	51	50	50	892	50	50	804	39	39	39	50	50	51	39	50	50	50	50	50	50	50	50	50	43	50	50	50	50	39	39	518	518	119	76	518	51	842	842	50	50
52	52	51	51	866	51	51	51	40	51	52	51	51	893	51	51	803	40	40	40	51	51	52	40	51	51	51	51	51	51	51	51	51	44	51	51	51	51	40	40	519	519	120	75	519	52	843	843	51	51
53	53	52	52	865	52	52	52	41	52	53	52	52	894	52	52	802	41	41	41	52	52	54	41	52	52	52	52	52	52	52	52	52	45	52	52	52	52	41	41	520	520	121	74	520	53	736	736	52	52
54	54	53	53	864	53	53	53	42	53	54	53	53	895	53	53	801	42	42	42	53	53	55	42	53	53	53	53	53	53	53	53	53	46	53	53	53	53	42	42	521	521	122	73	521	54	735	735	53	53
55	55	54	54	863	54	54	54	43	54	55	54	54	896	54	54	800	43	43	43	54	54	56	43	54	54	54	54	54	54	54	54	54	47	54	54	54	54	43	43	522	522	123	72	522	55	734	734	54	54
56	56	55	55	862	55	55	56	44	55	56	55	55	897	55	55	799	44	44	44	55	55	57	44	55	55	55	55	55	55	55	55	55	48	55	55	55	55	44	44	523	523	124	71	523	56	733	733	55	55
57	57	56	56	861	56	56	57	45	56	57	56	56	898	56	56	798	45	45	45	56	56	58	45	56	56	56	56	56	56	56	56	56	74	56	56	56	56	45	45	524	524	125	70	524	58	732	732	56	56
58	58	57	57	860	57	57	58	46	57	58	57	57	899	58	57	797	46	46	46	57	57	59	46	57	57	57	57	57	57	57	57	57	73	57	57	58	57	46	46	525	525	126	69	525	59	731	731	57	57
59	59	58	58	859	58	58	59	47	58	59	58	58	901	59	58	796	47	47	47	58	58	60	47	58	58	58	58	58	58	58	58	58	72	58	58	59	58	47	47	526	526	127	68	526	60	730	730	58	58
60	60	59	59	858	59	59	60	48	59	60	59	59	902	60	59	795	48	48	48	59	59	61	48	59	59	59	59	59	59	59	59	59	71	59	59	60	59	48	48	527	527	128	67	527	61	729	729	59	59
61	61	60	60	857	60	60	61	49	60	61	60	60	903	61	60	794	49	74	49	60	60	62	49	60	60	60	60	60	60	60	60	60	70	60	60	61	60	49	49	528	528	129	66	528	62	728	728	60	60
62	62	61	61	856	61	61	62	50	61	62	61	61	904	62	61	793	50	73	50	61	61	63	50	61	61	61	61	61	61	61	61	61	69	61	61	62	61	50	50	529	529	130	65	529	63	727	727	61	61
63	63	62	62	855	62	62	63	51	62	63	62	62	905	63	62	792	51	72	51	62	62	64	51	62	62	62	62	62	62	62	62	62	68	62	62	63	62	51	51	312	312	131	64	312	64	726	726	62	62
64	64	63	63	854	63	63	64	53	63	64	63	63	906	64	63	791	52	71	52	63	63	65	52	63	63	63	63	63	63	63	63	63	67	63	63	64	63	52	52	311	311	132	63	311	65	725	725	63	63
65	65	64	64	853	64	64	65	54	64	65	64	64	907	65	64	790	53	70	53	64	64	66	53	64	64	64	65	64	64	64	64	64	66	64	64	65	64	53	53	310	310	133	62	310	66	724	724	64	64
66	66	65	65	852	65	65	66	55	65	66	65	65	908	66	65	789	54	69	54	65	65	67	54	65	65	65	66	65	65	65	65	65	65	65	65	66	65	54	54	309	309	134	61	309	67	723	723	65	65
67	67	66	66	851	66	66	67	56	66	67	66	66	909	67	66	788	55	68	55	66	66	68	55	66	66	66	68	66	66	66	66	66	64	66	66	67	66	55	55	308	308	135	60	308	68	722	722	66	66
68	68	67	67	850	67	67	68	57	67	68	67	67	910	68	67	787	56	67	56	67	67	69	56	67	67	67	69	67	67	67	67	67	63	67	67	68	67	56	56	307	307	136	59	307	69	721	721	67	67
69	69	68	68	849	68	68	69	58	68	69	68	68	911	69	68	786	57	66	57	68	68	71	57	68	68	68	70	68	68	68	68	68	62	68	68	69	68	57	57	306	306	137	58	306	70	720	720	68	68
70	70	69	69	848	69	69	70	59	69	70	69	69	912	70	69	785	58	65	58	69	69	72	58	69	69	69	71	69	69	69	69	69	61	69	69	70	69	58	58	305	305	138	57	305	71	719	719	69	69
71	71	70	70	847	70	70	71	60	70	71	70	70	913	71	70	971	59	64	59	70	70	73	59	70	70	70	72	70	70	70	70	70	60	70	70	71	70	59	59	304	304	139	56	304	72	718	718	70	70
72	72	71	71	846	71	71	72	61	71	72	71	71	914	72	71	784	60	63	60	71	71	74	60	71	71	71	73	71	71	71	71	71	59	71	71	72	71	60	60	303	303	140	55	303	73	717	717	71	71
73	73	72	72	845	72	72	73	62	72	73	72	72	915	73	72	783	61	62	61	72	72	75	61	72	72	72	74	72	72	72	72	72	58	72	72	73	72	61	61	302	302	141	54	302	74	716	716	72	72
74	74	73	73	844	73	73	74	63	73	74	73	73	916	74	73	782	62	61	62	73	73	76	62	73	73	73	75	73	73	73	73	73	57	73	73	74	73	62	62	301	301	142	53	301	75	715	715	73	73
75	75	74	74	821	74	74	75	64	74	75	74	74	917	75	74	781	63	60	63	74	74	77	63	74	74	74	76	74	74	74	74	74	56	74	74	75	74	63	63	300	300	143	52	300	76	714	714	74	74
76	76	75	75	820	75	75	76	65	75	76	75	75	918	76	75	780	64	59	64	75	75	78	64	75	75	75	77	75	75	75	75	75	55	75	75	76	75	64	64	299	299	144	51	299	77	713	713	75	75
77	77	76	76	819	76	76	77	66	76	77	76	76	919	77	76	779	65	58	65	76	76	79	65	76	76	76	78	76	76	76	76	76	54	76	76	77	76	65	65	298	298	145	50	298	78	712	712	76	76
78	78	77	77	818	77	77	78	67	77	78	77	77	920	78	77	778	66	57	66	77	77	80	66	77	77	77	79	77	77	77	77	77	53	77	77	78	77	66	66	297	297	146	49	297	79	711	711	77	77
79	79	78	78	817	78	78	79	68	78	79	78	78	921	79	78	777	67	56	67	78	78	81	67	78	78	78	80	78	78	78	78	78	52	78	78	79	78	67	67	296	296	147	48	296	80	970	970	78	78
80	80	79	79	816	79	79	80	69	79	80	79	79	922	80	79	776	68	55	68	79	79	82	68	79	79	79	81	79	79	79	79	79	51	79	79	80	79	68	68	295	295	148	47	295	81	710	710	79	79
81	81	80	80	815	80	80	81	70	80	81	80	80	923	81	80	775	69	54	69	80	80	83	69	80	80	80	82	80	80	80	80	80	50	80	80	81	80	69	69	294	294	149	46	294	82	709	709	80	80
82	82	81	81	814	81	81	82	71	81	82	81	81	924	82	81	774	70	53	70	81	81	84	70	81	81	81	83	81	81	81	81	81	49	81	81	82	81	70	70	293	293	150	45	293	83	708	708	81	81
83	83	82	82	813	82	82	83	72	82	83	82	82	925	83	82	773	71	52	71	82	82	85	71	82	82	82	84	82	82	82	82	82	75	82	82	83	82	71	71	292	292	151	44	292	84	707	707	82	82
84	84	83	83	812	83	83	84	73	83	84	83	83	926	84	83	772	72	51	72	83	83	86	72	83	83	83	85	83	83	83	83	83	76	83	83	84	83	72	72	291	291	152	43	291	85	706	706	83	83
85	85	84	84	811	84	84	85	74	84	85	84	84	929	85	84	771	73	50	73	84	84	87	73	84	84	84	86	84	84	84	84	84	77	84	84	85	84	73	73	290	290	153	42	290	86	705	705	84	84
86	86	85	85	810	85	85	86	75	85	86	85	85	928	86	85	770	74	49	74	85	85	88	74	85	85	85	87	85	85	85	85	85	78	85	85	86	85	74	74	289	289	154	41	289	87	704	704	85	85
87	87	86	86	809	86	86	87	76	86	87	86	86	927	87	86	769	75	75	75	86	86	89	75	86	86	86	88	86	86	86	86	86	79	86	86	87	86	75	75	288	288	155	40	288	88	703	703	86	86
88	88	87	87	808	87	87	88	77	87	88	87	87	930	88	87	768	76	76	76	87	87	90	76	87	87	87	89	87	87	87	87	87	80	87	87	88	87	76	76	287	287	156	39	287	89	702	702	87	87
89	89	88	88	807	88	88	89	78	88	89	88	88	931	89	88	767	77	77	77	88	88	91	77	88	88	88	90	88	88	88	88	88	81	88	88	89	88	77	77	286	286	157	38	286	90	701	701	88	88
90	90	89	89	806	89	89	90	79	89	90	89	89	932	90	89	766	78	78	78	89	89	92	78	89	89	89	91	89	89	89	89	89	82	89	89	90	89	78	78	285	285	158	37	285	91	700	700	89	89
91	91	90	90	805	90	90	91	80	90	91	90	90	933	91	90	765	79	79	79	90	90	93	79	90	90	90	92	90	90	90	90	90	83	90	90	91	90	79	79	284	284	159	36	284	92	699	699	90	90
92	92	92	91	804	91	91	92	81	91	92	91	91	934	92	91	764	80	80	80	91	91	94	80	91	91	91	93	91	91	91	91	91	84	91	91	92	91	80	80	283	283	160	35	283	93	698	698	91	91
93	93	93	92	803	92	92	93	82	92	93	92	92	935	93	92	763	81	81	81	92	92	95	81	92	92	92	94	92	92	92	92	92	85	92	92	93	92	81	81	282	282	161	34	282	94	697	697	92	92
94	94	94	93	802	93	93	94	83	93	94	93	93	936	94	93	762	82	82	82	93	93	96	82	93	93	93	95	93	93	93	93	93	86	93	93	94	93	82	82	281	281	162	33	281	95	696	696	93	93
95	95	95	94	801	94	94	95	84	94	95	94	94	937	95	94	761	83	83	83	94	94	97	83	94	94	94	96	94	94	94	94	94	87	94	94	95	94	83	83	280	280	163	32	280	96	695	695	94	94
96	96	96	95	800	95	95	96	85	95	96	95	95	938	96	95	760	84	84	84	95	95	98	84	95	95	95	97	95	95	95	95	95	88	95	95	96	95	84	84	279	279	164	31	279	97	694	694	95	95
97	97	97	96	799	96	96	97	86	96	97	96	96	939	97	96	759	85	85	85	96	96	99	85	96	96	96	98	96	96	96	96	96	89	96	96	97	96	85	85	278	278	165	30	278	98	693	693	96	96
98	98	98	97	798	97	97	98	87	97	98	97	97	940	98	97	758	86	86	86	97	97	100	86	97	97	97	99	97	97	97	97	97	90	97	97	98	97	86	86	277	277	166	814	277	99	692	692	97	97
99	99	99	98	797	98	98	99	88	98	99	98	98	941	99	98	757	87	87	87	98	98	101	87	98	98	98	100	98	98	98	98	98	91	98	98	99	98	87	87	276	276	167	815	276	100	691	691	98	98
100	100	100	99	796	99	99	100	89	99	100	99	99	942	100	99	756	88	88	88	99	99	102	88	99	99	99	101	99	99	99	99	99	92	99	99	100	99	88	88	275	275	168	816	275	101	690	690	99	99
101	101	101	100	795	100	100	101	90	100	101	100	100	943	101	100	755	89	89	89	100	100	103	89	100	100	100	102	100	100	100	100	100	93	100	100	101	100	89	89	274	274	169	817	274	102	689	689	100	100
102	102	102	101	794	101	101	102	91	101	102	101	101	944	102	101	754	90	90	90	101	101	104	90	101	101	101	103	101	101	101	101	101	94	101	101	102	101	90	90	273	273	170	818	273	103	688	688	101	101
103	103	103	102	793	102	102	103	92	102	103	102	102	945	103	102	753	91	91	91	102	102	105	91	102	102	102	104	102	102	102	102	102	96	102	102	103	102	91	91	272	272	171	819	272	105	687	687	102	102
104	104	104	103	792	103	103	104	93	103	104	103	103	946	104	103	752	92	92	92	103	103	106	92	103	103	103	105	103	103	103	103	103	97	103	103	104	103	92	92	271	271	172	820	271	106	686	686	103	103
105	105	105	104	791	104	104	105	94	104	105	104	104	947	105	104	751	93	93	93	104	104	107	93	104	104	104	106	104	104	104	104	104	98	104	104	105	104	93	93	270	270	643	821	270	107	685	685	104	104
106	106	106	105	790	105	105	106	95	105	106	105	105	948	106	105	750	94	94	94	105	105	108	94	105	105	105	107	105	105	105	105	105	99	105	105	106	105	94	94	269	269	642	822	269	108	684	684	105	105
107	107	107	106	789	106	106	107	96	106	107	106	106	949	107	106	749	95	95	95	106	106	109	95	106	106	106	108	106	106	106	106	106	100	106	106	107	106	95	95	268	268	641	823	268	109	683	683	106	106
108	108	108	107	788	107	107	108	97	107	108	107	107	972	108	107	748	96	96	96	107	107	110	96	107	107	107	109	107	107	107	107	107	101	107	107	108	107	96	96	267	267	640	824	267	110	682	682	107	107
109	109	109	108	787	108	108	109	98	108	109	108	108	950	109	108	747	97	97	97	108	108	111	97	108	108	108	110	108	108	108	108	108	102	108	108	109	108	97	97	266	266	639	825	266	111	681	681	108	108
110	110	110	109	786	109	109	110	99	109	110	109	109	951	110	109	746	98	98	98	109	109	112	98	109	109	109	111	109	109	109	109	109	103	109	109	110	109	98	98	265	265	638	826	265	112	680	680	109	109
111	111	111	110	785	110	110	111	100	110	111	110	110	952	111	110	745	99	99	99	110	110	113	99	110	110	110	112	110	110	110	110	110	104	110	110	111	110	99	99	264	264	637	827	264	113	679	679	110	110
112	112	112	111	971	111	111	667	101	111	112	111	111	953	112	111	744	100	100	100	111	111	114	100	111	111	111	113	111	111	111	111	111	105	111	111	112	111	100	100	263	263	636	828	263	114	678	678	111	111
113	113	113	112	784	112	112	666	102	112	113	112	112	954	113	112	743	101	101	101	112	134	115	101	112	112	112	114	112	112	112	112	112	106	112	112	113	112	101	101	262	262	635	829	262	115	677	677	112	112
114	114	114	113	783	113	113	665	103	113	114	113	113	955	114	113	742	102	102	102	113	135	116	102	113	113	113	115	113	113	113	113	113	107	113	113	114	113	102	102	261	261	634	830	261	116	676	676	113	113
115	115	115	114	782	114	114	664	104	114	115	114	114	956	115	114	741	103	103	103	114	136	117	103	114	114	114	116	114	114	114	114	114	108	114	114	115	114	103	103	260	260	633	831	260	117	675	675	114	114
116	116	116	115	781	115	115	663	105	115	116	115	115	957	116	115	740	104	104	104	115	137	118	104	115	115	115	117	115	115	115	115	115	110	115	115	116	115	104	104	259	259	632	832	259	118	674	674	115	115
117	117	117	116	780	116	116	662	106	116	117	116	116	958	117	116	739	105	105	105	116	138	119	105	116	116	116	118	116	116	116	116	116	111	116	116	117	116	105	105	258	258	631	833	258	119	673	673	116	116
118	118	118	117	779	117	117	661	107	117	118	117	117	959	118	117	738	106	106	106	117	139	120	106	117	117	117	119	117	117	117	117	117	112	117	117	118	117	106	106	257	257	630	834	257	120	672	672	117	117
119	119	119	118	778	118	118	660	108	118	119	118	118	960	119	118	737	107	107	107	118	140	121	107	118	118	118	120	118	118	118	118	118	113	118	118	119	118	107	107	256	256	629	835	256	121	671	671	118	118
120	120	120	119	777	119	119	659	109	119	120	119	119	961	120	119	736	108	108	108	119	141	122	108	119	119	119	121	119	119	119	119	119	114	119	119	120	119	108	108	255	255	628	836	255	122	670	670	119	119
121	121	121	120	776	120	120	658	110	120	121	120	120	962	121	120	735	109	109	109	120	142	123	109	120	120	120	122	120	120	120	120	120	115	120	120	121	120	109	109	254	254	627	837	254	123	669	669	120	120
122	122	122	121	775	121	121	657	111	121	122	121	121	963	122	121	734	110	110	110	121	143	124	110	121	121	121	123	121	121	121	121	121	116	121	121	122	121	110	110	253	253	626	838	253	124	668	668	121	121
123	123	123	122	774	122	122	656	112	122	123	122	122	964	123	122	733	111	111	111	122	144	125	111	122	122	122	124	122	122	122	122	122	117	122	122	123	122	111	111	252	252	625	839	252	125	854	854	122	122
124	124	124	123	773	123	123	655	113	123	124	123	123	965	124	123	732	112	112	112	123	145	126	112	123	123	123	125	123	123	123	123	123	118	123	123	124	123	112	112	251	251	624	840	251	126	853	853	123	123
125	125	125	124	772	124	124	654	114	124	125	124	124	966	125	124	731	113	113	113	124	146	127	113	124	124	124	126	124	124	124	124	124	119	124	124	125	124	113	113	250	250	968	14	250	127	852	852	124	124
126	126	126	125	771	125	125	653	115	125	126	125	125	1	126	125	730	114	114	114	125	147	128	114	125	125	125	127	125	125	125	125	125	120	125	125	126	125	114	114	249	249	623	13	249	128	851	851	125	125
127	127	127	126	770	126	126	652	116	126	127	126	126	2	127	126	729	115	115	115	126	148	129	115	126	126	126	128	126	126	126	126	126	121	126	126	127	126	115	115	248	248	622	12	248	129	850	850	126	126
128	128	128	127	769	127	127	651	117	127	128	127	127	3	128	127	728	116	116	116	127	149	130	116	127	127	127	129	127	127	127	127	127	122	127	127	128	127	116	116	247	247	621	11	247	130	849	849	127	127
129	129	129	128	768	128	128	650	118	128	129	128	128	4	129	128	727	117	117	117	128	150	131	117	128	128	128	130	128	128	128	128	128	123	128	128	129	128	117	117	246	246	620	10	246	131	848	848	128	128
130	130	130	129	767	129	129	649	119	129	130	129	129	5	130	129	726	118	118	118	129	151	132	118	129	129	129	131	129	129	129	129	129	124	129	129	130	129	118	118	245	245	619	9	245	132	847	847	129	129
131	131	131	130	766	130	130	648	120	130	131	130	130	6	131	130	725	119	119	119	130	152	133	119	130	130	130	132	130	130	130	130	130	125	130	130	131	130	119	119	244	244	618	8	244	133	846	846	130	130
132	132	132	131	765	131	131	647	121	131	132	131	131	7	132	131	724	120	120	120	131	153	134	120	131	131	131	133	131	131	131	131	131	126	131	131	132	131	120	120	243	243	617	7	243	134	845	845	131	131
133	133	133	132	764	132	132	646	122	132	133	132	132	8	133	132	723	121	121	121	132	154	135	121	132	132	132	134	132	132	132	132	132	127	132	132	133	132	121	121	242	242	616	6	242	135	844	844	132	132
134	134	134	133	763	133	133	645	123	133	134	133	133	9	134	133	722	122	122	122	133	155	136	122	133	133	133	135	133	133	133	133	133	128	133	133	134	133	122	122	241	241	615	5	241	136	821	821	133	133
135	135	135	134	762	134	134	644	124	134	135	134	134	10	135	134	721	123	123	123	134	156	137	123	134	134	134	136	134	134	134	134	134	129	134	134	135	134	123	123	240	240	614	4	240	137	820	820	134	134
136	136	136	135	761	135	135	643	125	135	136	135	135	11	136	135	720	124	124	124	135	157	138	124	135	135	135	137	135	135	135	135	135	130	135	135	136	135	124	124	239	239	613	3	239	138	819	819	135	135
137	137	137	136	760	136	136	642	126	136	137	136	136	12	137	136	719	125	125	125	136	158	139	125	136	136	136	138	136	136	136	136	136	131	136	136	137	136	125	125	238	238	612	2	238	139	818	818	136	136
138	138	138	137	759	137	137	641	127	137	138	137	137	13	138	137	718	126	126	126	137	159	140	126	137	137	137	139	137	137	137	137	137	132	137	137	138	137	126	126	237	237	611	1	237	140	817	817	137	137
139	139	139	138	758	138	138	640	128	138	139	138	138	14	139	138	717	127	127	127	138	160	141	127	138	138	138	140	138	138	138	138	138	133	138	138	139	138	127	127	236	236	610	966	236	141	816	816	138	138
140	140	140	139	757	139	139	639	129	139	140	139	139	840	140	139	716	128	128	128	139	161	142	128	139	139	139	141	139	139	139	139	139	134	139	139	140	139	128	128	235	235	609	965	235	142	815	815	139	139
141	141	141	140	756	140	140	638	130	140	141	140	140	839	141	140	715	129	129	129	140	162	143	129	140	140	140	142	140	140	140	140	140	135	140	140	141	140	129	129	234	234	608	964	234	143	814	814	140	140
142	142	142	141	755	141	141	637	131	141	142	141	141	838	142	141	714	130	130	130	141	163	144	130	141	141	141	143	141	141	141	141	141	136	141	141	142	141	130	130	233	233	607	963	233	144	813	813	141	141
143	143	143	142	754	142	142	636	132	142	143	142	142	837	143	142	713	131	131	131	142	164	145	131	142	142	142	144	142	142	142	142	142	137	142	142	143	142	131	131	232	232	606	962	232	145	812	812	142	142
144	144	144	143	753	143	143	635	133	143	144	143	143	836	144	143	712	132	132	132	143	165	146	132	143	143	143	145	143	143	143	143	143	138	143	143	144	143	132	132	231	231	605	961	231	146	811	811	143	143
145	145	145	144	752	144	144	634	134	144	145	144	144	835	145	144	711	133	133	133	144	166	147	133	144	144	144	146	144	144	144	144	144	139	144	144	145	144	133	133	230	230	604	960	230	147	810	810	144	144
146	146	146	145	751	145	145	633	135	145	146	145	145	834	146	145	970	134	134	134	145	167	148	134	145	145	145	147	145	145	145	145	145	140	145	145	146	145	134	134	229	229	603	959	229	148	809	809	145	145
147	147	147	146	750	146	146	632	137	146	147	146	146	833	147	146	710	135	135	135	146	168	149	135	146	146	146	148	146	146	146	146	146	141	146	146	147	146	135	135	228	228	602	958	228	149	808	808	146	146
148	148	148	147	749	147	147	631	138	147	148	147	147	832	148	147	709	136	136	136	147	169	150	136	147	147	147	149	147	147	147	147	147	142	147	147	148	147	136	136	227	227	601	957	227	150	807	807	147	147
149	149	149	148	748	148	148	630	139	148	149	148	148	831	149	148	708	137	137	137	148	170	151	137	148	148	148	150	148	148	148	148	148	143	148	148	149	148	137	137	226	226	600	956	226	151	806	806	148	148
150	150	150	149	747	149	149	629	140	149	150	149	149	830	150	149	707	138	138	138	149	171	152	138	149	149	149	151	149	149	149	149	149	144	149	149	150	149	138	138	225	225	599	955	225	152	805	805	149	149
151	151	151	150	746	150	150	628	141	150	151	150	150	829	151	150	706	139	139	139	150	172	153	139	150	150	150	152	150	150	150	150	150	145	150	150	151	150	139	139	224	224	598	954	224	153	804	804	150	150
152	152	152	151	745	151	151	627	142	151	152	151	151	828	152	151	705	140	140	140	151	173	154	140	151	151	151	153	151	151	151	151	151	146	151	151	152	151	140	140	223	223	597	953	223	154	803	803	151	151
153	153	153	152	744	152	152	626	143	152	153	152	152	827	153	152	704	141	141	141	152	174	155	141	152	152	152	154	152	152	152	152	152	147	152	152	153	152	141	141	222	222	596	952	222	155	802	802	152	152
154	154	154	153	743	153	153	625	144	153	154	153	153	826	154	153	703	142	142	142	153	175	156	142	153	153	153	155	153	153	153	153	153	148	153	153	154	153	142	142	221	221	595	951	221	156	801	801	153	153
155	155	155	154	742	154	154	624	145	154	155	154	154	825	155	154	702	143	143	143	154	176	157	143	154	154	154	156	154	154	154	154	154	149	154	154	155	154	143	143	220	220	594	950	220	157	800	800	154	154
156	156	156	155	741	155	155	968	146	155	156	155	155	824	156	155	701	144	144	144	155	177	158	144	155	155	155	157	155	155	155	155	155	151	155	155	156	155	144	144	219	219	593	972	219	158	799	799	155	155
157	157	157	156	740	156	156	623	147	156	157	156	156	823	157	156	700	145	145	145	156	178	159	145	156	156	156	158	156	156	156	156	156	152	156	156	157	156	145	145	218	218	592	949	218	159	798	798	156	156
158	158	158	157	739	157	157	622	148	157	158	157	157	822	158	157	699	146	146	146	157	179	160	147	157	157	157	159	157	157	157	157	157	153	157	157	158	157	146	146	217	217	591	948	217	160	797	797	157	157
159	159	159	158	738	158	158	621	149	158	159	158	158	821	159	158	698	147	147	147	158	180	161	148	158	158	158	160	158	158	158	158	158	154	158	158	159	158	147	147	216	216	590	947	216	161	796	796	158	158
160	160	160	159	737	159	159	620	150	159	160	159	159	820	160	159	697	148	148	148	159	181	162	149	159	159	159	161	159	159	159	159	159	155	159	159	160	159	148	148	215	215	589	946	215	162	795	795	159	159
161	161	161	160	736	160	160	619	151	160	161	160	160	819	161	160	696	149	149	149	160	182	163	150	160	160	160	162	160	160	160	160	160	156	160	160	161	160	149	149	214	214	588	945	214	163	794	794	160	160
162	162	162	161	735	161	161	618	152	161	162	161	161	818	162	161	695	150	150	150	161	183	165	151	161	161	161	163	161	161	161	161	161	157	161	161	162	161	150	150	213	213	587	944	213	164	793	793	161	161
163	163	163	162	734	162	162	617	153	162	163	162	162	817	163	162	694	151	151	151	162	184	166	152	162	162	162	164	162	162	162	162	162	158	162	163	163	162	151	151	212	212	586	943	212	165	792	792	162	162
164	164	164	163	733	163	163	616	154	163	164	163	163	816	164	163	693	152	152	152	163	185	167	153	163	163	163	165	163	163	163	163	163	159	163	164	164	163	152	152	211	211	585	942	211	166	791	791	163	163
165	165	165	164	732	164	164	615	155	164	165	164	164	815	165	164	692	153	153	153	164	186	168	154	164	164	164	167	164	164	164	164	164	160	164	165	165	164	153	153	210	210	584	941	210	167	790	790	164	164
166	166	166	165	731	165	165	614	156	165	166	165	165	814	166	165	691	154	154	154	165	187	169	155	165	165	165	168	165	165	165	165	165	161	165	166	166	165	154	154	209	209	583	940	209	168	789	789	165	165
167	167	167	166	730	166	166	613	157	166	167	166	166	30	167	166	690	155	155	155	166	188	170	156	166	166	166	169	166	166	166	166	166	162	166	167	167	166	155	155	208	208	582	939	208	169	788	788	166	166
168	168	168	167	729	167	167	612	158	167	168	167	167	31	168	167	689	156	156	156	167	189	171	157	167	167	167	170	167	167	167	167	167	163	167	168	168	167	156	156	207	207	581	938	207	170	787	787	167	167
169	169	169	168	728	168	168	611	159	168	169	168	168	32	169	168	688	157	157	157	168	190	172	158	168	168	168	171	168	168	168	168	168	164	168	169	169	168	157	157	206	206	580	937	206	171	786	786	168	168
170	170	170	169	727	169	169	610	160	169	170	169	169	33	170	169	687	158	158	158	169	191	173	159	169	169	169	172	169	169	169	169	169	165	169	170	170	169	158	158	205	205	579	936	205	173	785	785	169	169
171	171	171	170	726	170	170	609	161	170	171	170	170	34	171	170	686	159	159	159	170	192	174	160	170	170	170	173	170	170	170	170	170	166	170	171	171	170	159	159	204	204	578	935	204	174	971	971	170	170
172	172	172	171	725	171	171	608	162	171	172	171	171	35	172	171	685	160	160	160	171	193	175	161	171	171	171	174	171	171	171	171	171	167	171	172	172	171	160	160	203	203	577	934	203	175	784	784	171	171
173	173	173	172	724	172	172	607	163	172	173	172	172	36	173	172	684	161	161	161	172	194	176	162	172	172	172	175	172	172	172	172	172	168	172	173	173	172	161	161	202	202	576	933	202	176	783	783	172	172
174	174	174	173	723	173	173	606	164	173	174	173	173	37	174	173	683	162	162	162	173	195	177	163	173	173	173	176	173	173	173	173	173	169	173	174	174	173	162	162	201	201	575	932	201	177	782	782	173	173
175	175	175	174	722	174	174	605	165	174	175	174	174	38	175	174	682	163	163	163	174	196	178	164	174	174	174	177	174	174	174	174	174	170	174	175	175	174	163	163	200	200	574	931	200	178	781	781	174	174
176	176	176	175	721	175	175	604	166	175	176	175	175	39	176	175	681	164	164	164	175	197	179	165	175	175	175	178	175	175	175	175	175	171	175	176	176	175	164	164	199	199	573	930	199	179	780	780	175	175
177	177	177	176	720	176	176	603	167	176	177	176	176	40	177	176	680	165	165	165	176	198	180	166	176	176	176	179	176	176	176	176	176	172	176	177	177	176	165	165	198	198	572	927	198	180	779	779	176	176
178	178	178	177	719	177	177	602	168	177	178	177	177	41	178	177	679	166	166	166	177	199	181	167	177	177	177	180	177	177	177	177	177	173	177	178	178	177	166	166	197	197	571	928	197	181	778	778	177	177
179	179	179	178	718	178	178	601	169	178	179	178	178	42	179	178	678	167	167	167	178	200	182	168	178	178	178	181	178	178	178	178	178	174	178	179	179	178	167	167	196	196	570	929	196	182	777	777	178	178
180	180	180	179	717	179	179	600	170	179	180	179	179	43	180	179	677	168	168	168	179	201	183	169	179	179	179	182	179	179	179	179	179	175	179	180	180	179	168	168	195	195	569	926	195	183	776	776	179	179
181	181	181	180	716	180	180	599	171	180	181	180	180	44	181	180	676	169	169	169	180	202	184	170	180	180	180	183	180	180	180	180	180	176	180	181	181	180	169	169	194	194	568	925	194	184	775	775	180	180
182	182	182	181	715	181	181	598	172	181	182	181	181	45	182	181	675	170	170	170	181	203	185	171	181	181	181	184	181	181	181	181	181	177	181	182	182	181	170	170	193	193	567	924	193	185	774	774	181	181
183	183	183	182	714	182	182	597	173	182	183	182	182	46	183	182	674	171	171	171	182	204	186	172	182	182	182	186	182	182	182	182	182	178	182	183	183	182	171	171	192	192	566	923	192	186	773	773	182	182
184	184	184	183	713	183	183	596	174	183	184	183	183	47	184	183	673	172	172	172	183	205	187	173	183	183	183	187	183	183	183	183	183	179	183	184	184	183	172	172	191	191	565	922	191	187	772	772	183	183
185	185	185	184	712	184	184	595	175	184	185	184	184	48	185	184	672	173	173	173	184	206	188	174	184	184	184	188	184	184	184	184	184	180	184	185	185	184	173	173	190	190	564	921	190	188	771	771	184	184
186	186	186	185	711	185	185	594	176	185	186	185	185	74	186	185	671	174	174	174	185	207	189	175	185	185	185	189	185	185	185	185	185	181	185	186	186	185	174	174	189	189	563	127	189	189	770	770	185	185
187	187	187	186	970	186	186	593	177	186	187	186	186	73	187	186	670	175	175	175	186	208	190	176	186	186	186	190	186	186	186	186	186	182	186	187	187	186	175	175	188	188	562	128	188	190	769	769	186	186
188	188	188	187	710	187	187	592	178	187	188	187	187	72	188	187	669	176	176	176	187	209	191	177	187	187	187	191	187	187	187	187	187	183	187	188	188	187	176	176	187	187	561	129	187	191	768	768	187	187
189	189	189	188	709	188	188	591	179	188	189	188	188	71	189	188	668	177	177	177	188	210	192	178	188	188	188	192	188	188	188	188	188	184	188	189	189	188	177	177	186	186	560	130	186	192	767	767	188	188
190	190	190	189	708	189	189	590	180	189	190	189	189	70	190	189	667	178	178	178	189	211	193	179	189	189	189	193	189	189	189	189	189	185	189	190	190	189	178	178	185	185	467	131	185	193	766	766	189	189
191	191	191	190	707	190	190	589	181	190	191	190	190	69	191	190	666	179	179	179	190	212	194	180	190	190	190	194	190	190	190	190	190	186	190	191	191	190	179	179	184	184	466	132	184	194	765	765	190	190
192	192	192	191	706	191	191	588	182	191	192	191	191	68	192	191	665	180	180	180	191	213	195	181	191	191	191	195	191	191	191	191	191	187	191	192	192	191	180	180	183	183	465	133	183	196	764	764	191	191
193	193	193	192	705	192	192	587	183	192	193	193	192	67	193	192	664	181	181	181	192	214	196	182	192	192	192	196	192	192	192	192	192	188	192	193	193	192	181	181	182	182	464	134	182	197	763	763	192	192
194	194	194	193	704	193	193	586	184	193	194	194	193	66	194	193	663	182	182	182	193	215	197	183	193	193	193	197	193	193	193	193	193	189	193	194	194	193	182	182	181	181	463	135	181	198	762	762	193	193
195	195	195	194	703	194	194	585	185	194	195	195	194	65	195	194	662	183	183	183	194	216	198	184	194	194	194	198	194	194	194	194	194	190	194	195	195	194	183	183	180	180	462	136	180	199	761	761	194	194
196	196	196	195	702	195	195	584	186	195	196	196	195	64	196	195	661	184	184	184	195	217	199	185	195	195	195	199	195	195	195	195	195	191	195	196	196	195	184	184	179	179	461	137	179	200	760	760	195	195
197	197	197	196	701	196	196	583	187	196	197	197	196	63	197	196	660	185	185	185	196	218	200	186	196	196	196	200	196	196	196	196	196	192	196	197	197	196	185	185	178	178	460	138	178	201	759	759	196	196
198	198	198	197	700	197	197	582	188	197	198	198	197	62	198	197	659	186	186	186	197	219	201	187	197	197	197	201	197	197	197	197	197	193	197	198	198	197	186	186	177	177	459	139	177	202	758	758	197	197
199	199	199	198	699	198	198	581	189	198	199	199	198	61	199	198	658	187	187	187	198	220	202	188	198	198	198	202	198	198	198	198	198	194	198	199	199	198	187	187	176	176	458	140	176	203	757	757	198	198
200	200	200	199	698	199	199	580	190	199	200	200	199	60	200	199	657	188	188	188	199	221	203	189	199	199	199	203	199	199	199	199	199	195	199	200	200	199	188	188	175	175	457	141	175	204	756	756	199	199
201	201	201	200	697	200	200	579	191	200	201	201	200	59	201	200	656	189	189	189	200	222	204	190	200	200	200	204	200	200	200	200	200	196	200	201	201	200	189	189	174	174	456	142	174	205	755	755	200	200
202	202	202	201	696	201	201	578	192	201	202	202	201	58	202	201	655	190	190	190	201	223	205	191	201	201	201	205	201	201	201	201	201	197	201	202	202	201	190	190	173	173	455	143	173	206	754	754	201	201
203	203	203	202	695	202	202	577	193	202	204	203	202	57	203	202	654	191	191	191	202	224	206	192	202	202	202	206	202	202	202	202	202	198	202	203	203	202	191	191	172	172	454	144	172	207	753	753	202	202
204	204	204	203	694	203	203	576	194	203	205	204	203	56	204	203	653	192	192	192	203	225	207	193	203	203	203	207	203	203	203	203	203	199	203	204	204	203	192	192	171	171	453	145	171	208	752	752	203	203
205	205	205	204	693	204	204	575	195	204	206	205	204	55	205	204	652	193	193	193	204	226	208	194	204	204	204	208	204	204	204	204	204	200	204	205	205	204	193	193	170	170	452	146	170	209	751	751	204	204
206	206	206	205	692	205	205	574	196	205	207	206	205	54	206	205	651	194	194	194	205	227	209	195	205	205	205	209	205	205	205	205	205	201	205	206	206	205	194	194	169	169	451	147	169	210	750	750	205	205
207	207	207	206	691	206	206	573	197	206	208	207	206	53	207	206	650	195	195	195	206	228	210	196	206	206	206	210	206	206	206	206	206	202	206	207	207	206	195	195	168	168	450	148	168	211	749	749	206	206
208	208	208	207	690	207	207	572	198	207	209	208	207	52	208	207	649	196	196	196	207	229	211	197	207	207	207	211	207	207	207	207	207	203	207	208	208	207	196	196	167	167	449	149	167	212	748	748	207	207
209	209	209	208	689	208	208	571	199	208	210	209	208	51	209	208	648	197	197	197	208	230	212	198	208	208	208	212	208	208	208	208	208	204	208	209	209	208	197	197	166	166	448	150	166	213	747	747	208	208
210	210	210	209	688	209	209	570	200	209	211	210	209	50	210	209	647	198	198	198	209	231	213	199	209	209	209	213	209	209	209	209	209	206	209	210	210	209	198	198	165	165	447	151	165	214	746	746	209	209
211	211	211	210	687	210	210	569	201	210	212	211	210	49	211	210	646	199	199	199	210	232	214	200	210	210	210	214	210	210	210	210	210	207	210	211	211	210	199	199	164	164	446	152	164	215	745	745	210	210
212	212	212	211	686	211	211	568	202	211	213	212	211	75	212	211	645	200	200	200	211	233	215	201	211	211	211	215	211	211	211	211	211	208	211	212	212	211	200	200	163	163	445	153	163	216	744	744	211	211
213	213	213	212	685	212	212	567	203	212	214	213	212	76	213	212	644	201	201	201	212	234	216	202	212	212	212	216	212	212	212	212	212	209	212	213	213	212	201	201	162	162	444	154	162	217	743	743	212	212
214	214	214	213	684	213	213	566	204	213	215	214	213	77	214	213	643	202	202	202	213	235	217	203	213	213	213	217	213	213	213	213	213	210	213	214	214	213	202	202	161	161	443	155	161	218	742	742	213	213
215	215	216	214	683	214	214	565	205	214	216	215	214	78	215	214	642	203	203	203	214	236	218	204	214	214	214	218	214	214	214	214	214	211	214	215	215	214	203	203	160	160	442	156	160	219	741	741	214	214
216	216	217	215	682	215	215	564	206	215	217	216	215	79	216	215	641	204	204	204	215	237	219	205	215	215	215	219	215	215	215	215	215	212	215	216	216	215	204	204	159	159	441	157	159	220	740	740	215	215
217	217	218	216	681	216	216	563	207	216	218	217	216	80	217	216	640	205	205	205	216	238	220	206	216	216	216	220	216	216	216	216	216	213	216	217	217	216	205	205	158	158	440	158	158	221	739	739	216	216
218	218	219	217	680	217	217	562	208	217	219	218	217	81	218	217	639	206	206	206	217	239	221	207	217	217	217	221	217	217	217	217	217	214	217	218	218	217	206	206	157	157	439	159	157	222	738	738	217	217
219	219	220	218	679	218	218	561	209	218	220	219	218	82	219	218	638	207	207	207	218	240	222	208	218	218	218	222	218	218	218	218	218	215	218	219	219	218	207	207	156	156	438	160	156	223	737	737	218	218
220	220	221	219	678	219	219	560	210	219	221	220	219	83	220	219	637	208	208	208	219	241	223	209	219	219	219	223	219	219	219	219	219	216	219	220	220	219	208	208	155	155	437	161	155	224	30	30	219	219
221	221	222	220	677	220	220	559	211	220	222	221	220	84	221	220	636	209	209	209	220	242	224	210	220	220	220	224	220	220	220	220	220	217	220	221	221	220	209	209	154	154	436	162	154	226	31	31	220	220
222	222	223	221	676	221	221	558	212	221	223	222	221	85	222	221	635	210	210	210	221	243	225	211	221	221	221	225	221	221	221	221	221	218	221	222	222	221	210	210	153	153	435	163	153	227	32	32	221	221
223	223	224	222	675	222	222	557	213	222	224	223	222	86	223	222	634	211	211	211	222	244	226	212	222	222	222	226	222	222	222	222	222	219	222	223	223	222	211	211	152	152	434	164	152	228	33	33	222	222
224	224	225	223	674	223	223	556	214	223	225	224	223	87	224	223	633	212	212	213	223	245	227	213	223	223	223	227	223	223	223	223	223	220	223	224	224	223	212	212	151	151	433	165	151	229	34	34	223	223
225	225	226	224	673	224	224	555	215	224	226	225	224	88	225	224	632	618	213	214	224	246	228	214	224	224	224	228	224	224	224	224	224	221	224	225	225	224	213	213	150	150	432	166	150	230	35	35	224	224
226	226	227	225	672	225	225	554	216	225	227	226	225	89	226	225	631	617	214	215	225	247	229	215	225	225	225	229	225	225	225	225	225	222	225	226	226	225	214	214	149	149	431	167	149	231	36	36	225	225
227	227	228	226	671	226	226	553	217	226	228	227	226	90	227	226	630	616	215	216	226	248	230	216	226	226	226	230	226	226	226	226	226	223	226	227	227	226	215	215	148	148	430	168	148	232	37	37	226	226
228	228	229	227	670	227	227	552	218	227	229	228	227	91	229	227	629	615	216	217	227	249	231	217	227	227	227	231	227	227	227	227	227	225	227	228	228	227	216	216	147	147	429	169	147	233	38	38	227	227
229	229	230	228	669	228	228	551	219	228	230	229	228	92	230	228	628	614	217	218	228	250	232	218	228	228	228	232	228	228	228	228	228	226	228	229	229	228	217	217	146	146	428	170	146	234	39	39	228	228
230	230	231	229	668	229	229	550	220	229	231	230	229	93	231	229	627	613	218	219	229	251	233	219	229	229	229	233	229	229	229	229	229	227	229	230	230	229	218	218	145	145	427	171	145	235	40	40	229	229
231	231	232	230	667	230	230	549	221	230	232	231	230	94	232	230	626	612	219	220	230	252	234	220	230	230	230	234	230	230	230	230	230	228	230	231	231	230	219	219	144	144	426	172	144	236	41	41	230	230
232	232	233	231	666	231	231	547	222	231	233	232	231	95	233	231	625	611	220	221	231	253	235	221	231	231	231	235	231	231	231	231	231	231	231	232	232	231	220	220	143	143	425	173	143	238	42	42	231	231
233	233	234	232	665	232	232	546	223	232	234	233	232	96	234	232	624	610	221	222	232	254	236	222	232	232	232	236	232	232	232	232	232	232	232	233	233	232	221	221	142	142	424	174	142	57	43	43	232	232
234	234	235	233	664	233	233	545	224	233	235	234	233	97	235	233	968	609	222	223	233	255	237	223	233	233	233	237	233	233	233	233	233	233	233	234	234	233	222	222	141	141	423	175	141	239	44	44	233	233
235	235	236	234	663	234	234	544	225	234	236	235	234	98	236	234	623	608	223	224	234	256	238	224	234	234	234	238	234	234	234	234	234	234	234	235	235	234	223	223	140	140	422	176	140	240	45	45	234	234
236	236	237	235	662	235	235	543	226	235	237	236	235	99	237	235	622	607	224	225	235	257	239	225	235	235	235	239	235	235	235	235	235	235	235	236	236	235	224	224	139	139	421	177	139	241	46	46	235	235
237	630	238	236	661	236	236	542	227	236	238	237	236	100	238	236	621	606	225	226	236	258	240	226	236	236	236	240	236	236	236	236	236	236	236	630	630	236	225	225	138	138	420	178	138	242	47	47	236	236
238	629	239	237	660	237	237	541	228	237	239	238	237	101	57	237	620	605	226	227	237	259	241	227	237	237	237	241	237	237	237	237	237	237	630	629	629	237	226	226	137	137	419	179	137	243	48	48	630	630
239	628	240	238	659	238	238	540	229	238	240	239	238	102	239	238	619	604	227	228	238	260	242	228	238	238	238	242	238	238	238	238	238	238	629	628	628	238	227	227	136	136	418	180	136	244	49	49	629	629
240	627	241	239	658	239	239	539	230	239	241	240	239	103	240	239	618	603	228	229	239	261	243	229	239	239	239	243	239	239	239	239	239	239	628	627	627	239	228	228	135	135	417	181	135	245	50	50	628	628
241	626	242	240	657	240	240	538	231	240	242	241	240	104	241	240	617	602	229	230	240	262	244	230	240	240	240	244	240	240	240	240	240	240	627	626	626	240	229	229	134	134	416	182	134	246	51	51	627	627
242	625	243	241	656	241	241	537	232	241	243	242	241	105	242	241	616	601	230	231	241	263	245	231	241	241	241	245	241	241	241	241	241	241	626	625	625	241	230	230	133	133	415	183	133	247	52	52	626	626
243	624	244	242	655	242	242	536	233	242	244	243	242	106	243	242	615	600	231	232	242	264	246	232	242	242	242	246	242	242	242	242	242	242	625	624	624	242	231	231	132	132	414	184	132	248	53	53	625	625
244	968	245	243	654	243	243	535	234	243	245	244	243	107	244	243	614	599	232	233	243	265	247	233	243	243	243	247	243	243	243	243	243	243	624	968	968	243	232	232	131	131	413	185	131	249	54	54	624	624
245	623	246	244	653	244	244	534	235	244	246	245	244	108	245	244	613	598	233	234	244	266	248	234	244	244	244	248	244	244	244	244	244	244	968	623	623	244	233	233	130	130	412	186	130	250	55	55	968	968
246	622	247	245	652	245	245	533	236	245	247	246	245	109	246	245	612	597	234	235	245	267	249	235	245	245	245	249	245	245	245	245	245	245	623	622	622	245	234	234	129	129	411	187	129	251	56	56	623	623
247	621	248	246	651	246	246	532	237	246	248	247	246	110	247	246	611	596	235	236	246	268	250	236	246	246	246	250	246	246	246	246	246	246	622	621	621	246	235	235	128	128	410	188	128	252	57	57	622	622
248	620	249	247	650	247	247	531	238	247	249	248	247	111	248	247	610	595	236	237	247	269	251	237	247	247	247	251	247	247	247	247	247	247	621	620	620	247	236	236	127	127	409	189	127	253	58	58	621	621
249	619	250	248	649	248	248	530	239	248	250	249	248	112	249	249	609	594	237	238	248	270	252	238	248	248	248	252	248	248	248	248	248	248	620	619	619	248	237	237	126	126	408	190	126	254	59	59	620	620
250	618	251	249	648	249	249	529	240	249	251	250	249	113	250	250	608	593	238	239	249	271	253	239	249	249	249	253	249	249	249	249	249	249	619	618	618	249	238	238	125	125	407	191	125	255	60	60	619	619
251	617	252	250	647	250	250	528	241	250	252	251	250	114	251	251	607	592	239	240	250	272	254	240	250	250	250	254	250	250	250	250	250	250	618	617	617	250	239	239	124	124	406	192	124	256	61	61	618	618
252	616	253	251	646	251	251	527	242	251	253	252	251	115	252	252	606	591	240	241	251	273	255	241	251	251	251	255	251	251	251	251	251	251	617	616	616	251	240	240	123	123	969	193	123	257	62	62	617	617
253	615	254	252	645	252	252	526	243	252	254	253	252	116	253	253	605	590	241	242	252	274	256	242	252	252	252	256	252	252	252	252	252	252	616	615	615	252	241	241	122	122	405	194	122	258	63	63	616	616
254	614	255	253	644	253	253	525	244	253	255	254	253	117	254	254	604	589	242	243	253	275	257	243	253	253	253	257	253	253	253	253	253	253	615	614	614	253	242	242	121	121	404	195	121	260	64	64	615	615
255	613	256	254	643	254	254	524	245	254	256	255	254	118	255	255	603	588	243	244	254	276	258	244	254	254	254	258	254	254	254	254	254	254	614	613	613	254	243	243	120	120	403	196	120	261	65	65	614	614
256	612	257	255	642	255	255	523	246	255	257	256	255	119	256	256	602	587	244	245	255	277	259	245	255	255	255	259	255	255	255	255	255	255	613	612	612	255	244	244	119	119	402	197	119	262	66	66	613	613
257	611	258	256	641	256	256	522	247	256	258	257	256	120	257	257	601	586	245	246	256	278	260	246	256	256	256	260	256	256	256	256	256	256	612	611	611	256	245	245	118	118	401	198	118	263	67	67	612	612
258	610	259	257	640	257	257	521	248	257	259	258	257	121	258	258	600	585	246	247	257	279	261	247	257	257	257	261	257	257	257	257	257	257	611	610	610	257	246	246	117	117	400	199	117	264	68	68	611	611
259	609	260	258	639	258	258	520	249	258	260	259	258	122	259	259	599	584	247	248	258	280	262	248	258	258	258	262	258	258	258	258	258	258	610	609	609	258	247	247	116	116	399	200	116	265	69	69	610	610
260	608	261	259	638	259	259	519	250	259	261	260	259	123	260	260	598	583	248	249	259	281	263	249	259	259	259	263	259	259	259	259	259	259	609	608	608	259	248	248	115	115	398	201	115	267	70	70	609	609
261	607	262	260	637	260	260	518	251	260	262	261	260	124	261	261	597	582	249	250	260	282	264	250	260	260	260	264	260	260	260	260	260	260	608	607	607	260	249	249	114	114	397	202	114	268	71	71	608	608
262	606	263	261	636	261	261	517	252	261	263	262	261	125	262	262	596	581	250	251	261	283	265	251	261	261	261	265	261	261	261	261	261	261	607	606	606	261	250	250	113	113	396	203	113	269	72	72	607	607
263	605	264	262	635	262	262	516	253	262	264	263	262	126	263	263	595	580	251	252	262	284	266	252	262	262	262	266	262	262	262	262	262	262	606	605	605	262	251	251	112	112	395	204	112	270	73	73	606	606
264	604	265	263	634	263	263	515	254	263	265	264	263	127	264	264	594	579	252	253	263	285	267	253	263	263	263	267	263	263	263	263	263	263	605	604	604	263	252	252	111	111	394	205	111	271	74	74	605	605
265	603	266	264	633	264	264	514	255	264	266	265	264	128	265	265	593	578	253	254	264	286	268	254	264	264	264	268	264	264	264	264	264	265	604	603	603	264	253	253	110	110	393	206	110	272	75	75	604	604
266	602	267	265	632	265	265	513	256	265	267	266	265	129	266	266	592	577	254	255	265	287	269	255	265	265	265	269	265	265	265	265	265	266	603	602	602	265	254	254	109	109	392	207	109	273	76	76	603	603
267	601	268	266	631	266	266	512	257	266	268	267	266	130	267	267	591	576	255	256	266	288	270	256	266	266	266	270	266	266	266	266	266	267	602	601	601	266	255	255	108	108	391	208	108	274	77	77	602	602
268	600	269	267	630	267	267	511	258	267	269	268	267	131	268	268	590	575	256	257	267	289	271	257	267	267	267	271	267	267	267	267	267	268	601	600	600	267	256	256	107	107	390	209	107	275	78	78	601	601
269	599	270	268	629	268	268	510	259	268	270	269	268	132	269	269	589	574	257	258	268	290	272	258	268	268	268	272	268	268	268	268	268	269	600	599	599	268	257	257	106	106	389	210	106	276	79	79	600	600
270	598	271	269	628	269	269	509	260	269	271	270	269	133	270	270	588	573	258	259	269	291	273	259	269	269	269	273	269	269	269	269	269	270	599	598	598	269	258	258	105	105	388	211	105	277	80	80	599	599
271	597	272	270	627	270	270	508	261	270	272	271	270	134	271	271	587	572	259	260	270	292	274	260	270	270	270	274	270	270	270	270	270	271	598	597	597	270	259	259	104	104	387	212	104	278	81	81	598	598
272	596	273	271	626	271	271	507	262	271	273	272	271	135	272	272	586	571	260	261	271	293	275	261	271	271	271	275	271	271	271	271	271	272	597	596	596	271	260	260	103	103	386	213	103	279	82	82	597	597
273	595	274	272	625	272	272	506	263	272	274	273	272	136	273	273	585	570	261	262	272	294	276	262	272	272	272	276	272	272	272	272	272	273	596	595	595	272	261	261	102	102	385	214	102	280	83	83	596	596
274	594	275	273	624	273	273	505	264	273	275	274	273	137	274	274	584	569	262	263	273	295	277	263	273	273	273	277	273	273	273	273	273	274	595	594	594	273	262	262	101	101	384	215	101	281	84	84	595	595
275	592	276	274	968	274	274	504	265	274	276	275	274	138	275	275	583	568	263	264	274	296	278	264	274	274	274	278	274	274	274	274	274	275	594	593	593	274	263	263	100	100	383	216	100	282	85	85	594	594
276	591	277	275	623	275	275	503	266	275	277	276	275	139	276	276	582	567	264	265	275	297	279	265	275	275	275	279	275	275	275	275	275	276	593	592	592	275	264	264	99	99	382	217	99	283	86	86	593	593
277	590	278	276	622	276	276	502	267	276	278	277	276	140	277	277	581	566	265	266	276	298	280	266	276	276	276	280	276	276	276	276	276	277	592	591	591	276	265	265	98	98	381	218	98	284	87	87	592	592
278	589	279	277	621	277	277	501	268	277	279	278	277	141	278	278	580	565	266	267	277	299	281	267	277	277	277	281	277	277	277	277	277	278	591	590	590	277	266	266	97	97	380	219	97	285	88	88	591	591
279	588	280	278	620	278	278	500	269	278	280	279	278	142	279	279	579	564	267	268	278	300	282	268	278	278	278	282	278	278	278	278	278	279	590	589	589	278	267	267	96	96	379	220	96	286	89	89	590	590
280	587	281	279	619	279	279	499	270	279	281	280	279	143	280	280	578	563	268	269	279	301	283	269	279	279	279	283	279	279	279	279	279	280	589	588	588	279	268	268	95	95	378	221	95	287	90	90	589	589
281	302	282	280	618	280	280	498	271	280	282	281	280	144	281	281	577	562	269	270	280	302	284	270	280	280	280	284	280	280	280	280	280	281	588	587	587	280	269	269	94	94	377	222	94	288	91	91	588	588
282	303	283	281	617	281	281	497	272	281	283	282	281	145	282	282	576	561	270	271	281	303	285	271	281	281	281	285	281	281	281	281	281	282	587	302	302	281	270	270	93	93	376	223	93	289	92	92	587	587
283	304	284	282	616	282	282	496	273	282	284	283	282	146	283	283	575	560	271	272	282	304	286	272	282	282	282	286	282	282	282	282	282	283	302	303	303	282	271	271	92	92	375	224	92	290	93	93	302	302
284	305	285	283	615	283	283	495	274	283	285	284	283	147	284	284	574	559	272	273	283	305	287	273	283	283	283	287	283	283	283	283	283	284	303	304	304	283	272	272	91	91	374	225	91	291	94	94	303	303
285	306	286	284	614	284	284	494	275	284	286	285	284	148	285	285	573	558	273	274	284	306	288	274	284	284	284	288	284	284	284	284	284	285	304	305	305	284	273	273	90	90	373	226	90	292	95	95	304	304
286	307	287	285	613	285	285	493	276	285	287	286	285	149	286	286	572	557	274	275	285	307	289	275	285	285	285	289	285	285	285	285	285	286	305	306	306	285	274	274	89	89	372	227	89	293	96	96	305	305
287	308	288	286	612	286	286	492	277	286	288	287	286	150	287	287	571	556	275	276	286	308	290	276	286	286	286	290	286	286	286	286	286	287	306	307	307	286	275	275	88	88	371	228	88	294	97	97	306	306
288	309	289	287	611	287	287	491	278	287	289	288	287	151	288	288	570	555	276	277	287	309	291	277	287	287	287	291	287	287	287	287	287	288	307	308	308	287	276	276	87	87	370	229	87	295	98	98	307	307
289	310	291	288	610	288	288	490	279	288	290	289	288	152	289	289	569	554	277	278	288	310	292	278	288	288	288	292	288	288	288	288	288	289	308	309	309	288	277	277	86	86	369	230	86	296	99	99	308	308
290	311	292	289	609	289	289	489	280	289	291	290	289	153	290	290	568	553	278	279	289	311	293	279	289	289	289	293	289	289	289	289	289	290	309	310	310	289	278	278	85	85	368	231	85	297	100	100	309	309
291	312	293	290	608	290	290	488	281	290	292	291	290	154	291	291	567	552	279	280	290	312	294	280	290	290	290	294	290	290	290	290	290	291	310	311	311	290	279	279	84	84	367	232	84	298	101	101	310	310
292	313	294	291	607	291	291	487	282	291	293	292	291	155	292	292	566	551	280	281	291	529	295	281	291	291	291	295	291	291	291	291	291	292	311	312	312	291	280	280	83	83	366	233	83	299	102	102	311	311
293	314	296	292	606	292	292	486	283	292	294	293	292	156	293	293	565	550	281	282	292	528	296	282	292	292	292	296	292	292	292	292	292	293	312	313	313	292	281	281	82	82	365	234	82	300	103	103	312	312
294	315	297	293	605	293	293	485	284	293	295	294	293	157	294	294	564	549	282	283	293	527	297	283	293	293	293	297	293	293	293	293	293	294	313	314	314	293	282	282	81	81	364	235	81	301	104	104	313	313
295	316	298	294	604	294	294	484	285	294	296	295	294	158	295	295	563	548	283	284	294	526	298	284	294	294	294	298	294	294	294	294	294	295	314	315	315	294	283	283	80	80	363	236	80	302	105	105	314	314
296	317	299	295	603	295	295	483	286	295	297	296	295	159	296	296	562	547	284	285	295	525	299	285	295	295	295	299	295	295	295	295	295	296	315	316	316	295	284	284	79	79	362	237	79	303	106	106	315	315
297	318	300	296	602	296	296	482	287	296	298	297	296	160	297	297	561	546	285	286	296	524	300	286	296	296	296	300	296	296	296	296	296	297	316	317	317	296	285	285	78	78	361	238	78	304	107	107	316	316
298	319	301	297	601	297	297	481	288	297	299	298	297	161	298	298	560	545	286	287	297	523	301	287	297	297	297	301	297	297	297	297	297	298	317	318	318	297	286	286	77	77	360	239	77	306	108	108	317	317
299	320	302	298	600	298	298	480	289	298	300	299	298	162	299	299	559	544	287	288	298	522	302	288	298	298	298	302	298	298	298	298	298	299	318	319	319	298	287	287	76	76	359	240	76	307	109	109	318	318
300	321	303	299	599	299	299	479	290	299	301	300	299	163	300	300	558	543	288	289	299	521	303	289	299	299	299	303	299	299	299	299	299	300	319	320	320	299	288	288	75	75	358	241	75	308	110	110	319	319
301	322	304	300	598	300	300	478	291	300	302	301	300	164	301	301	557	542	289	290	300	520	304	290	300	300	300	304	300	300	300	300	300	301	320	321	321	300	289	289	49	49	357	242	49	309	111	111	320	320
302	323	305	301	597	301	301	477	292	301	303	302	301	165	302	302	556	541	290	291	301	519	305	291	301	301	301	305	301	301	301	301	301	303	321	322	322	301	290	290	50	50	356	243	50	310	112	112	321	321
303	324	306	302	596	302	302	476	293	302	304	303	302	166	303	303	555	540	291	292	302	518	306	292	302	302	302	306	302	302	302	302	302	304	322	323	323	302	291	291	51	51	355	244	51	312	113	113	322	322
304	325	307	303	595	303	303	475	294	303	305	304	303	167	304	304	554	539	292	293	303	517	307	293	303	303	303	307	303	303	303	303	303	305	323	324	324	303	292	292	52	52	354	245	52	313	114	114	323	323
305	326	308	304	594	304	304	474	295	304	306	305	304	168	305	305	553	538	293	294	304	516	308	294	304	304	304	308	304	304	304	304	304	306	324	325	325	304	293	293	53	53	353	246	53	314	115	115	324	324
306	327	309	305	593	305	305	473	296	305	307	306	305	169	306	306	552	537	294	295	305	515	309	295	305	305	305	309	305	305	305	305	305	307	325	326	326	305	294	294	54	54	352	247	54	315	116	116	325	325
307	328	310	306	592	306	306	472	297	306	308	307	306	170	307	307	551	536	295	296	306	514	310	296	306	306	306	310	306	306	306	306	306	308	326	327	327	306	295	295	55	55	351	248	55	316	117	117	326	326
308	329	311	307	591	307	307	471	298	307	309	308	307	171	308	308	550	535	296	297	307	513	311	297	307	307	307	311	307	307	307	307	307	309	327	328	328	307	296	296	56	56	350	249	56	317	118	118	327	327
309	330	312	308	590	308	308	470	299	308	310	309	308	172	309	309	549	534	297	298	308	512	312	298	308	308	308	312	308	308	308	308	308	310	328	329	329	308	297	297	57	57	349	250	57	318	119	119	328	328
310	331	313	309	589	309	309	469	300	309	311	310	309	173	310	310	548	533	298	299	309	511	313	299	309	309	309	313	309	309	309	309	309	311	329	330	330	309	298	298	58	58	348	251	58	319	120	120	329	329
311	332	314	310	588	310	310	468	301	310	312	311	310	174	311	311	547	532	299	300	310	510	314	300	310	310	310	314	310	310	310	310	310	312	330	331	331	310	299	299	59	59	347	252	59	320	121	121	330	330
312	333	315	311	587	311	311	467	302	311	313	312	311	175	312	312	546	531	300	301	311	509	315	301	311	311	311	315	311	311	311	311	311	529	331	332	332	311	300	300	60	60	346	253	60	321	122	122	331	331
313	334	316	312	586	312	312	466	303	312	314	313	312	176	313	313	545	530	301	302	312	508	316	302	312	312	312	316	312	312	312	312	312	528	332	333	333	312	301	301	61	61	345	254	61	322	123	123	332	332
314	335	317	529	585	313	313	465	304	313	315	314	529	177	314	314	544	313	302	303	313	507	317	303	313	313	313	317	529	313	313	529	313	527	333	334	334	313	302	302	62	62	344	255	62	323	124	124	333	333
315	336	318	528	584	314	314	464	305	314	316	315	528	178	315	315	543	314	303	304	314	506	318	304	314	314	314	318	528	314	314	528	314	526	334	335	335	314	303	303	63	63	343	256	63	324	125	125	334	334
316	337	319	527	583	315	315	463	306	315	318	316	527	179	316	316	542	315	304	305	315	505	319	305	315	315	315	319	527	315	315	527	315	525	335	336	336	315	304	304	64	64	342	257	64	327	126	126	335	335
317	338	320	526	582	316	316	462	307	316	319	317	526	180	317	317	541	316	305	306	316	504	320	306	316	316	316	320	526	316	316	526	316	523	336	337	337	316	305	305	65	65	341	258	65	326	127	127	336	336
318	339	321	525	581	317	317	461	308	317	320	318	525	181	318	318	540	317	306	307	317	503	321	307	317	317	317	321	525	317	317	525	317	522	337	338	338	317	306	306	66	66	340	259	66	325	128	128	337	337
319	340	322	524	580	318	318	460	309	318	321	319	524	182	319	319	539	318	307	308	318	502	322	308	318	318	318	322	524	318	318	524	318	521	338	339	339	318	307	307	67	67	339	260	67	329	129	129	338	338
320	341	323	523	579	319	319	459	310	319	322	320	523	183	320	320	538	319	308	309	319	501	323	309	319	319	319	323	523	319	319	523	319	520	339	340	340	319	308	308	68	68	338	261	68	330	130	130	339	339
321	342	324	522	578	320	320	458	311	320	323	321	522	184	321	321	537	320	309	310	320	500	324	310	320	320	320	324	522	320	320	522	320	519	340	341	341	320	309	309	69	69	337	262	69	331	131	131	340	340
322	343	325	521	577	321	321	457	312	321	324	322	521	185	322	322	536	321	310	311	321	499	325	311	321	321	321	325	521	321	321	521	321	518	341	342	342	321	310	310	70	70	336	263	70	332	132	132	341	341
323	344	326	520	576	322	322	456	529	322	325	323	520	186	323	323	535	322	311	312	322	498	326	312	322	322	322	326	520	322	322	520	322	517	342	343	343	322	311	311	71	71	335	264	71	333	133	133	342	342
324	345	327	519	575	323	323	455	528	323	326	324	519	187	324	324	534	323	312	529	323	497	327	529	323	323	323	327	519	323	323	519	323	516	343	344	344	323	312	312	72	72	334	265	72	334	134	134	343	343
325	346	328	518	574	324	324	454	527	324	327	325	518	188	328	325	533	324	313	528	324	496	328	528	324	324	324	328	518	324	324	518	324	515	344	345	345	324	313	529	73	73	333	266	73	335	135	135	344	344
326	347	329	517	573	325	325	453	526	325	328	326	517	189	327	326	532	325	315	527	325	495	329	527	325	325	325	329	517	325	325	517	325	514	345	346	346	325	314	528	74	74	332	267	74	336	136	136	345	345
327	348	330	516	572	326	326	452	525	326	329	327	516	190	326	327	531	326	316	526	326	494	330	526	326	326	326	330	516	326	326	516	326	513	346	347	347	326	315	527	48	48	331	268	48	337	137	137	346	346
328	349	331	515	571	327	327	451	524	327	330	328	515	191	325	328	530	327	317	525	327	493	331	525	327	327	327	331	515	327	327	515	327	512	347	348	348	327	316	526	47	47	330	269	47	338	138	138	347	347
329	350	333	514	570	328	328	450	523	328	331	329	514	192	329	329	529	328	318	524	328	492	332	524	328	328	328	332	514	328	328	514	328	511	348	349	349	328	317	525	46	46	329	270	46	339	139	139	348	348
330	351	334	513	569	329	329	449	522	329	332	330	513	193	330	330	528	329	319	523	329	491	333	523	329	329	329	333	513	329	329	513	329	510	349	350	350	329	318	524	45	45	468	271	45	340	140	140	349	349
331	352	335	512	568	330	330	448	521	330	333	331	512	194	331	331	527	330	320	522	330	490	334	522	330	330	330	334	512	330	330	512	330	509	350	351	351	330	319	523	44	44	469	272	44	341	141	141	350	350
332	353	336	511	567	331	331	447	520	331	334	332	511	195	332	332	526	331	321	521	331	489	335	521	331	331	331	335	511	331	331	511	331	508	351	352	352	331	320	522	43	43	470	273	43	342	142	142	351	351
333	354	337	510	566	332	332	446	519	332	335	333	510	196	333	333	525	332	322	520	332	488	336	520	332	332	332	336	510	332	332	510	332	507	352	353	353	332	321	521	42	42	471	274	42	343	143	143	352	352
334	355	338	509	565	333	333	445	518	333	336	334	509	197	334	334	524	333	323	519	333	487	337	519	333	333	333	337	509	333	333	509	333	506	353	354	354	333	322	520	41	41	472	275	41	344	144	144	353	353
335	356	339	508	564	334	334	444	517	334	337	335	508	198	335	335	523	334	324	518	334	486	338	518	334	334	334	338	508	334	334	508	334	505	354	355	355	334	323	519	40	40	473	276	40	345	145	145	354	354
336	357	340	507	563	335	335	443	516	335	338	336	507	199	336	336	522	335	325	517	335	485	339	517	335	335	335	339	507	335	335	507	335	504	355	356	356	335	324	518	39	39	474	277	39	346	146	146	355	355
337	358	341	506	562	336	336	442	515	336	339	337	506	200	337	337	521	336	326	516	336	484	340	516	336	336	336	340	506	336	336	506	336	503	356	357	357	336	325	517	38	38	475	278	38	347	147	147	356	356
338	359	342	505	561	337	337	441	514	337	340	338	505	201	338	338	520	337	327	515	337	483	341	515	337	337	337	341	505	337	337	505	337	502	357	358	358	337	326	516	37	37	476	279	37	348	148	148	357	357
339	360	343	504	560	338	338	440	513	338	341	339	504	202	339	339	519	338	328	514	338	482	342	514	338	338	338	342	504	338	338	504	338	501	358	359	359	338	327	515	36	36	477	280	36	349	149	149	358	358
340	361	344	503	559	339	339	439	512	339	342	340	503	203	340	340	518	339	329	513	339	481	343	513	339	339	339	343	503	339	339	503	339	500	359	360	360	339	328	514	35	35	478	281	35	350	150	150	359	359
341	362	345	502	558	340	340	438	510	340	343	341	502	204	341	341	517	340	330	512	340	480	344	512	340	340	340	344	502	340	340	502	340	499	360	361	361	340	329	513	34	34	479	282	34	351	151	151	360	360
342	363	346	501	557	341	341	437	509	341	344	342	501	205	342	342	516	341	331	511	341	479	345	511	341	341	341	345	501	341	341	501	341	498	361	362	362	341	330	512	33	33	480	283	33	352	152	152	361	361
343	364	347	500	556	342	342	436	508	342	345	343	500	206	343	343	515	342	332	510	342	478	346	510	342	342	342	346	500	342	342	500	342	497	362	363	363	342	331	511	32	32	481	284	32	353	153	153	362	362
344	365	348	499	555	343	343	435	507	343	346	344	499	207	344	344	514	343	333	509	343	477	347	509	343	343	343	347	499	343	343	499	343	496	363	364	364	343	332	510	31	31	482	285	31	354	154	154	363	363
345	366	349	498	554	344	344	434	506	344	347	345	498	208	345	345	513	344	334	508	344	476	348	508	344	344	344	348	498	344	344	498	344	495	364	365	365	344	333	509	30	30	483	286	30	355	155	155	364	364
346	367	350	497	553	345	345	433	505	345	348	346	497	209	346	346	512	345	335	507	345	475	349	507	345	345	345	349	497	345	345	497	345	494	365	366	366	345	334	508	814	814	484	287	814	356	156	156	365	365
347	368	351	496	552	346	346	432	504	346	349	347	496	210	347	347	511	346	336	506	346	474	350	506	346	346	346	350	496	346	346	496	346	493	366	367	367	346	335	507	815	815	485	288	815	357	157	157	366	366
348	369	352	495	551	347	347	431	503	347	350	348	495	211	348	348	510	347	337	505	347	473	351	505	347	347	347	351	495	347	347	495	347	492	367	368	368	347	336	506	816	816	486	289	816	358	158	158	367	367
349	370	353	494	550	348	348	430	502	348	351	349	494	212	349	349	509	348	338	504	348	472	352	504	348	348	348	352	494	348	348	494	348	491	368	369	369	348	337	505	817	817	487	290	817	359	159	159	368	368
350	371	354	493	549	349	349	429	501	349	352	350	493	213	350	350	508	349	339	503	349	471	353	503	349	349	349	353	493	349	349	493	349	490	369	370	370	349	338	504	818	818	488	291	818	360	160	160	369	369
351	372	355	492	548	350	350	428	500	350	353	351	492	214	351	351	507	350	340	502	350	470	354	502	350	350	350	354	492	350	350	492	350	489	370	371	371	350	339	503	819	819	489	292	819	361	161	161	370	370
352	373	356	491	547	351	351	427	499	351	354	352	491	215	352	352	506	351	341	501	351	469	355	501	351	351	351	355	491	351	351	491	351	488	371	372	372	351	340	502	820	820	490	293	820	362	162	162	371	371
353	374	357	490	546	352	352	426	498	352	355	353	490	216	353	353	505	352	342	500	352	468	356	500	352	352	352	356	490	352	352	490	352	487	372	373	373	352	341	501	821	821	491	294	821	363	163	163	372	372
354	375	358	489	545	353	353	425	497	353	356	354	489	217	354	354	504	353	343	499	353	467	357	499	353	353	353	357	489	353	353	489	353	486	373	374	374	353	342	500	822	822	492	295	822	364	164	164	373	373
355	376	359	488	544	354	354	424	496	354	357	355	488	218	355	355	503	354	344	498	354	466	358	498	354	354	354	358	488	354	354	488	354	485	374	375	375	354	343	499	823	823	493	296	823	365	165	165	374	374
356	377	360	487	543	355	355	423	495	355	358	356	487	219	356	356	502	355	345	497	355	465	359	497	355	355	355	359	487	355	355	487	355	484	375	376	376	355	344	498	824	824	494	297	824	366	166	166	375	375
357	378	361	486	542	356	356	422	494	356	359	357	486	220	357	357	501	356	346	496	356	464	360	496	356	356	356	360	486	356	356	486	356	483	376	377	377	356	345	497	825	825	495	298	825	367	167	167	376	376
358	379	362	485	541	357	357	421	493	357	360	358	485	221	358	358	500	357	347	495	357	463	361	495	357	357	357	361	485	357	357	485	357	482	377	378	378	357	346	496	826	826	496	299	826	368	168	168	377	377
359	380	363	484	540	358	358	420	492	358	361	359	484	222	359	359	499	358	348	494	358	462	362	494	358	358	358	362	484	358	358	484	358	480	378	379	379	358	347	495	827	827	497	300	827	369	169	169	378	378
360	381	364	483	539	359	359	416	491	359	362	360	483	223	360	360	498	359	349	493	359	461	363	493	359	359	359	363	483	359	359	483	359	479	379	380	380	359	348	494	828	828	498	301	828	370	170	170	379	379
361	382	365	482	538	360	360	417	490	360	363	361	482	224	361	361	497	360	350	492	360	460	364	492	360	360	360	364	482	360	360	482	360	478	380	381	381	360	349	493	829	829	499	302	829	371	171	171	380	380
362	383	366	481	537	361	361	418	489	361	364	362	481	225	362	362	496	361	351	491	361	459	365	491	361	361	361	365	481	361	361	481	361	477	381	382	382	361	350	492	830	830	500	303	830	372	172	172	381	381
363	384	367	480	536	362	362	419	488	362	365	363	480	226	363	363	495	362	352	490	362	458	366	490	362	362	362	366	480	362	362	480	362	476	382	383	383	362	351	491	831	831	501	304	831	373	173	173	382	382
364	385	368	479	535	363	363	415	487	363	366	364	479	227	364	364	494	363	353	489	363	457	367	489	363	363	363	367	479	363	363	479	363	475	383	384	384	363	352	490	832	832	502	305	832	374	174	174	383	383
365	386	369	478	534	364	364	414	486	364	367	365	478	228	365	365	493	364	354	488	364	456	368	488	364	364	364	368	478	364	364	478	364	474	384	385	385	364	353	489	833	833	503	306	833	375	175	175	384	384
366	387	370	477	533	365	365	413	485	365	368	366	477	229	366	366	492	365	355	487	365	455	369	487	365	365	365	369	477	365	365	477	365	473	385	386	386	365	354	488	834	834	504	307	834	376	176	176	385	385
367	388	371	476	532	366	366	412	484	366	369	367	476	230	367	367	491	366	356	486	366	454	370	486	366	366	366	370	476	366	366	476	366	472	386	387	387	366	355	487	835	835	505	308	835	377	177	177	386	386
368	389	372	475	531	367	367	411	483	367	370	368	475	231	368	368	490	367	357	485	367	453	371	485	367	367	367	371	475	367	367	475	367	471	387	388	388	367	356	486	836	836	506	309	836	378	178	178	387	387
369	390	373	474	530	368	368	410	482	368	371	369	474	232	369	369	489	368	358	484	368	452	372	484	368	368	368	372	474	368	368	474	368	470	388	389	389	368	357	485	837	837	507	310	837	379	179	179	388	388
370	391	374	473	313	369	369	409	481	369	372	370	473	233	370	370	488	369	359	483	369	451	373	483	369	369	369	373	473	369	369	473	369	469	389	390	390	369	358	484	838	838	508	311	838	380	180	180	389	389
371	392	375	472	314	370	370	408	480	370	373	371	472	234	371	371	487	370	360	482	370	450	374	482	370	370	370	374	472	370	370	472	370	468	390	391	391	370	359	483	839	839	509	312	839	381	181	181	390	390
372	393	376	471	315	371	371	407	479	371	374	372	471	235	372	372	486	371	361	481	371	449	375	481	371	372	371	375	471	371	371	471	371	467	391	392	392	371	360	482	840	840	510	529	840	382	182	182	391	391
373	394	377	470	316	372	372	406	478	372	375	373	470	236	373	373	485	372	362	480	372	448	376	480	372	373	372	376	470	372	372	470	372	466	392	393	393	372	361	481	14	14	511	528	14	383	183	183	392	392
374	395	378	469	317	373	373	969	477	373	376	374	469	237	374	374	484	373	363	479	373	447	377	479	373	374	373	377	469	373	373	469	373	465	393	394	394	373	362	480	13	13	512	527	13	384	184	184	393	393
375	396	379	468	318	374	374	405	476	374	377	375	468	238	375	375	483	374	364	478	374	446	378	478	374	375	374	378	468	374	374	468	374	464	394	395	395	374	363	479	12	12	513	526	12	385	185	185	394	394
376	397	380	467	319	375	375	404	475	375	378	376	467	239	376	376	482	375	365	477	375	445	379	477	375	376	375	379	467	375	375	467	375	463	395	396	396	375	364	478	11	11	514	525	11	386	186	186	395	395
377	398	381	466	320	376	376	403	474	376	379	377	466	240	377	377	481	376	366	476	376	444	380	476	376	377	376	380	466	376	376	466	376	462	396	397	397	376	365	477	10	10	515	524	10	387	187	187	396	396
378	399	382	465	321	377	377	402	473	377	380	378	465	241	378	378	480	377	367	475	377	443	381	475	377	378	377	381	465	377	377	465	377	461	397	398	398	377	366	476	9	9	516	523	9	388	188	188	397	397
379	400	383	464	322	378	378	401	472	378	381	379	464	242	379	379	479	378	368	474	378	442	382	474	378	379	378	382	464	378	378	464	378	460	398	399	399	378	367	475	8	8	517	522	8	389	189	189	398	398
380	401	384	463	323	379	379	400	471	379	382	380	463	243	380	380	478	379	369	473	379	441	383	473	379	380	379	383	463	379	379	463	379	459	399	400	400	379	368	474	7	7	518	521	7	390	190	190	399	399
381	402	385	462	324	380	380	399	470	380	383	381	462	244	381	381	477	380	370	472	380	440	384	472	380	381	380	384	462	380	380	462	380	458	400	401	401	380	369	473	6	6	519	520	6	391	191	191	400	400
382	403	386	461	325	381	381	398	469	381	384	382	461	245	382	382	476	381	371	471	381	439	385	471	381	382	381	385	461	381	381	461	381	457	401	402	402	381	370	472	5	5	520	519	5	392	192	192	401	401
383	404	387	460	326	382	382	397	468	382	385	383	460	246	383	383	475	382	372	470	382	438	386	470	382	383	382	386	460	382	382	460	382	456	402	403	403	382	371	471	4	4	521	518	4	393	193	193	402	402
384	405	388	459	327	383	383	396	467	383	386	384	459	247	384	384	474	383	373	469	383	437	387	469	383	384	383	387	459	383	383	459	383	455	403	404	404	383	372	470	3	3	522	517	3	394	194	194	403	403
385	969	389	458	328	384	384	395	466	384	387	385	458	248	385	385	473	384	374	468	384	436	388	468	384	385	384	388	458	384	384	458	384	454	404	405	405	384	373	469	2	2	523	516	2	395	195	195	404	404
386	406	390	457	329	385	385	394	465	385	388	386	457	249	386	386	472	385	375	467	385	435	389	467	385	386	385	389	457	385	385	457	385	453	405	969	969	385	374	468	1	1	524	515	1	396	196	196	405	405
387	407	391	456	330	386	386	393	464	386	389	387	456	250	387	387	471	386	376	466	386	434	390	466	386	387	386	390	456	386	386	456	386	452	969	406	406	386	375	467	966	966	525	514	966	397	197	197	969	969
388	408	392	455	331	387	387	392	463	387	390	388	455	251	388	388	470	387	377	465	387	433	391	465	387	388	387	391	455	387	387	455	387	451	406	407	407	387	376	466	965	965	526	513	965	398	198	198	406	406
389	409	393	454	332	388	388	391	462	388	391	389	454	252	389	389	469	388	378	464	388	432	392	464	388	389	388	392	454	388	388	454	388	450	407	408	408	388	377	465	964	964	527	512	964	399	199	199	407	407
390	410	394	453	333	389	389	390	460	389	392	390	453	253	390	390	468	389	379	463	389	431	393	463	389	390	389	393	453	389	389	453	389	449	408	409	409	389	378	464	963	963	528	511	963	400	200	200	408	408
391	412	395	452	334	390	390	389	459	390	393	391	452	254	391	391	467	390	380	462	390	429	394	462	390	427	390	394	452	390	390	452	390	448	409	410	410	390	379	463	962	962	529	510	962	401	201	201	409	409
392	413	396	451	335	427	391	388	458	391	394	392	451	255	392	392	466	427	381	461	391	428	395	461	391	426	391	395	451	391	391	451	391	447	410	411	411	391	380	462	961	961	530	509	961	402	202	202	410	410
393	415	397	450	336	426	392	387	457	392	395	393	450	256	393	393	465	426	382	460	392	427	396	460	392	425	392	396	450	392	392	450	392	446	411	412	412	392	381	461	960	960	531	508	960	403	203	203	411	411
394	416	398	449	337	425	393	386	456	393	396	394	449	257	394	394	464	425	383	459	393	426	397	459	393	424	393	397	449	393	393	449	393	445	412	413	413	393	382	460	959	959	532	507	959	404	204	204	412	412
395	417	399	448	338	424	394	385	455	394	397	395	448	258	395	395	463	424	384	458	394	425	398	458	394	423	394	398	448	394	394	448	394	444	413	414	414	394	383	459	958	958	533	506	958	405	205	205	413	413
396	418	400	447	339	423	395	384	454	395	398	396	447	259	396	396	462	423	385	457	395	424	399	457	395	422	395	399	447	395	395	447	395	443	414	415	415	395	384	458	957	957	534	505	957	969	206	206	414	414
397	419	401	446	340	422	396	383	453	396	399	397	446	260	397	397	461	422	386	456	396	423	400	456	396	421	396	400	446	396	396	446	396	442	415	416	416	396	385	457	956	956	535	504	956	406	207	207	415	415
398	420	402	445	341	421	397	382	452	397	400	398	445	261	398	398	460	421	387	455	397	422	401	455	397	420	397	401	445	397	397	445	397	441	416	417	417	397	386	456	955	955	536	503	955	407	208	208	416	416
399	421	403	444	342	420	398	381	451	398	401	399	444	262	399	399	459	420	388	454	398	421	402	454	398	419	398	402	444	398	398	444	398	440	417	418	418	398	387	455	954	954	537	502	954	408	209	209	417	417
400	422	404	443	343	419	399	380	450	399	402	400	443	263	400	400	458	419	389	453	399	420	403	453	399	418	399	403	443	399	399	443	399	439	418	419	419	399	388	454	953	953	538	501	953	409	210	210	418	418
401	423	405	442	344	418	400	379	449	400	403	401	442	264	401	401	457	418	390	452	400	419	404	452	400	417	400	404	442	400	400	442	400	438	419	420	420	400	389	453	952	952	539	500	952	411	211	211	419	419
402	424	969	441	345	417	401	378	448	401	404	402	441	265	402	402	456	417	391	451	401	418	405	451	401	416	401	405	441	401	401	441	401	437	420	421	421	401	390	452	951	951	540	499	951	412	212	212	420	420
403	425	406	440	346	416	402	377	447	402	405	403	440	266	403	403	455	416	392	450	402	417	969	450	402	415	402	969	440	402	402	440	402	436	421	422	422	402	391	451	950	950	541	498	950	413	213	213	421	421
404	426	407	439	347	415	403	376	446	403	969	404	439	267	404	404	454	415	393	449	403	416	406	449	403	414	403	406	439	403	403	439	403	435	422	423	423	403	392	450	972	972	542	497	972	414	214	214	422	422
405	427	408	438	348	414	404	375	445	404	406	405	438	268	405	405	453	414	394	448	404	415	407	448	404	413	404	407	438	404	404	438	404	433	423	424	424	404	393	449	949	949	543	496	949	415	215	215	423	423
406	428	409	437	349	413	405	374	444	405	407	969	437	269	969	969	452	413	395	447	405	414	408	447	405	412	405	408	437	405	405	437	405	431	424	425	425	405	394	448	948	948	544	495	948	416	216	216	424	424
407	429	410	436	350	412	969	373	443	969	408	406	436	270	406	406	451	412	396	446	969	413	409	446	969	411	969	409	436	969	969	436	969	430	425	426	426	969	395	447	947	947	545	494	947	417	217	217	425	425
408	430	411	435	351	411	406	372	442	406	409	407	435	271	407	407	450	411	397	445	406	412	410	445	406	410	406	410	435	406	406	435	406	429	426	427	427	406	396	446	946	946	546	493	946	418	218	218	426	426
409	431	412	434	352	410	407	371	441	407	410	408	434	272	408	408	449	410	398	444	407	411	411	444	407	409	407	411	434	407	407	434	407	428	427	428	428	407	397	445	945	945	547	492	945	419	219	219	427	427
410	432	413	433	353	409	408	370	440	408	411	409	433	273	409	409	448	409	399	443	408	410	412	443	408	408	408	412	433	408	408	433	408	427	428	429	429	408	398	444	944	944	548	491	944	420	220	220	428	428
411	433	414	432	354	408	409	369	439	409	412	410	432	274	410	410	447	408	400	442	409	409	413	442	409	407	409	413	432	409	409	432	409	426	429	430	430	409	399	443	943	943	549	490	943	421	221	221	429	429
412	434	415	431	355	407	410	368	438	410	413	411	431	275	411	411	446	407	401	441	410	408	414	441	410	406	410	414	431	410	410	431	410	425	430	431	431	410	400	442	942	942	550	489	942	422	222	222	430	430
413	435	416	430	356	406	411	367	437	411	414	412	430	276	412	412	445	406	402	440	411	407	415	440	411	969	411	415	430	411	411	430	411	424	431	432	432	411	401	441	941	941	551	488	941	423	223	223	431	431
414	436	417	429	357	969	412	366	436	412	415	413	429	277	413	413	444	969	403	439	412	406	419	439	412	405	412	419	429	412	412	429	412	423	432	433	433	412	402	440	940	940	552	487	940	424	224	224	432	432
415	437	418	428	358	405	413	365	435	413	419	414	428	278	414	414	443	405	404	438	413	969	418	438	413	404	413	418	428	413	413	428	413	422	433	434	434	413	403	439	939	939	553	486	939	425	225	225	433	433
416	438	419	427	359	404	414	364	434	414	418	415	427	279	415	415	442	404	405	437	414	405	417	437	414	403	414	417	427	414	414	427	414	421	434	435	435	414	404	438	938	938	554	485	938	426	226	226	434	434
417	439	420	426	360	403	415	363	433	415	417	416	426	280	416	416	441	403	969	436	415	404	416	436	415	402	415	416	426	415	415	426	415	420	435	436	436	415	405	437	937	937	555	484	937	427	227	227	435	435
418	440	421	425	361	402	416	362	432	416	416	417	425	281	417	417	440	402	406	435	419	403	420	435	416	401	416	420	425	416	416	425	419	419	436	437	437	416	969	436	936	936	556	483	936	428	228	228	436	436
419	441	422	424	362	401	417	361	431	417	420	418	424	282	418	418	439	401	407	434	418	402	421	434	417	400	417	421	424	417	417	424	418	418	437	438	438	417	406	435	935	935	557	482	935	429	586	586	437	437
420	442	423	423	363	400	418	360	430	418	421	419	423	283	419	419	438	400	408	433	417	401	422	433	418	399	418	422	423	419	418	423	417	417	438	439	439	418	407	434	934	934	558	481	934	430	585	585	438	438
421	443	424	422	364	399	419	359	429	419	422	420	422	284	420	420	437	399	409	432	416	400	423	432	419	398	419	423	422	420	419	422	416	416	439	440	440	419	408	433	933	933	559	480	933	431	584	584	439	439
422	444	425	421	365	398	420	358	428	420	423	421	421	285	421	421	436	398	410	431	420	399	424	431	420	397	420	424	421	421	420	421	420	414	440	441	441	420	409	432	932	932	325	479	932	432	583	583	440	440
423	445	426	420	366	397	421	357	427	421	424	422	420	286	422	422	435	397	411	430	421	398	425	430	421	396	421	425	420	422	421	420	421	413	441	442	442	421	410	431	931	931	326	478	931	433	582	582	441	441
424	446	427	419	367	396	422	356	426	422	425	423	419	287	423	423	434	396	412	429	422	397	426	429	422	395	422	426	419	423	422	419	422	412	442	443	443	422	411	430	930	930	327	477	930	434	581	581	442	442
425	447	428	418	368	395	423	355	425	423	426	424	418	288	424	424	433	395	413	428	423	396	427	428	423	394	423	427	418	424	423	418	423	411	443	444	444	423	412	429	927	927	328	476	927	435	580	580	443	443
426	448	429	417	369	394	424	354	424	424	427	425	417	289	425	425	432	394	414	391	424	395	428	391	424	393	424	428	417	425	424	417	424	410	444	445	445	424	413	428	928	928	324	475	928	436	579	579	444	444
427	449	430	416	370	393	425	353	423	425	428	426	416	290	426	426	431	393	415	392	425	394	429	392	425	392	425	429	416	426	425	416	425	409	445	446	446	425	414	391	929	929	323	474	929	437	578	578	445	445
428	450	431	415	371	392	426	352	422	426	429	427	415	291	427	427	430	392	416	393	426	393	430	393	426	391	426	430	415	427	426	415	426	408	446	447	447	426	415	392	926	926	322	473	926	438	577	577	446	446
429	451	432	414	372	391	427	351	421	427	430	428	414	292	428	428	429	391	417	394	427	392	431	394	427	428	427	431	414	428	427	414	427	407	447	448	448	427	416	393	925	925	321	472	925	439	576	576	447	447
430	452	433	413	373	428	428	350	420	428	431	429	413	293	429	429	428	428	418	395	428	391	432	395	428	429	428	432	413	429	428	413	428	406	448	449	449	428	417	394	924	924	320	471	924	440	575	575	448	448
431	453	434	412	374	429	429	349	419	429	432	430	412	294	430	430	427	429	419	396	429	390	433	396	429	430	429	433	412	430	429	412	429	969	449	450	450	429	418	396	923	923	319	470	923	441	574	574	449	449
432	454	435	411	375	430	430	348	418	430	433	431	411	295	431	431	426	430	420	397	430	389	434	397	430	431	430	434	411	431	430	411	430	404	450	451	451	430	419	397	922	922	318	469	922	442	573	573	450	450
433	455	436	410	376	431	431	347	417	431	434	432	410	296	432	432	425	431	421	398	431	388	435	398	431	432	431	435	410	432	431	410	431	403	451	452	452	431	420	398	921	921	317	468	921	443	572	572	451	451
434	456	437	409	377	432	432	346	416	432	435	433	409	297	433	433	424	432	422	399	432	387	436	399	432	433	432	436	409	433	432	409	432	402	452	453	453	432	421	399	920	920	316	467	920	444	571	571	452	452
435	457	438	408	378	433	433	345	415	433	436	434	408	298	434	434	423	433	423	400	433	386	437	400	433	434	433	437	408	434	433	408	433	401	453	454	454	433	422	400	919	919	315	466	919	445	570	570	453	453
436	458	439	407	379	434	434	344	414	434	437	435	407	299	435	435	422	434	424	401	434	385	438	401	434	435	434	438	407	435	434	407	434	400	454	455	455	434	423	401	918	918	314	465	918	446	569	569	454	454
437	459	440	406	380	435	435	343	413	435	438	436	406	300	436	436	421	435	425	402	435	384	439	402	435	436	435	439	406	436	435	406	435	399	455	456	456	435	424	402	917	917	313	464	917	447	568	568	455	455
438	460	441	969	381	436	436	342	412	436	439	437	969	301	437	437	420	436	426	403	436	383	440	403	436	437	436	440	969	437	436	969	436	398	456	457	457	436	425	403	916	916	312	463	916	448	567	567	456	456
439	461	442	405	382	437	437	341	411	437	440	438	405	302	438	438	419	437	427	404	437	382	441	404	437	438	437	441	405	438	437	405	437	397	457	458	458	437	426	404	915	915	311	462	915	449	566	566	457	457
440	462	443	404	383	438	438	340	410	438	441	439	404	303	439	439	418	438	428	405	438	381	442	405	438	439	438	442	404	439	438	404	438	396	458	459	459	438	427	405	914	914	310	461	914	450	565	565	458	458
441	463	444	403	384	439	439	339	409	439	442	440	403	304	440	440	417	439	429	969	439	380	443	969	439	440	439	443	403	440	439	403	439	395	459	460	460	439	428	969	913	913	309	460	913	451	564	564	459	459
442	464	445	402	385	440	440	338	408	440	443	441	402	305	441	441	416	440	430	406	440	379	444	406	440	441	440	444	402	441	440	402	440	394	460	461	461	440	429	406	912	912	308	459	912	452	563	563	460	460
443	465	446	401	386	441	441	337	407	441	444	442	401	306	442	442	415	441	431	407	441	378	445	407	441	442	441	445	401	442	441	401	441	393	461	462	462	441	430	407	911	911	307	458	911	453	562	562	461	461
444	466	447	400	387	442	442	336	406	442	445	443	400	307	443	443	414	442	432	408	442	377	446	408	442	443	442	446	400	443	442	400	442	392	462	463	463	442	431	408	910	910	306	457	910	454	561	561	462	462
445	467	448	399	388	443	443	335	969	443	446	444	399	308	444	444	413	443	433	409	443	376	447	409	443	444	443	447	399	444	443	399	443	391	463	464	464	443	432	409	909	909	305	456	909	455	560	560	463	463
446	468	449	398	389	444	444	334	405	444	447	445	398	309	445	445	412	444	434	410	444	375	448	410	444	445	444	448	398	445	444	398	444	390	464	465	465	444	433	410	908	908	304	455	908	456	559	559	464	464
447	469	450	397	390	445	445	333	404	445	448	446	397	310	446	446	411	445	435	411	445	374	449	411	445	446	445	449	397	446	445	397	445	389	465	466	466	445	434	411	907	907	303	454	907	457	558	558	465	465
448	470	451	396	391	446	446	332	403	446	449	447	396	311	447	447	410	446	436	412	446	373	450	412	446	447	446	450	396	447	446	396	446	388	466	467	467	446	435	412	906	906	302	453	906	458	557	557	466	466
449	471	452	395	392	447	447	331	402	447	450	448	395	312	448	448	409	447	437	413	447	372	451	413	447	448	447	451	395	448	447	395	447	387	467	468	468	447	436	413	905	905	301	452	905	459	556	556	467	467
450	472	453	394	393	448	448	330	401	448	451	449	394	529	449	449	408	448	438	414	448	371	452	414	448	449	448	452	394	449	448	394	448	386	468	469	469	448	437	414	904	904	300	451	904	460	555	555	468	468
451	473	454	393	394	449	449	329	400	449	452	450	393	528	450	450	407	449	439	415	449	370	453	415	449	450	449	453	393	450	449	393	449	385	469	470	470	449	438	415	903	903	299	450	903	461	554	554	469	469
452	474	455	392	395	450	450	328	399	450	453	451	392	527	451	451	406	450	440	416	450	369	454	416	450	451	450	454	392	451	450	392	450	384	470	471	471	450	439	416	902	902	298	449	902	462	553	553	470	470
453	475	456	391	396	451	451	327	398	451	454	452	391	526	452	452	969	451	441	417	451	368	455	417	451	452	451	455	391	452	451	391	451	383	471	472	472	451	440	417	901	901	297	448	901	463	552	552	471	471
454	476	457	390	397	452	452	326	397	452	455	453	390	525	453	453	405	452	442	418	452	367	456	418	452	453	452	456	390	453	452	390	452	382	472	473	473	452	441	418	900	900	296	447	900	465	551	551	472	472
455	477	458	389	398	453	453	325	396	453	456	454	389	524	454	454	404	453	443	419	453	366	457	419	453	454	453	457	389	454	453	389	453	381	473	474	474	453	442	419	899	899	295	446	899	466	550	550	473	473
456	478	459	388	399	454	454	324	395	454	457	455	388	523	455	455	403	454	444	420	454	365	458	420	454	455	454	458	388	455	454	388	454	380	474	475	475	454	443	420	898	898	294	445	898	467	549	549	474	474
457	479	460	387	400	455	455	323	394	455	458	456	387	522	456	456	402	455	445	421	455	364	459	421	455	456	455	459	387	456	455	387	455	379	475	476	476	455	444	421	897	897	293	444	897	468	548	548	475	475
458	480	461	386	401	456	456	322	393	456	459	457	386	521	457	457	401	456	446	422	456	363	460	422	456	457	456	460	386	457	456	386	456	378	476	477	477	456	445	422	896	896	292	443	896	469	547	547	476	476
459	481	462	385	402	457	457	321	392	457	460	458	385	520	458	458	400	457	447	423	457	362	461	423	457	458	457	461	385	458	457	385	457	377	477	478	478	457	446	423	895	895	291	442	895	470	546	546	477	477
460	482	463	384	403	458	458	320	391	458	461	459	384	519	459	459	399	458	448	424	458	361	462	424	458	459	458	462	384	459	458	384	458	376	478	479	479	458	447	424	894	894	290	441	894	471	545	545	478	478
461	483	464	383	404	459	459	319	390	459	462	460	383	518	460	460	398	459	449	425	459	360	463	425	459	460	459	463	383	460	459	383	459	375	479	480	480	459	448	425	893	893	289	440	893	472	544	544	479	479
462	484	465	382	405	460	460	318	389	460	463	461	382	517	461	461	397	460	450	426	460	359	464	426	460	461	460	464	382	461	460	382	460	374	480	481	481	460	449	426	892	892	288	439	892	473	543	543	480	480
463	485	466	381	969	461	461	317	388	461	464	462	381	516	462	462	396	461	451	427	461	358	465	427	461	462	461	465	381	462	461	381	461	373	481	482	482	461	450	427	891	891	287	438	891	474	542	542	481	481
464	486	467	380	406	462	462	316	387	462	465	463	380	515	463	463	395	462	452	390	462	357	466	390	462	463	462	466	380	463	462	380	462	372	482	483	483	462	451	390	890	890	286	437	890	475	541	541	482	482
465	487	468	379	407	463	463	315	386	463	466	464	379	514	464	464	394	463	453	389	463	356	467	389	463	464	463	467	379	464	463	379	463	371	483	484	484	463	452	389	889	889	285	436	889	476	540	540	483	483
466	488	469	378	408	464	464	314	385	464	467	465	378	513	465	465	393	464	454	388	464	355	468	388	464	465	464	468	378	465	464	378	464	370	484	485	485	464	453	388	888	888	284	435	888	477	539	539	484	484
467	489	470	377	409	465	465	313	384	465	468	466	377	512	466	466	392	465	455	387	465	354	469	387	465	466	465	469	377	466	465	377	465	369	485	486	486	465	454	387	887	887	283	434	887	479	538	538	485	485
468	490	471	376	410	466	466	312	383	466	469	467	376	511	467	467	391	466	456	386	466	353	470	386	466	467	466	470	376	467	466	376	466	368	486	487	487	466	455	386	886	886	282	433	886	480	537	537	486	486
469	491	472	375	411	467	467	311	382	467	470	468	375	510	468	468	390	467	457	385	467	352	471	385	467	468	467	471	375	468	467	375	467	367	487	488	488	467	456	385	885	885	281	432	885	481	536	536	487	487
470	492	473	374	412	468	468	310	381	468	471	469	374	509	469	469	389	468	458	384	469	351	472	384	468	469	468	472	374	469	468	374	468	366	488	489	489	468	457	384	884	884	279	431	884	482	535	535	488	488
471	493	474	373	413	469	469	309	380	469	472	470	373	508	470	470	388	469	459	383	470	350	473	383	469	470	469	473	373	470	469	373	469	365	490	490	490	469	458	383	883	883	278	430	883	483	534	534	489	489
472	494	475	372	414	470	470	308	379	470	473	471	372	507	471	471	387	470	460	382	471	349	474	382	470	471	470	474	372	471	470	372	470	364	491	491	491	470	459	382	882	882	277	429	882	484	533	533	490	490
473	495	476	371	415	471	471	307	378	471	475	472	371	506	472	472	386	471	461	381	472	348	475	381	471	472	471	475	371	472	471	371	471	363	492	492	492	471	460	381	881	881	276	428	881	485	532	532	491	491
474	496	477	370	416	472	472	306	377	472	476	473	370	505	473	473	385	472	462	380	473	347	476	380	472	473	472	476	370	473	472	370	472	362	493	493	493	472	461	380	880	880	275	391	880	486	531	531	492	492
475	497	478	369	417	473	473	305	375	473	477	474	369	504	474	474	384	473	463	379	474	346	477	379	473	474	473	477	369	474	473	369	473	361	494	494	494	473	462	379	879	879	274	392	879	487	530	530	493	493
476	498	479	368	418	474	474	304	374	474	478	475	368	503	475	475	383	474	464	378	475	345	478	378	474	475	474	478	368	475	474	368	474	360	495	495	495	474	463	378	878	878	273	393	878	488	313	313	494	494
477	499	480	367	419	475	475	303	373	475	479	476	367	502	476	476	382	475	465	377	476	344	479	377	475	476	475	479	367	476	475	367	475	359	496	496	496	475	464	377	877	877	272	394	877	489	314	314	495	495
478	500	481	366	420	476	476	302	372	476	480	477	366	501	477	477	381	476	466	376	477	343	480	376	476	477	476	480	366	477	476	366	476	358	497	497	497	476	465	376	876	876	271	395	876	490	315	315	496	496
479	501	482	365	421	477	477	301	371	477	481	478	365	500	478	478	380	477	467	375	478	342	481	375	477	478	477	481	365	478	477	365	477	357	498	498	498	477	466	375	875	875	270	396	875	491	316	316	497	497
480	502	483	364	422	478	478	300	370	478	482	479	364	499	479	479	379	478	468	374	479	341	482	374	478	479	478	482	364	479	478	364	478	356	499	499	499	478	467	374	874	874	269	397	874	492	317	317	498	498
481	503	484	363	423	479	479	299	369	479	483	480	363	498	480	480	378	479	469	373	480	340	483	373	479	480	479	483	363	480	479	363	479	355	500	500	500	479	468	373	873	873	268	398	873	493	318	318	499	499
482	504	485	362	424	480	480	298	368	480	484	481	362	497	481	481	377	480	470	372	481	339	484	372	480	481	480	484	362	481	480	362	480	354	501	501	501	480	469	372	872	872	267	399	872	494	319	319	500	500
483	506	486	361	425	481	481	297	367	481	485	482	361	496	482	482	376	481	471	371	482	338	485	371	481	482	481	485	361	482	481	361	481	353	502	502	502	481	470	371	871	871	266	400	871	495	320	320	501	501
484	507	487	360	426	482	482	296	366	482	486	483	360	495	483	483	375	482	472	370	483	337	486	370	482	483	482	486	360	483	482	360	482	352	503	503	503	482	471	370	870	870	265	401	870	496	321	321	502	502
485	508	488	359	427	483	483	295	365	483	487	484	359	494	484	484	374	483	474	369	484	336	487	369	483	484	483	487	359	484	483	359	483	351	504	504	504	483	472	369	869	869	264	402	869	497	322	322	503	503
486	509	489	358	428	484	484	294	364	484	488	485	358	493	485	485	373	484	475	368	485	335	488	368	484	485	484	488	358	485	484	358	484	349	505	505	505	484	473	368	868	868	263	403	868	498	323	323	504	504
487	510	490	357	429	485	485	293	363	485	489	486	357	492	486	486	372	485	476	367	486	334	489	367	485	486	485	489	357	486	485	357	485	348	506	506	506	485	474	367	867	867	262	404	867	499	324	324	505	505
488	511	491	356	430	486	486	292	362	486	490	487	356	491	487	487	371	486	477	366	487	333	490	366	486	487	486	490	356	487	486	356	486	347	507	507	507	486	475	366	866	866	261	405	866	500	325	325	506	506
489	512	492	355	431	487	487	291	361	487	491	488	355	490	488	488	370	487	478	365	488	332	491	365	487	488	487	491	355	488	487	355	487	346	508	508	508	487	476	365	865	865	260	969	865	501	326	326	507	507
490	513	493	354	432	488	488	290	360	488	492	489	354	489	489	489	369	488	479	364	489	331	492	364	488	489	488	492	354	489	488	354	488	345	509	509	509	488	477	364	864	864	259	406	864	502	327	327	508	508
491	514	494	353	433	489	489	289	359	489	493	490	353	488	490	490	368	489	480	363	490	330	493	363	489	490	489	493	353	490	489	353	489	344	510	510	510	489	478	363	863	863	258	407	863	503	328	328	509	509
492	515	495	352	434	490	490	288	357	490	494	491	352	487	491	491	367	490	481	362	491	329	494	362	490	491	490	494	352	491	490	352	490	343	511	511	511	490	479	362	862	862	257	408	862	504	329	329	510	510
493	516	496	351	435	491	491	287	356	491	495	492	351	486	492	492	366	491	482	361	492	328	495	361	491	492	491	495	351	492	491	351	491	342	512	512	512	491	480	361	861	861	256	409	861	505	330	330	511	511
494	517	497	350	436	492	492	286	355	492	496	493	350	485	493	493	365	492	483	360	493	327	496	360	492	493	492	496	350	493	492	350	492	341	513	513	513	492	481	360	860	860	255	410	860	506	331	331	512	512
495	518	498	349	437	493	493	285	354	493	497	494	349	484	494	494	364	493	484	359	494	326	497	359	493	494	493	497	349	494	493	349	493	340	514	514	514	493	482	359	859	859	254	411	859	507	332	332	513	513
496	519	499	348	438	494	494	284	353	494	498	495	348	483	495	495	363	494	485	358	495	325	498	358	494	495	494	498	348	495	494	348	494	339	515	515	515	494	483	358	858	858	253	412	858	508	333	333	514	514
497	520	500	347	439	495	495	283	352	495	499	496	347	482	496	496	362	495	486	357	496	324	499	357	495	496	495	499	347	496	495	347	495	338	516	516	516	495	484	357	857	857	252	413	857	509	334	334	515	515
498	521	501	346	440	496	496	282	351	496	500	497	346	481	497	497	361	496	487	356	497	323	500	356	496	497	496	500	346	497	496	346	496	337	517	517	517	496	485	356	856	856	251	414	856	510	335	335	516	516
499	522	502	345	441	497	497	281	350	497	501	498	345	480	498	498	360	497	488	355	498	322	501	355	497	498	497	501	345	498	497	345	497	336	518	518	518	497	486	355	855	855	250	415	855	511	336	336	517	517
500	523	503	344	442	498	498	280	349	498	502	499	344	479	499	499	359	498	489	354	499	321	502	354	498	499	498	502	344	499	498	344	498	335	519	519	519	498	487	354	854	854	249	416	854	512	337	337	518	518
501	524	504	343	443	499	499	279	348	499	503	500	343	478	500	500	358	499	490	353	500	320	503	353	499	500	499	503	343	500	499	343	499	334	520	520	520	499	488	353	853	853	248	417	853	513	338	338	519	519
502	525	505	342	444	500	500	278	347	500	504	501	342	477	501	501	357	500	491	352	501	319	504	352	500	501	500	504	342	501	500	342	500	333	521	521	521	500	489	352	852	852	247	418	852	514	339	339	520	520
503	526	506	341	445	501	501	277	346	501	505	502	341	476	502	502	356	501	492	351	502	318	505	351	501	502	501	505	341	502	501	341	501	332	522	522	522	501	490	351	851	851	246	419	851	515	340	340	521	521
504	527	507	340	446	502	502	276	345	502	506	503	340	475	503	503	355	502	493	350	503	317	506	350	502	503	502	506	340	503	502	340	502	331	523	523	523	502	491	350	850	850	245	420	850	516	341	341	522	522
505	528	508	339	447	503	503	275	344	503	507	504	339	474	504	504	354	503	494	349	504	316	507	349	503	504	503	507	339	504	503	339	503	330	524	524	524	503	492	349	849	849	244	421	849	517	342	342	523	523
506	529	509	338	448	504	504	274	343	504	508	505	338	473	505	505	353	504	495	348	505	315	508	348	504	505	504	508	338	505	504	338	504	329	525	525	525	504	493	348	848	848	243	422	848	518	343	343	524	524
507	530	510	337	449	505	505	273	342	505	509	506	337	472	506	506	352	505	496	347	506	314	509	347	505	506	505	509	337	506	505	337	505	328	526	526	526	505	494	347	847	847	242	423	847	519	344	344	525	525
508	531	511	336	450	506	506	272	341	506	510	507	336	471	507	507	351	506	497	346	507	313	510	346	506	507	506	510	336	507	506	336	506	327	527	527	527	506	495	346	846	846	241	424	846	520	345	345	526	526
509	532	512	335	451	507	507	271	340	507	511	508	335	470	508	508	350	507	498	345	508	530	511	345	507	508	507	511	335	508	507	335	507	326	528	528	528	507	496	345	845	845	240	425	845	521	346	346	527	527
510	533	513	334	452	508	508	270	339	508	512	509	334	469	509	509	349	508	499	344	509	531	512	344	508	509	508	512	334	509	508	334	508	325	529	529	529	508	497	344	844	844	239	426	844	522	347	347	528	528
511	534	514	333	453	509	509	269	338	509	513	510	333	468	510	510	348	509	500	343	510	532	513	343	509	510	509	513	333	510	509	333	509	324	530	530	530	509	498	343	843	843	238	427	843	523	348	348	529	529
512	535	515	332	454	510	510	268	337	510	514	511	332	467	511	511	347	510	501	342	511	533	514	342	510	511	510	514	332	511	510	332	510	323	531	531	531	510	499	342	842	842	237	390	842	524	349	349	530	530
513	536	516	331	455	511	511	267	336	511	515	512	331	466	512	512	346	511	502	341	512	534	515	341	511	512	511	515	331	512	511	331	511	322	532	532	532	511	500	341	841	841	236	389	841	525	350	350	531	531
514	537	517	330	456	512	512	266	335	512	516	513	330	465	513	513	345	512	503	340	513	535	516	340	512	513	512	516	330	513	512	330	512	321	533	533	533	512	501	340	15	15	235	388	15	526	351	351	532	532
515	538	518	329	457	513	513	265	334	513	517	514	329	464	514	514	344	513	504	339	514	536	517	339	513	514	513	517	329	514	513	329	513	320	534	534	534	513	502	339	16	16	234	387	16	527	352	352	533	533
516	539	519	328	458	514	514	264	333	514	518	515	328	463	515	515	343	514	505	338	515	537	518	338	514	515	514	518	328	515	514	328	514	319	535	535	535	514	503	338	17	17	233	386	17	528	353	353	534	534
517	540	520	327	459	515	515	263	332	515	519	516	327	462	516	516	342	515	506	337	516	538	519	337	515	516	515	519	327	516	515	327	515	318	536	536	536	515	504	337	18	18	232	385	18	529	354	354	535	535
518	541	521	326	460	516	516	262	331	516	520	517	326	461	517	517	341	516	507	336	517	539	520	336	516	517	516	520	326	517	516	326	516	317	537	537	537	516	505	336	19	19	231	384	19	530	355	355	536	536
519	542	522	325	461	517	517	261	330	517	521	518	325	460	518	518	340	517	508	335	518	540	521	335	517	518	517	521	325	518	517	325	517	316	538	538	538	517	506	335	20	20	230	383	20	531	356	356	537	537
520	543	523	324	462	518	518	260	329	518	522	519	324	459	519	519	339	518	509	334	519	541	522	334	518	519	518	522	324	519	518	324	518	315	539	539	539	518	507	334	21	21	229	382	21	532	357	357	538	538
521	544	524	323	463	519	519	259	328	519	523	520	323	458	520	520	338	519	510	333	520	542	523	333	519	520	519	523	323	520	519	322	519	314	540	540	540	519	508	333	22	22	228	381	22	533	358	358	539	539
522	545	525	322	464	520	520	258	327	520	524	521	322	457	521	521	337	520	511	332	521	543	524	332	520	521	520	524	322	521	520	321	520	313	541	541	541	520	509	332	23	23	227	380	23	534	359	359	540	540
523	546	526	321	465	521	521	257	326	521	525	522	321	456	522	522	336	521	512	331	522	544	525	331	521	522	521	525	321	522	521	320	521	530	542	542	542	521	510	331	24	24	226	379	24	535	360	360	541	541
524	547	527	320	466	522	522	256	325	522	526	523	320	455	523	523	335	522	513	330	523	545	526	330	522	523	522	526	320	523	522	319	522	531	543	543	543	522	511	330	25	25	225	378	25	536	361	361	542	542
525	548	528	319	467	523	523	255	324	523	527	524	319	454	524	524	334	523	514	329	524	546	527	329	523	524	523	527	319	524	523	318	523	532	544	544	544	523	512	329	967	967	224	377	967	537	362	362	543	543
526	549	529	318	468	524	524	254	323	524	528	525	318	453	525	525	333	524	515	328	525	547	528	328	524	525	524	528	318	525	524	317	524	533	545	545	545	524	513	328	26	26	223	376	26	538	363	363	544	544
527	550	530	317	469	525	525	253	322	525	529	526	317	452	526	526	332	525	516	327	526	548	529	327	525	526	525	529	317	526	525	316	525	534	546	546	546	525	514	327	27	27	222	375	27	539	364	364	545	545
528	551	531	316	470	526	526	252	321	526	530	527	316	451	527	527	331	526	517	326	527	549	530	326	526	527	526	530	316	527	526	315	526	535	547	547	547	526	515	326	28	28	221	374	28	540	365	365	546	546
529	552	532	315	471	527	527	251	320	527	531	528	315	450	528	528	330	527	518	325	528	550	531	325	527	528	527	531	315	528	527	314	527	536	548	548	548	527	516	325	29	29	220	373	29	541	366	366	547	547
530	553	533	314	472	528	528	250	319	528	532	529	314	449	529	529	329	528	519	324	529	551	532	324	528	529	528	532	314	529	528	313	528	537	549	549	549	528	517	324	813	813	219	372	813	542	367	367	548	548
531	554	534	313	473	529	529	249	318	529	533	530	313	448	530	530	328	529	520	323	530	552	533	323	529	530	529	533	313	530	529	530	529	538	550	550	550	529	518	323	812	812	218	371	812	543	368	368	549	549
532	555	535	530	474	530	530	248	317	530	534	531	530	447	531	531	327	312	521	322	531	553	534	322	530	531	530	534	530	531	530	531	530	539	551	551	551	530	519	322	811	811	217	370	811	544	369	369	550	550
533	556	536	531	475	531	531	247	316	531	535	532	531	446	532	532	326	311	522	321	532	554	535	321	531	532	531	535	531	532	531	532	531	540	552	552	552	531	520	321	810	810	216	369	810	545	370	370	551	551
534	557	537	532	476	532	532	246	314	532	536	533	532	445	533	533	325	310	523	320	533	555	536	320	532	533	532	536	532	533	532	533	532	541	553	553	553	532	521	320	809	809	215	368	809	546	371	371	552	552
535	558	538	533	477	533	533	245	313	533	537	534	533	444	534	534	324	309	524	319	534	556	537	319	533	534	533	537	533	534	533	534	533	542	554	554	554	533	522	319	808	808	214	367	808	547	372	372	553	553
536	559	539	534	478	534	534	244	530	534	538	535	534	443	535	535	323	308	525	318	535	557	538	318	534	535	534	538	534	535	534	535	534	543	555	555	555	534	523	318	807	807	213	366	807	548	373	373	554	554
537	560	540	535	479	535	535	243	531	535	539	536	535	442	536	536	322	307	526	317	536	558	539	317	535	536	535	539	535	536	535	536	535	544	556	556	556	535	524	317	806	806	212	365	806	549	374	374	555	555
538	561	541	536	480	536	536	242	532	536	540	537	536	441	537	537	321	306	527	316	537	559	540	316	536	537	536	540	536	537	536	537	536	545	557	557	557	536	525	316	805	805	211	364	805	550	375	375	556	556
539	562	542	537	481	537	537	241	533	537	541	538	537	440	538	538	320	305	528	315	538	560	541	315	537	538	537	541	537	538	537	538	537	546	558	558	558	537	526	315	804	804	210	363	804	551	376	376	557	557
540	563	543	538	482	538	538	240	534	538	542	539	538	439	539	539	319	304	529	314	539	561	542	314	538	539	538	542	538	539	538	539	538	547	559	559	559	538	527	314	803	803	209	362	803	552	377	377	558	558
541	564	544	539	483	539	539	239	535	539	543	540	539	438	540	540	318	303	530	313	540	562	543	313	539	540	539	543	539	540	539	540	539	548	560	560	560	539	528	313	802	802	208	361	802	553	378	378	559	559
542	565	545	540	484	540	540	238	536	540	544	541	540	437	541	541	317	302	531	530	541	563	544	530	540	541	540	544	540	541	540	541	540	549	561	561	561	540	529	530	801	801	207	360	801	554	379	379	560	560
543	566	546	541	485	541	541	237	537	541	545	542	541	436	542	542	316	301	532	531	542	564	545	531	541	542	541	545	541	542	541	542	541	550	562	562	562	541	530	531	800	800	206	359	800	555	380	380	561	561
544	567	547	542	486	542	542	236	538	542	546	543	542	435	543	543	315	300	533	532	543	565	546	532	542	543	542	546	542	543	542	543	542	551	563	563	563	542	531	532	799	799	205	358	799	556	381	381	562	562
545	568	548	543	487	543	543	235	539	543	547	544	543	434	544	544	314	299	534	533	544	566	547	533	543	544	543	547	543	544	543	544	543	552	564	564	564	543	532	533	798	798	204	357	798	557	382	382	563	563
546	569	549	544	488	544	544	234	540	544	548	545	544	433	545	545	313	298	535	534	545	567	548	534	544	545	544	548	544	545	544	545	544	553	565	565	565	544	533	534	797	797	203	356	797	558	383	383	564	564
547	570	550	545	489	545	545	233	541	545	549	546	545	432	546	546	312	297	536	535	546	568	549	536	545	546	545	549	545	546	545	546	545	554	566	566	566	545	534	535	796	796	202	355	796	559	384	384	565	565
548	571	551	546	490	546	546	232	542	546	550	547	546	431	547	547	311	296	537	536	547	569	550	537	546	547	546	550	546	547	547	547	546	555	567	567	567	546	535	536	795	795	201	354	795	560	385	385	566	566
549	572	552	547	491	547	547	231	544	547	551	548	547	430	548	548	310	295	538	537	548	570	551	538	547	548	547	551	547	548	548	548	547	556	568	568	568	547	536	537	794	794	200	353	794	561	386	386	567	567
550	573	553	548	492	548	548	230	545	548	552	549	548	429	549	549	309	294	539	538	549	571	552	539	548	549	548	552	548	549	549	549	548	557	569	569	569	548	537	538	793	793	199	352	793	562	387	387	568	568
551	574	554	549	493	549	549	229	546	549	553	550	549	428	550	550	308	293	540	539	550	572	553	540	549	550	549	553	549	550	550	550	549	558	570	570	570	549	538	539	792	792	198	351	792	563	388	388	569	569
552	575	555	550	494	550	550	228	547	550	554	551	550	427	551	551	307	292	541	540	551	573	554	541	550	551	550	554	550	551	551	551	550	559	571	571	571	550	539	540	791	791	197	350	791	564	389	389	570	570
553	576	556	551	495	551	551	227	548	551	555	552	551	426	552	552	306	291	542	541	552	574	555	542	551	552	551	555	551	552	552	552	551	560	572	572	572	551	540	541	790	790	196	349	790	565	390	390	571	571
554	577	557	552	496	552	552	226	549	552	556	553	552	425	553	553	305	290	543	542	553	575	556	543	552	553	552	556	552	553	553	553	552	561	573	573	573	552	541	542	789	789	195	348	789	566	391	391	572	572
555	578	558	553	497	553	553	225	550	553	557	554	553	424	554	554	304	289	544	543	554	576	557	544	553	554	553	557	553	554	554	554	553	562	574	574	574	553	542	543	788	788	194	347	788	567	392	392	573	573
556	579	559	554	498	554	554	224	551	554	558	555	554	423	555	555	303	288	545	544	555	577	558	545	554	555	554	558	554	555	555	555	554	563	575	575	575	554	543	544	787	787	193	346	787	568	393	393	574	574
557	580	560	555	499	555	555	223	552	555	559	556	555	422	556	556	302	287	546	545	556	578	559	546	555	556	555	559	555	556	556	556	555	564	576	576	576	555	544	545	786	786	192	345	786	569	394	394	575	575
558	581	561	556	500	556	556	222	553	556	560	557	556	421	557	557	301	286	547	546	557	579	560	547	556	557	556	560	556	557	557	557	556	565	577	577	577	556	545	546	785	785	191	344	785	570	395	395	576	576
559	582	562	557	501	557	557	221	554	557	561	558	557	420	558	558	300	285	548	547	558	580	561	548	557	558	557	561	557	558	558	558	557	566	578	578	578	557	546	547	971	971	190	343	971	571	396	396	577	577
560	583	563	558	502	558	558	220	555	558	562	559	558	419	559	559	299	284	549	548	559	581	562	549	558	559	558	562	558	559	559	559	558	567	579	579	579	558	547	548	784	784	189	342	784	572	397	397	578	578
561	584	564	559	503	559	559	219	556	559	563	560	559	418	560	560	298	283	550	549	560	582	563	550	559	560	559	563	559	560	560	560	559	569	580	580	580	559	548	549	783	783	188	341	783	573	398	398	579	579
562	585	565	560	504	560	560	218	557	560	564	561	560	417	561	561	297	282	551	550	561	583	564	551	560	561	560	564	560	561	561	561	560	570	581	581	581	560	549	550	782	782	187	340	782	574	399	399	580	580
563	586	566	561	505	561	561	217	558	561	565	562	561	416	562	562	296	281	552	551	562	584	565	552	561	562	561	565	561	562	562	562	561	571	582	582	582	561	550	551	781	781	186	339	781	575	400	400	581	581
564	301	567	562	506	562	562	216	559	562	566	563	562	415	563	563	295	280	553	552	563	585	566	553	562	563	562	566	562	563	563	563	562	572	583	583	583	562	551	552	780	780	185	338	780	576	401	401	582	582
565	300	568	563	507	563	563	215	560	563	567	564	563	414	564	564	294	279	554	553	564	586	567	554	563	564	563	567	563	564	564	564	563	574	584	584	584	563	552	553	779	779	184	337	779	577	402	402	583	583
566	299	569	564	508	564	564	214	561	564	568	565	564	413	565	565	293	278	555	554	565	587	568	555	564	565	564	568	564	565	565	565	564	575	585	585	585	564	553	554	778	778	183	336	778	578	403	403	584	584
567	298	570	565	509	565	565	213	562	565	569	566	565	412	566	566	292	277	556	555	566	588	569	556	565	566	565	569	565	566	566	566	565	577	586	586	586	565	554	555	777	777	182	335	777	579	404	404	585	585
568	297	571	566	510	566	566	212	563	566	570	567	566	411	567	567	291	276	557	556	567	589	570	557	566	567	566	570	566	567	567	567	566	578	301	301	301	566	555	556	776	776	181	334	776	581	405	405	586	586
569	296	572	567	511	567	567	211	565	567	571	568	567	410	568	568	290	275	558	557	568	590	571	558	567	568	567	571	567	568	568	568	567	579	300	300	300	567	556	557	775	775	180	333	775	582	969	969	301	301
570	295	573	568	512	568	568	210	566	568	572	569	568	409	569	569	289	274	559	558	569	591	572	559	568	569	568	572	568	569	569	569	568	580	299	299	299	568	557	558	774	774	179	332	774	583	406	406	300	300
571	293	574	569	513	569	569	209	567	569	573	570	569	408	570	570	288	273	560	559	570	592	573	560	569	570	569	573	569	570	570	570	569	581	298	298	298	569	558	559	773	773	178	331	773	584	407	407	299	299
572	292	575	570	514	570	570	208	568	570	574	571	570	407	571	571	287	272	561	560	571	593	574	561	570	571	570	574	570	571	571	571	570	582	297	297	297	570	559	560	772	772	177	330	772	585	408	408	298	298
573	291	576	571	515	571	571	207	569	571	575	572	571	406	572	572	286	271	562	561	572	594	575	562	571	572	571	575	571	572	572	572	571	583	296	296	296	571	560	561	771	771	176	329	771	586	409	409	297	297
574	290	577	572	516	572	572	206	570	572	576	573	572	969	573	573	285	270	563	562	573	595	576	563	572	573	572	576	572	573	573	573	572	584	295	295	295	572	561	562	770	770	175	328	770	587	410	410	296	296
575	289	578	573	517	573	573	205	571	573	577	574	573	405	574	574	284	269	564	563	574	596	577	564	573	574	573	577	573	574	574	574	573	585	294	294	294	573	562	563	769	769	174	327	769	588	411	411	295	295
576	288	579	574	518	574	574	204	572	574	578	575	574	404	575	575	283	268	565	564	575	597	578	565	574	575	574	578	574	575	575	575	574	586	293	293	293	574	563	564	768	768	173	326	768	590	412	412	294	294
577	287	580	575	519	575	575	203	573	575	579	576	575	403	576	576	282	267	566	565	576	598	579	566	575	576	575	579	575	576	576	576	575	587	292	292	292	575	564	565	767	767	644	325	767	591	413	413	293	293
578	286	581	576	520	576	576	202	574	576	580	577	576	402	577	577	281	266	567	566	577	599	580	567	576	577	576	580	576	577	577	577	576	588	291	291	291	576	565	566	766	766	645	324	766	592	414	414	292	292
579	285	582	577	521	577	577	201	575	577	581	578	578	401	578	578	280	265	568	567	578	600	581	568	577	578	577	581	577	578	578	578	577	589	290	290	290	577	566	567	765	765	646	323	765	593	415	415	291	291
580	284	583	578	522	578	578	200	576	578	582	579	579	400	579	579	279	264	569	568	579	601	582	569	578	579	578	582	578	579	579	579	578	590	289	289	289	578	567	568	764	764	647	322	764	594	416	416	290	290
581	283	584	579	523	579	579	199	577	579	583	580	580	399	580	580	278	263	570	569	580	602	583	570	579	580	579	583	579	580	580	580	579	591	288	288	288	579	568	569	763	763	648	321	763	596	417	417	289	289
582	281	585	580	524	580	580	198	578	580	584	581	581	398	581	581	277	262	571	570	581	603	584	571	580	581	580	584	580	581	581	581	580	592	287	287	287	580	569	570	762	762	649	320	762	597	418	418	288	288
583	280	586	581	526	581	581	197	579	581	585	582	582	397	582	582	276	261	572	571	582	604	585	572	581	582	581	585	581	582	582	582	581	593	286	286	286	581	570	571	761	761	650	319	761	598	419	419	287	287
584	279	587	582	527	582	582	196	580	582	586	583	583	396	583	583	275	260	573	572	583	605	586	573	582	583	582	586	582	583	583	583	582	594	285	285	285	582	571	572	760	760	651	318	760	599	420	420	286	286
585	278	588	583	528	583	583	195	581	583	587	584	584	395	584	584	274	259	574	573	584	606	587	574	583	584	583	587	583	584	584	584	583	595	284	284	284	583	572	573	759	759	652	317	759	600	421	421	285	285
586	277	589	584	529	584	584	194	582	584	588	585	585	394	585	585	273	258	575	574	585	607	588	575	584	585	584	588	584	585	585	585	584	596	283	283	283	584	573	574	758	758	653	316	758	601	422	422	284	284
587	276	590	585	312	585	585	193	583	585	589	586	586	393	586	586	272	257	576	575	586	608	589	576	585	586	585	589	585	586	586	586	585	597	282	282	282	585	574	575	757	757	654	315	757	602	423	423	283	283
588	275	591	586	311	586	586	192	584	586	590	587	587	392	587	587	271	256	577	576	587	609	590	577	586	587	586	590	586	587	587	587	586	598	281	281	281	586	575	576	756	756	655	314	756	603	424	424	282	282
589	274	592	587	310	587	587	191	585	587	591	588	588	391	588	588	270	255	578	577	588	610	591	578	587	588	587	591	587	588	588	588	587	599	280	280	280	587	576	577	755	755	656	313	755	604	425	425	281	281
590	273	593	588	309	588	588	190	586	588	592	589	589	390	589	589	269	254	579	578	589	611	592	579	588	589	588	592	588	589	589	589	588	600	279	279	279	588	577	578	754	754	657	530	754	605	426	426	280	280
591	272	594	589	308	589	589	189	587	589	593	590	590	389	590	590	268	253	580	579	590	612	593	580	589	590	589	593	589	590	590	590	589	601	278	278	278	589	578	579	753	753	658	531	753	606	427	427	279	279
592	271	595	590	307	590	590	188	588	590	594	591	591	388	591	591	267	252	581	580	591	613	594	581	590	591	590	594	590	591	591	591	590	602	277	277	277	590	579	580	752	752	659	532	752	607	428	428	278	278
593	270	596	591	306	591	591	187	589	591	595	592	592	387	592	592	266	251	582	581	592	614	595	582	591	592	591	595	591	592	592	592	591	603	276	276	276	591	580	581	751	751	660	533	751	608	429	429	277	277
594	269	597	592	305	592	592	186	590	592	596	593	593	386	593	593	265	250	583	582	593	615	596	583	592	593	592	596	592	593	593	593	592	604	275	275	275	592	581	582	750	750	661	534	750	609	430	430	276	276
595	268	598	593	304	593	593	185	591	593	597	594	594	385	594	594	264	249	584	583	594	616	597	584	593	594	593	597	593	594	594	594	593	605	274	274	274	593	582	583	749	749	662	535	749	610	431	431	275	275
596	267	599	594	303	594	594	184	592	594	598	595	595	384	595	595	263	248	585	584	595	617	598	585	594	595	594	598	594	595	595	595	594	606	273	273	273	594	583	584	748	748	663	536	748	611	432	432	274	274
597	266	600	595	302	595	595	183	593	595	599	596	596	383	596	596	262	247	586	585	596	618	599	586	595	596	595	599	595	596	596	596	595	607	272	272	272	595	584	585	747	747	664	537	747	612	433	433	273	273
598	265	601	596	301	596	596	182	594	596	600	597	597	382	597	597	261	246	587	586	597	619	600	587	596	597	596	600	596	597	597	597	596	608	271	271	271	596	585	586	746	746	665	538	746	613	434	434	272	272
599	264	602	597	300	597	597	181	595	597	601	598	598	381	598	598	260	245	588	587	598	620	601	588	597	598	597	601	597	598	598	598	597	609	270	270	270	597	586	587	745	745	666	539	745	614	435	435	271	271
600	263	603	598	299	598	598	180	596	598	602	599	599	380	599	599	259	244	589	588	599	621	602	589	598	599	598	602	598	599	599	599	598	610	269	269	269	598	587	588	744	744	667	540	744	615	436	436	270	270
601	262	604	599	298	599	599	179	597	599	603	600	600	379	600	600	258	243	590	589	600	622	603	590	599	600	599	603	599	600	600	600	599	611	268	268	268	599	588	589	743	743	668	541	743	616	437	437	269	269
602	261	605	600	297	600	600	178	598	600	604	601	601	378	601	601	257	242	591	590	601	623	604	591	600	601	600	604	600	601	601	601	600	612	267	267	267	600	589	590	742	742	669	542	742	617	438	438	268	268
603	260	606	601	296	601	601	177	599	601	605	602	602	377	602	602	256	241	592	591	602	968	605	592	601	602	601	605	601	602	602	602	601	613	266	266	266	601	590	591	741	741	670	543	741	618	439	439	267	267
604	259	607	602	295	602	602	176	600	602	606	603	603	376	603	603	255	240	593	592	603	624	606	593	602	603	602	606	602	603	603	603	602	614	265	265	265	602	591	592	740	740	671	544	740	619	440	440	266	266
605	258	608	603	294	603	603	175	601	603	608	604	604	375	604	604	254	239	594	593	604	625	607	594	603	604	603	607	603	604	604	604	603	615	264	264	264	603	592	593	739	739	672	545	739	620	441	441	265	265
606	257	609	604	293	604	604	174	602	604	609	605	605	374	606	605	253	238	595	594	605	626	608	595	604	605	604	608	604	605	605	605	604	616	263	263	263	604	593	594	738	738	673	546	738	621	442	442	264	264
607	256	610	605	292	605	605	173	603	605	610	606	607	373	607	606	252	237	596	595	606	627	609	596	605	606	605	609	605	606	606	606	605	617	262	262	262	605	594	595	737	737	674	547	737	622	443	443	263	263
608	255	611	606	291	606	606	172	604	606	611	607	608	372	608	607	251	236	597	596	607	628	610	597	606	607	606	610	606	607	607	607	606	618	261	261	261	606	595	596	736	736	675	548	736	623	444	444	262	262
609	254	612	607	290	607	607	171	605	607	612	608	609	371	609	608	250	235	598	597	608	629	611	598	607	608	607	611	607	608	608	608	607	619	260	260	260	607	596	597	735	735	676	549	735	968	445	445	261	261
610	253	613	608	289	608	608	170	606	608	613	609	610	370	610	609	249	234	599	598	609	630	612	599	608	609	608	612	608	609	609	609	608	620	259	259	259	608	597	598	734	734	677	550	734	624	446	446	260	260
611	252	614	609	288	609	609	169	607	609	614	610	611	369	611	610	248	233	600	599	610	631	613	600	609	610	609	613	609	610	610	610	609	621	258	258	258	609	598	599	733	733	678	551	733	625	447	447	259	259
612	251	615	610	287	610	610	168	608	610	615	611	612	368	612	611	247	232	601	600	611	632	614	601	610	611	610	614	610	611	611	611	610	622	257	257	257	610	599	600	732	732	679	552	732	626	448	448	258	258
613	250	616	611	286	611	611	167	609	611	616	612	613	367	613	612	246	231	602	601	612	633	615	602	611	613	611	615	611	612	612	612	611	623	256	256	256	611	600	601	731	731	680	553	731	627	449	449	257	257
614	249	617	612	285	612	612	166	611	612	617	613	614	366	614	613	245	230	603	602	613	634	616	603	612	614	612	616	612	613	613	613	612	968	255	255	255	612	601	602	730	730	681	554	730	628	450	450	256	256
615	248	618	613	284	613	613	165	612	613	618	614	615	365	615	614	244	229	604	603	614	635	617	604	613	615	613	617	613	614	614	614	613	625	254	254	254	613	602	603	729	729	682	555	729	629	451	451	255	255
616	247	619	614	283	614	614	164	613	614	619	615	616	364	616	615	243	228	605	604	615	636	618	605	614	616	614	618	614	615	615	615	614	626	253	253	253	614	603	604	728	728	683	556	728	630	452	452	254	254
617	246	620	615	282	615	615	163	614	615	620	616	617	363	617	616	242	227	606	605	616	637	619	606	615	617	615	619	615	616	616	616	615	627	252	252	252	615	604	605	727	727	684	557	727	631	453	453	253	253
618	245	621	616	281	616	616	162	615	616	621	617	618	362	618	617	241	226	607	606	617	638	620	607	616	618	616	620	616	617	617	617	616	628	251	251	251	616	605	606	726	726	685	558	726	632	454	454	252	252
619	244	622	617	280	617	617	161	616	617	622	618	619	361	619	618	240	225	608	607	618	639	621	608	617	619	617	621	617	618	618	618	617	629	250	250	250	617	606	607	725	725	686	559	725	633	455	455	251	251
620	243	623	618	279	618	618	160	617	618	623	619	620	360	620	619	239	224	609	608	619	640	622	609	618	620	618	622	618	619	619	619	618	630	249	249	249	618	607	608	724	724	687	560	724	634	456	456	250	250
621	242	968	619	278	619	619	159	618	619	968	620	621	359	621	620	238	223	610	609	620	641	623	610	619	621	619	623	619	620	620	620	619	631	248	248	248	619	608	609	723	723	688	561	723	635	457	457	249	249
622	241	624	620	277	620	620	158	619	620	624	621	622	358	622	621	237	222	611	610	621	642	968	611	620	622	620	968	620	621	621	621	620	632	247	247	247	620	609	610	722	722	689	562	722	636	458	458	248	248
623	240	625	621	276	621	621	157	620	621	625	622	623	357	623	622	236	221	612	611	622	643	624	612	621	623	621	624	621	622	622	622	621	633	246	246	246	621	610	611	721	721	690	563	721	637	459	459	247	247
624	239	626	622	275	622	622	156	621	622	626	623	968	356	968	623	235	220	613	612	623	644	625	613	622	968	622	625	622	623	623	623	622	634	245	245	245	622	611	612	720	720	691	564	720	638	460	460	246	246
625	238	627	623	274	623	623	155	622	623	627	968	624	355	624	968	234	219	614	613	968	645	626	614	623	624	623	626	623	968	968	968	623	635	244	244	244	623	612	613	719	719	692	565	719	639	461	461	245	245
626	237	628	968	273	968	968	154	623	968	628	624	625	354	625	624	233	218	615	614	624	646	627	615	968	625	968	627	968	624	624	624	968	637	243	243	243	968	613	614	718	718	693	566	718	640	462	462	244	244
627	631	629	624	272	624	624	153	968	624	629	625	626	353	626	625	232	217	616	615	625	647	628	616	624	626	624	628	624	625	625	625	624	638	242	242	242	624	614	615	717	717	694	567	717	641	463	463	243	243
628	632	630	625	271	625	625	152	624	625	630	626	627	352	627	626	231	216	617	616	626	648	629	617	625	627	625	629	625	626	626	626	625	639	241	241	241	625	615	616	716	716	695	568	716	642	464	464	242	242
629	633	631	626	270	626	626	151	625	626	631	627	628	351	628	627	230	215	618	617	627	649	630	618	626	628	626	630	626	627	627	627	626	640	240	240	240	626	616	617	715	715	696	569	715	643	465	465	241	241
630	634	632	627	269	627	627	150	626	627	632	628	629	350	629	628	229	214	619	618	628	650	631	619	627	629	627	631	627	628	628	628	627	641	239	239	239	627	617	618	714	714	697	570	714	644	466	466	240	240
631	635	633	628	268	628	628	149	627	628	633	629	630	349	630	629	228	213	620	619	629	651	632	620	628	630	628	632	628	629	629	629	628	642	238	238	238	628	618	619	713	713	698	571	713	645	467	467	239	239
632	636	634	629	267	629	629	148	628	629	634	630	631	348	631	630	227	619	621	620	630	652	633	621	629	631	629	633	629	630	630	630	629	643	237	237	237	629	619	620	712	712	699	572	712	646	468	468	238	238
633	637	635	630	266	630	630	147	629	630	635	631	632	347	632	631	226	620	622	621	631	653	634	622	630	632	630	634	630	631	631	631	630	644	631	631	631	630	620	621	711	711	700	573	711	647	469	469	237	237
634	638	636	631	265	631	631	146	630	631	636	632	633	346	633	632	225	621	623	622	632	654	635	623	631	633	631	635	631	632	632	632	631	645	632	632	632	631	621	622	970	970	701	574	970	648	470	470	631	631
635	639	637	632	264	632	632	145	631	632	637	633	634	345	634	633	224	622	968	623	633	655	636	968	632	634	632	636	632	633	633	633	632	646	633	633	633	632	622	623	710	710	702	575	710	649	471	471	632	632
636	640	638	633	263	633	633	144	632	633	638	634	635	344	635	634	223	623	624	968	634	656	637	624	633	635	633	637	633	634	634	634	633	647	634	634	634	633	623	968	709	709	703	576	709	650	472	472	633	633
637	641	639	634	262	634	634	143	633	634	639	635	636	343	636	635	222	968	625	624	635	657	638	625	634	636	634	638	634	635	635	635	634	648	635	635	635	634	968	624	708	708	704	577	708	651	473	473	634	634
638	642	640	635	261	635	635	142	634	635	640	636	637	342	637	636	221	624	626	625	636	658	639	626	635	637	635	639	635	636	636	636	635	649	636	636	636	635	624	625	707	707	705	578	707	652	474	474	635	635
639	643	641	636	260	636	636	141	635	636	641	637	638	341	638	637	220	625	627	626	637	659	640	627	636	638	636	640	636	637	637	637	636	650	637	637	637	636	625	626	706	706	706	579	706	653	475	475	636	636
640	644	642	637	259	637	637	140	636	637	642	638	639	340	639	638	219	626	628	627	638	660	641	628	637	639	637	641	637	638	638	638	637	651	638	638	638	637	626	627	705	705	707	580	705	654	476	476	637	637
641	645	643	638	258	638	638	139	637	638	643	639	640	339	640	639	218	627	629	628	639	661	642	629	638	640	638	642	638	639	639	639	638	652	639	639	639	638	627	628	704	704	708	581	704	655	477	477	638	638
642	646	644	639	257	639	639	138	638	639	644	640	641	338	641	640	217	628	630	629	640	662	643	630	639	641	639	643	639	640	640	640	639	653	640	640	640	639	628	629	703	703	709	582	703	656	478	478	639	639
643	647	645	640	256	640	640	137	639	640	645	641	642	337	642	641	216	629	631	630	641	663	644	631	640	642	640	644	640	641	641	641	640	654	641	641	641	640	629	630	702	702	710	583	702	657	479	479	640	640
644	648	646	641	255	641	641	136	640	641	646	642	643	336	643	642	215	630	632	631	642	664	645	632	641	643	641	645	641	642	642	642	641	655	642	642	642	641	630	631	701	701	970	584	701	658	480	480	641	641
645	649	647	642	254	642	642	135	641	642	647	643	644	335	644	643	214	631	633	632	643	665	646	633	642	644	642	646	642	643	643	643	642	656	643	643	643	642	631	632	700	700	711	585	700	659	481	481	642	642
646	650	648	643	253	643	643	134	642	643	648	644	645	334	645	644	213	632	634	633	644	666	647	634	643	645	643	647	643	644	644	644	643	657	644	644	644	643	632	633	699	699	712	586	699	660	482	482	643	643
647	651	649	644	252	644	644	133	643	644	649	645	646	333	646	645	212	633	635	634	645	667	648	635	644	646	644	648	644	645	645	645	644	658	645	645	645	644	633	634	698	698	713	587	698	661	483	483	644	644
648	652	650	645	251	645	645	132	644	645	650	646	647	332	647	646	211	634	636	635	646	668	649	636	645	647	645	649	645	646	646	646	645	659	646	646	646	645	634	635	697	697	714	588	697	662	484	484	645	645
649	653	651	646	250	646	646	131	645	646	651	647	648	331	648	647	210	635	637	636	647	669	650	637	646	648	646	650	646	647	647	647	646	660	647	647	647	646	635	636	696	696	715	589	696	663	485	485	646	646
650	654	652	647	249	647	647	130	646	647	652	648	649	330	649	648	209	636	638	637	648	670	651	638	647	649	647	651	647	648	648	648	647	661	648	648	648	647	636	637	695	695	716	590	695	664	486	486	647	647
651	655	653	648	248	648	648	129	647	648	653	649	650	329	650	649	208	637	639	638	649	671	652	639	648	650	648	652	648	649	649	649	648	662	649	649	649	648	637	638	694	694	717	591	694	665	487	487	648	648
652	656	654	649	247	649	649	128	648	649	654	650	651	328	651	650	207	638	640	639	650	672	653	640	649	651	649	653	649	650	650	650	649	663	650	650	650	649	638	639	693	693	718	592	693	666	488	488	649	649
653	657	655	650	246	650	650	127	649	650	655	651	652	327	652	651	206	639	641	640	651	673	654	641	650	652	650	654	650	651	651	651	650	664	651	651	651	650	639	640	692	692	719	593	692	667	489	489	650	650
654	658	656	651	245	651	651	126	650	651	656	652	653	326	653	652	205	640	642	641	652	674	655	642	651	653	651	655	651	652	652	652	651	665	652	652	652	651	640	641	691	691	720	594	691	668	490	490	651	651
655	659	657	652	244	652	652	125	651	652	657	653	654	325	654	653	204	641	643	642	653	675	656	643	652	654	652	656	652	653	653	653	652	666	653	653	653	652	641	642	690	690	721	595	690	669	491	491	652	652
656	660	658	653	243	653	653	124	652	653	658	654	655	324	655	654	203	642	644	643	654	676	657	644	653	655	653	657	653	654	654	654	653	668	654	654	654	653	642	643	689	689	722	596	689	670	492	492	653	653
657	661	659	654	242	654	654	123	653	654	659	655	656	323	656	655	202	643	645	644	655	677	658	645	654	656	654	658	654	655	655	655	654	669	655	655	655	654	643	644	688	688	723	597	688	671	493	493	654	654
658	662	660	655	241	655	655	122	654	655	660	656	657	322	657	656	201	644	646	645	656	678	659	646	655	657	655	659	655	656	656	656	655	670	656	656	656	655	644	645	687	687	724	598	687	672	494	494	655	655
659	663	661	656	240	656	656	121	655	656	661	657	658	321	658	657	200	645	647	646	657	679	660	647	656	658	656	660	656	657	657	657	656	671	657	657	657	656	645	646	686	686	725	599	686	673	495	495	656	656
660	664	662	657	239	657	657	120	656	657	662	658	659	320	659	658	199	646	648	647	658	680	661	648	657	659	657	662	657	658	658	658	657	672	658	658	658	657	646	647	685	685	726	600	685	674	496	496	657	657
661	665	663	658	238	658	658	119	657	658	663	659	660	319	660	659	198	647	649	648	659	681	662	649	658	660	658	663	658	659	659	659	658	673	659	659	659	658	647	648	684	684	727	601	684	675	497	497	658	658
662	666	664	659	237	659	659	118	658	659	664	660	661	318	661	660	197	648	650	649	660	682	663	650	659	661	659	664	659	660	660	660	659	674	660	660	660	659	648	649	683	683	728	602	683	676	498	498	659	659
663	667	665	660	236	660	660	117	659	660	665	661	662	317	662	661	196	649	651	650	661	683	664	651	660	662	660	665	660	661	661	661	660	675	661	661	661	660	649	650	682	682	729	603	682	677	499	499	660	660
664	668	666	661	235	661	661	116	660	661	666	662	663	316	663	662	195	650	652	651	662	684	665	652	661	663	661	666	661	662	662	662	661	676	662	662	662	661	650	651	681	681	730	604	681	678	500	500	661	661
665	669	667	662	234	662	662	115	661	662	667	663	664	315	664	663	194	651	653	652	663	685	666	653	662	664	662	667	662	663	663	663	662	677	663	663	663	662	651	652	680	680	731	605	680	679	501	501	662	662
666	670	668	663	233	663	663	114	662	663	668	664	665	314	665	664	193	652	654	653	664	686	667	654	663	665	663	668	663	664	664	664	663	678	664	664	664	663	652	653	679	679	732	606	679	680	502	502	663	663
667	671	669	664	232	664	664	113	663	664	669	665	666	313	666	665	192	653	655	654	665	687	668	655	664	666	664	669	664	665	665	665	664	679	665	665	665	664	653	654	678	678	733	607	678	681	503	503	664	664
668	672	670	665	231	665	665	112	664	665	670	666	667	530	667	666	191	654	656	655	666	688	669	656	665	667	665	670	665	666	666	666	665	680	666	666	666	665	654	655	677	677	734	608	677	682	504	504	665	665
669	673	671	666	230	666	666	668	665	666	671	667	668	531	668	667	190	655	657	656	667	689	670	657	666	668	666	671	666	667	667	667	666	681	667	667	667	666	655	656	676	676	735	609	676	683	505	505	666	666
670	674	672	667	229	667	667	669	666	667	672	668	669	532	669	668	189	656	658	657	668	690	671	658	667	669	667	672	667	668	668	668	667	682	668	668	668	667	656	657	675	675	736	610	675	684	506	506	667	667
671	675	673	668	228	668	668	670	667	668	673	669	670	533	670	669	188	657	659	658	669	691	672	659	668	670	668	673	668	669	669	669	668	683	669	669	669	668	657	658	674	674	737	611	674	685	507	507	668	668
672	676	674	669	227	669	669	671	668	669	674	670	671	534	671	670	187	658	660	659	670	692	673	660	669	671	669	674	669	670	670	670	669	685	670	670	670	669	658	659	673	673	738	612	673	686	508	508	669	669
673	677	675	670	226	670	670	672	669	670	675	671	672	535	672	671	186	659	661	660	671	693	674	661	670	672	670	675	670	671	671	671	670	686	671	671	671	670	659	660	672	672	739	613	672	687	509	509	670	670
674	678	676	671	225	671	671	673	670	671	676	672	673	536	673	672	185	660	662	661	672	694	675	662	671	673	671	676	671	672	672	672	671	687	672	672	672	671	660	661	671	671	740	614	671	688	510	510	671	671
675	679	677	672	224	672	672	674	671	672	677	673	674	537	674	673	184	661	663	662	673	695	676	663	672	674	672	677	672	673	673	673	672	688	673	673	673	672	661	662	670	670	741	615	670	689	511	511	672	672
676	680	678	673	223	673	673	675	672	673	678	674	675	538	675	674	183	662	664	663	674	696	677	664	673	675	673	678	673	674	674	674	673	689	674	674	674	673	662	663	669	669	742	616	669	690	512	512	673	673
677	681	679	674	222	674	674	676	673	674	679	675	676	539	676	676	182	663	665	664	675	697	678	665	674	676	674	679	674	675	675	675	674	690	675	675	675	674	663	664	668	668	743	617	668	691	513	513	674	674
678	682	680	675	221	675	675	677	674	675	680	676	677	540	677	677	181	664	666	665	676	133	679	666	675	677	675	680	675	676	676	676	675	691	676	676	676	675	664	665	667	667	744	618	667	692	514	514	675	675
679	683	681	676	220	676	676	678	675	676	681	677	678	541	678	678	180	665	667	666	677	132	680	667	676	678	676	681	676	677	677	677	676	692	677	677	677	676	665	666	666	666	745	619	666	693	515	515	676	676
680	684	682	677	219	677	677	679	676	677	682	678	679	542	679	679	179	666	668	667	678	131	681	668	677	679	677	682	677	678	678	678	677	693	678	678	678	677	666	667	665	665	746	620	665	694	516	516	677	677
681	685	683	678	218	678	678	680	677	678	683	679	680	543	680	680	178	667	669	668	679	130	682	669	678	680	678	683	678	679	679	679	678	694	679	679	679	678	667	668	664	664	747	621	664	695	517	517	678	678
682	686	684	679	217	679	679	681	678	679	684	680	681	544	681	681	177	668	670	669	680	129	683	670	679	681	679	684	679	680	680	680	679	696	680	680	680	679	668	669	663	663	748	622	663	696	518	518	679	679
683	687	685	680	216	680	680	682	679	680	685	681	682	545	682	682	176	669	671	670	681	128	684	671	680	682	680	685	680	681	681	681	680	697	681	681	681	680	669	670	662	662	749	623	662	697	519	519	680	680
684	688	686	681	215	681	681	683	680	681	686	682	683	546	683	683	175	670	672	671	682	127	685	672	681	683	681	686	681	682	682	682	681	698	682	682	682	681	670	671	661	661	750	968	661	698	520	520	681	681
685	689	687	682	214	682	682	684	681	682	687	683	684	547	684	684	174	671	673	672	683	126	686	673	682	684	682	687	682	683	683	683	682	699	683	683	683	682	671	672	660	660	751	624	660	699	521	521	682	682
686	690	688	683	213	683	683	685	682	683	688	684	685	548	685	685	173	672	674	673	684	125	687	674	683	685	683	688	683	684	684	684	683	700	684	684	684	683	672	673	659	659	752	625	659	700	522	522	683	683
687	691	689	684	212	684	684	686	683	684	689	685	686	549	686	686	172	673	675	674	685	124	688	675	684	686	684	689	684	685	685	685	684	701	685	685	685	684	673	674	658	658	753	626	658	701	523	523	684	684
688	692	690	685	211	685	685	687	684	685	690	686	687	550	687	687	171	674	676	675	686	123	689	676	685	687	685	690	685	686	686	686	685	702	686	686	686	685	674	675	657	657	754	627	657	702	524	524	685	685
689	693	691	686	210	686	686	688	685	686	691	687	688	551	688	688	170	675	677	676	687	122	690	677	686	688	686	691	686	687	687	687	686	703	687	687	687	686	675	676	656	656	755	628	656	703	525	525	686	686
690	694	692	687	209	687	687	689	687	687	692	688	689	552	689	689	169	676	678	677	688	121	691	678	687	689	687	692	687	688	688	688	687	704	688	688	688	687	676	677	655	655	756	629	655	704	526	526	687	687
691	695	693	688	208	688	688	690	688	688	693	689	690	553	690	690	168	677	679	678	689	120	692	679	688	690	688	693	688	689	689	689	688	705	689	689	689	688	677	678	654	654	757	630	654	705	527	527	688	688
692	696	694	689	207	689	689	691	689	689	694	690	691	554	691	691	167	678	680	679	690	119	693	680	689	691	689	694	689	690	690	690	689	706	690	690	690	689	678	679	653	653	758	631	653	706	528	528	689	689
693	697	695	690	206	690	690	692	690	690	695	691	692	555	692	692	166	679	681	680	691	118	694	681	690	692	690	695	690	691	691	691	690	707	691	691	691	690	679	680	652	652	759	632	652	707	529	529	690	690
694	698	696	691	205	691	691	693	692	691	696	692	693	556	693	693	165	680	682	681	692	117	695	682	691	693	691	696	691	692	692	692	691	708	692	692	692	691	680	681	651	651	760	633	651	708	312	312	691	691
695	699	697	692	204	692	692	694	693	692	697	693	694	557	694	694	164	681	683	682	693	116	696	683	692	694	692	697	692	693	693	693	692	709	693	693	693	692	681	682	650	650	761	634	650	709	311	311	692	692
696	700	698	693	203	693	693	695	694	693	698	694	695	558	695	695	163	682	684	683	694	115	697	684	693	695	693	698	693	694	694	694	693	710	694	694	694	693	682	683	649	649	762	635	649	710	310	310	693	693
697	701	699	694	202	694	694	696	695	694	699	695	696	559	696	696	162	683	685	684	695	114	698	685	694	696	694	699	694	695	695	695	694	970	695	695	695	694	683	684	648	648	770	636	648	970	309	309	694	694
698	702	700	695	201	695	695	697	696	695	700	696	697	560	697	697	161	684	686	685	696	113	699	686	695	697	695	700	695	696	696	696	695	711	696	696	696	695	684	685	647	647	769	637	647	711	308	308	695	695
699	703	701	696	200	696	696	698	697	696	701	697	698	561	698	698	160	685	687	686	697	112	700	687	696	698	696	701	696	697	697	697	696	712	697	697	697	696	685	686	646	646	768	638	646	713	307	307	696	696
700	704	702	697	199	697	697	699	698	697	702	698	699	562	699	699	159	686	688	687	698	698	701	688	697	699	697	702	697	698	698	698	697	713	698	698	698	697	686	687	645	645	767	639	645	716	306	306	697	697
701	705	703	698	198	698	698	700	699	698	703	699	700	563	700	700	158	687	689	688	699	699	702	689	698	700	698	703	698	699	699	699	698	714	699	699	699	698	687	688	644	644	766	640	644	717	305	305	698	698
702	706	704	699	197	699	699	701	701	699	704	700	701	564	701	701	157	688	690	689	700	700	703	690	699	701	699	704	699	700	700	700	699	715	700	700	700	699	688	689	643	643	765	641	643	718	304	304	699	699
703	707	705	700	196	700	700	702	702	700	705	701	702	565	702	702	156	689	691	690	701	701	704	691	700	702	700	705	700	701	701	701	700	716	701	701	701	700	689	690	642	642	764	642	642	719	303	303	700	700
704	708	706	701	195	701	701	703	703	701	706	702	703	566	703	703	155	690	692	691	702	702	705	692	701	703	701	706	701	702	702	702	701	717	702	702	702	701	690	691	641	641	763	643	641	720	302	302	701	701
705	709	707	702	194	702	702	704	704	702	707	703	704	567	704	704	154	691	693	692	703	703	706	693	702	704	702	707	702	703	703	703	702	718	703	703	703	702	691	692	640	640	771	644	640	721	301	301	702	702
706	710	708	703	193	703	703	705	705	703	708	704	705	568	705	705	153	692	694	693	704	704	707	694	703	705	703	708	703	704	704	704	703	719	704	704	704	703	692	693	639	639	772	645	639	722	300	300	703	703
707	970	709	704	192	704	704	706	706	704	709	705	706	569	706	706	152	693	695	694	705	705	708	695	704	706	704	709	704	705	705	705	704	720	705	705	705	704	693	694	638	638	773	646	638	723	299	299	704	704
708	711	710	705	191	705	705	707	707	705	710	706	707	570	707	707	151	694	696	695	706	706	709	696	705	707	705	710	705	706	706	706	705	721	706	706	706	705	694	695	637	637	774	647	637	724	298	298	705	705
709	712	970	706	190	706	706	708	708	706	970	707	708	571	708	708	150	695	697	696	707	707	710	697	706	708	706	970	706	707	707	707	706	722	707	707	707	706	695	696	636	636	775	648	636	725	297	297	706	706
710	713	711	707	189	707	707	709	709	707	711	708	709	572	709	709	149	696	698	697	708	708	970	698	707	709	707	711	707	708	708	708	707	723	708	708	708	707	696	697	635	635	776	649	635	726	296	296	707	707
711	714	712	708	188	708	708	710	710	708	712	709	710	573	710	710	148	697	699	698	709	709	711	699	708	710	708	712	708	709	709	709	708	724	709	709	709	708	697	698	634	634	777	650	634	727	295	295	708	708
712	715	713	709	187	709	709	970	970	709	713	710	970	574	970	970	147	698	700	699	710	710	712	700	709	970	709	713	709	710	710	710	709	725	710	710	710	709	698	699	633	633	778	651	633	728	294	294	709	709
713	716	714	710	186	710	710	711	711	710	714	970	711	575	711	711	146	699	701	700	970	970	713	701	710	711	710	714	710	970	970	970	710	726	970	970	970	710	699	700	632	632	779	652	632	729	293	293	710	710
714	717	715	970	185	970	970	712	712	970	715	711	712	576	712	712	145	700	702	701	711	711	714	702	970	712	970	715	970	711	711	711	970	727	711	711	711	970	700	701	631	631	780	653	631	730	292	292	970	970
715	718	716	711	184	711	711	713	713	711	716	712	713	577	713	713	144	701	703	702	712	712	715	703	711	713	711	716	711	712	712	712	711	728	712	712	712	711	701	702	630	630	781	654	630	731	291	291	711	711
716	720	717	712	183	712	712	714	714	712	717	713	714	578	716	714	143	702	704	703	713	713	716	704	712	714	712	717	712	713	713	713	712	729	713	713	713	712	702	703	629	629	782	655	629	732	290	290	712	712
717	721	718	713	182	713	713	715	715	713	718	714	715	579	717	715	142	703	705	704	714	714	717	705	713	715	713	718	713	714	714	714	713	730	714	714	714	713	703	704	628	628	783	656	628	733	289	289	713	713
718	722	719	714	181	714	714	716	716	714	719	715	716	580	718	716	141	704	706	705	715	715	718	706	714	716	714	719	714	715	715	715	714	731	715	715	715	714	704	705	627	627	784	657	627	734	288	288	714	714
719	723	720	715	180	715	715	717	717	715	720	716	717	581	719	717	140	705	707	706	716	716	719	707	715	717	715	720	715	716	716	716	715	732	716	716	716	715	705	706	626	626	971	658	626	735	287	287	715	715
720	724	721	716	179	716	716	718	718	716	721	717	718	582	720	718	139	706	708	707	717	717	720	708	716	718	716	721	716	717	717	717	716	733	717	717	717	716	706	707	625	625	785	659	625	736	286	286	716	716
721	725	722	717	178	717	717	719	719	717	722	718	719	583	721	719	138	707	709	708	718	718	721	709	717	719	717	722	717	718	718	718	717	734	718	718	718	717	707	708	624	624	786	660	624	737	285	285	717	717
722	726	723	718	177	718	718	720	720	718	723	719	720	584	722	720	137	708	710	709	719	719	722	710	718	720	718	723	718	719	719	719	718	735	719	719	719	718	708	709	968	968	787	661	968	738	284	284	718	718
723	727	724	719	176	719	719	721	721	719	724	720	721	585	723	721	136	709	970	710	720	720	723	970	719	721	719	724	719	720	720	720	719	736	720	720	720	719	709	710	623	623	788	662	623	739	283	283	719	719
724	728	725	720	175	720	720	722	722	720	725	721	722	586	724	722	135	710	711	970	721	721	724	711	720	722	720	725	720	721	721	721	720	737	721	721	721	720	710	970	622	622	789	663	622	740	282	282	720	720
725	729	726	721	174	721	721	723	723	721	726	722	723	587	725	723	134	970	712	711	722	722	725	712	721	723	721	726	721	722	722	722	721	738	722	722	722	721	970	711	621	621	790	664	621	741	281	281	721	721
726	730	727	722	173	722	722	724	724	722	727	723	724	588	726	724	133	711	713	712	723	723	726	713	722	724	722	727	722	723	723	723	722	739	723	723	723	722	711	712	620	620	791	665	620	742	280	280	722	722
727	731	728	723	172	723	723	725	725	723	728	724	725	589	727	725	132	712	714	713	724	724	727	714	723	725	723	728	724	724	724	724	723	740	724	724	724	723	712	713	619	619	792	666	619	743	279	279	723	723
728	732	729	724	171	724	724	726	726	724	729	725	726	590	728	726	131	713	715	714	725	725	728	715	724	726	724	729	725	725	725	725	724	741	725	725	725	724	713	714	618	618	793	667	618	744	278	278	724	724
729	733	730	725	170	725	725	727	727	725	730	726	727	591	729	727	130	714	716	715	726	726	729	716	725	727	725	730	726	726	726	726	725	742	726	726	726	725	714	715	617	617	794	668	617	745	277	277	725	725
730	734	731	726	169	726	726	728	728	726	731	727	728	592	730	728	129	715	717	716	727	727	730	717	726	728	726	731	727	727	727	727	726	743	727	727	727	726	715	716	616	616	795	669	616	746	276	276	726	726
731	735	732	727	168	727	727	729	729	727	732	728	729	593	731	729	128	716	718	717	728	728	731	718	727	729	727	732	728	728	728	728	727	744	728	728	728	727	716	717	615	615	796	670	615	747	275	275	727	727
732	736	733	728	167	728	728	730	730	728	733	729	730	594	732	730	127	717	719	718	729	729	732	719	728	730	728	733	729	729	729	729	728	745	729	729	729	728	717	718	614	614	797	671	614	748	274	274	728	728
733	737	734	729	166	729	729	731	731	729	734	730	731	595	733	731	126	718	720	719	730	730	734	720	729	731	729	734	730	730	730	730	729	746	730	730	730	729	718	719	613	613	798	672	613	749	273	273	729	729
734	738	735	730	165	730	730	732	732	730	735	731	732	596	734	732	125	719	721	720	731	731	735	721	730	732	730	735	731	731	731	731	730	747	731	731	731	730	719	720	612	612	799	673	612	750	272	272	730	730
735	739	736	731	164	731	731	733	733	731	736	732	733	597	735	733	124	720	722	721	732	732	736	722	731	733	731	736	732	732	732	732	731	748	732	732	732	731	720	721	611	611	800	674	611	751	271	271	731	731
736	740	737	732	163	732	732	734	734	732	737	733	734	598	736	734	123	721	723	722	733	733	737	723	732	734	732	737	733	733	733	733	732	749	733	733	733	732	721	722	610	610	801	675	610	752	270	270	732	732
737	741	738	733	162	733	733	735	735	733	738	734	735	599	737	735	122	722	724	723	734	734	738	724	733	735	733	738	734	734	734	734	733	750	734	734	734	733	722	723	609	609	802	676	609	753	269	269	733	733
738	742	739	734	161	734	734	736	736	734	741	735	736	600	738	736	121	723	725	724	735	735	739	725	734	736	734	739	735	735	735	735	734	751	735	735	735	734	723	724	608	608	803	677	608	754	268	268	734	734
739	743	740	735	160	735	735	737	737	735	742	736	737	601	739	737	120	724	726	725	736	736	740	726	735	737	735	740	736	736	736	736	735	752	736	736	736	735	724	725	607	607	804	678	607	755	267	267	735	735
740	744	741	736	159	736	736	738	738	736	743	737	738	602	740	738	119	725	727	726	737	737	741	727	736	738	736	741	737	737	737	737	736	754	737	737	737	736	725	726	606	606	805	679	606	756	266	266	736	736
741	745	742	737	158	737	737	739	739	737	744	738	739	603	741	739	118	726	728	727	738	738	742	728	737	739	737	742	738	738	738	738	737	755	738	738	738	737	726	727	605	605	806	680	605	757	265	265	737	737
742	746	743	738	157	738	738	740	740	738	745	739	740	604	742	740	117	727	729	728	739	739	743	729	738	740	738	743	739	739	739	739	738	756	739	739	739	738	727	728	604	604	807	681	604	758	264	264	738	738
743	747	744	739	156	739	739	741	741	739	746	740	741	605	743	741	116	728	730	729	740	740	744	730	739	741	739	744	740	740	740	740	739	757	740	740	740	739	728	729	603	603	808	682	603	759	263	263	739	739
744	748	745	740	155	740	740	742	742	740	747	741	742	606	744	742	115	729	731	730	741	741	745	731	740	742	740	745	741	741	741	741	740	758	741	741	741	740	729	730	602	602	809	683	602	760	262	262	740	740
745	749	746	741	154	741	741	743	743	741	748	742	743	607	745	743	114	730	732	731	742	742	746	732	741	743	741	746	742	742	742	743	741	759	742	742	742	741	730	731	601	601	810	684	601	761	261	261	741	741
746	750	747	742	153	742	742	744	744	742	749	743	744	608	746	744	113	731	733	732	743	743	747	733	742	744	742	747	743	743	743	744	742	760	743	743	743	742	731	732	600	600	811	685	600	762	260	260	742	742
747	751	748	743	152	743	743	745	745	743	751	744	745	609	747	745	112	732	734	733	744	744	748	734	743	745	743	748	744	744	744	745	743	761	744	744	744	743	732	733	599	599	812	686	599	763	259	259	743	743
748	752	749	744	151	744	744	746	746	744	752	745	746	610	748	746	111	733	735	734	745	745	749	735	744	746	744	749	745	745	745	746	744	762	745	745	745	744	733	734	598	598	813	687	598	764	258	258	744	744
749	753	750	745	150	745	745	747	747	745	753	746	747	611	749	747	110	734	736	735	746	746	750	736	745	747	745	750	746	746	746	747	745	763	746	746	746	745	734	735	597	597	814	688	597	765	257	257	745	745
750	754	751	746	149	746	746	748	748	746	754	747	748	612	750	748	109	735	737	736	747	747	751	737	746	748	746	751	747	747	747	748	746	764	747	747	747	746	735	736	596	596	815	689	596	766	256	256	746	746
751	755	752	747	148	747	747	749	749	747	755	748	749	613	751	749	108	736	738	737	748	748	752	738	747	749	747	752	748	748	748	749	747	765	748	748	748	747	736	737	595	595	816	690	595	767	255	255	747	747
752	756	753	748	147	748	748	750	750	748	756	749	750	614	752	750	107	737	739	738	749	749	753	739	748	750	748	753	749	749	749	750	748	766	749	749	749	748	737	738	594	594	817	691	594	768	254	254	748	748
753	757	754	749	146	749	749	751	751	749	757	750	751	615	753	751	106	738	740	739	750	750	754	740	749	751	749	754	750	750	750	751	749	767	750	750	750	749	738	739	593	593	818	692	593	769	253	253	749	749
754	758	755	750	145	750	750	752	752	750	758	751	752	616	754	752	105	739	741	740	751	751	755	741	750	752	750	755	751	751	751	752	750	768	751	751	751	750	739	740	592	592	819	693	592	770	252	252	750	750
755	759	756	751	144	751	751	753	753	751	759	752	753	617	755	753	104	740	742	741	752	752	756	742	751	753	751	756	752	752	752	753	751	769	752	752	752	751	740	741	591	591	820	694	591	771	251	251	751	751
756	760	757	752	143	752	752	754	754	752	760	753	754	618	756	754	103	741	743	742	753	753	757	743	752	754	752	757	753	753	753	754	752	770	753	753	753	752	741	742	590	590	821	695	590	772	250	250	752	752
757	761	758	753	142	753	753	755	755	753	761	754	755	619	757	755	102	742	744	743	754	754	758	744	753	755	753	758	754	754	754	755	753	771	754	754	754	753	742	743	589	589	822	696	589	773	249	249	753	753
758	762	760	754	141	754	754	756	756	754	762	755	756	620	758	756	101	743	745	744	755	755	759	745	754	756	754	759	755	755	755	756	754	772	755	755	755	754	743	744	588	588	823	697	588	774	248	248	754	754
759	763	761	755	140	755	755	757	757	755	763	756	757	621	759	757	100	744	746	745	756	756	760	746	755	757	755	760	756	756	756	757	755	773	756	756	756	755	744	745	587	587	824	698	587	775	247	247	755	755
760	764	762	756	139	756	756	758	758	756	764	757	758	622	760	758	99	745	747	746	757	757	761	747	756	758	756	761	757	757	757	758	756	774	757	757	757	756	745	746	586	586	825	699	586	776	246	246	756	756
761	765	763	757	138	757	757	759	759	757	765	758	759	623	761	759	98	746	748	747	758	758	762	748	757	759	757	762	758	758	758	759	757	775	758	758	758	757	746	747	585	585	826	700	585	777	245	245	757	757
762	766	764	758	137	758	758	760	760	758	766	759	760	968	762	760	97	747	749	748	759	759	763	749	758	760	758	763	759	759	759	760	758	776	759	759	759	758	747	748	584	584	827	701	584	778	244	244	758	758
763	767	765	759	136	759	759	761	761	759	767	760	761	624	763	761	96	748	750	749	760	760	764	750	759	761	759	764	760	760	760	761	759	777	760	760	760	759	748	749	583	583	828	702	583	779	243	243	759	759
764	768	766	760	135	760	760	762	762	760	768	761	762	625	764	762	95	749	751	750	761	761	765	751	760	762	760	765	761	761	761	762	760	778	761	761	761	760	749	750	582	582	829	703	582	780	242	242	760	760
765	769	767	761	134	761	761	763	763	761	769	762	763	626	765	763	94	750	752	751	762	762	766	752	761	763	761	766	762	762	762	763	761	779	762	762	762	761	750	751	581	581	830	704	581	781	241	241	761	761
766	770	768	762	133	762	762	764	764	762	770	763	764	627	766	764	93	751	753	752	763	763	767	753	762	764	762	767	770	763	763	764	762	780	763	763	763	762	751	752	580	580	831	705	580	782	240	240	762	762
767	771	769	763	132	763	763	765	765	763	771	764	765	628	767	765	92	752	754	753	764	764	768	754	763	765	763	768	769	764	764	765	763	781	764	764	764	763	752	753	579	579	832	706	579	783	239	239	763	763
768	772	770	764	131	764	764	766	766	764	772	765	766	629	768	766	91	753	755	754	765	765	769	755	764	766	764	769	768	765	765	766	764	782	765	765	765	764	753	754	578	578	833	707	578	784	238	238	764	764
769	773	771	765	130	765	765	767	767	765	773	766	767	630	769	767	90	754	756	755	766	766	770	756	765	767	765	770	767	766	766	767	765	783	766	766	766	765	754	755	577	577	834	708	577	971	237	237	765	765
770	774	773	766	129	766	766	768	768	766	774	767	768	631	770	768	89	755	757	756	767	767	771	757	766	768	766	771	766	767	767	768	766	784	767	767	767	766	755	756	576	576	835	709	576	785	236	236	766	766
771	775	774	767	128	767	767	769	769	767	775	768	769	632	771	769	88	756	758	757	768	768	772	758	767	769	767	772	765	768	768	769	767	971	768	768	768	767	756	757	575	575	836	710	575	786	235	235	767	767
772	776	775	768	127	768	768	770	770	768	776	769	770	633	772	770	87	757	759	758	769	769	773	759	768	770	768	773	764	769	769	770	768	785	769	769	769	768	757	758	574	574	837	970	574	787	234	234	768	768
773	777	776	769	126	769	769	771	771	769	777	770	771	634	773	771	86	758	760	759	770	770	774	760	769	771	769	774	763	770	770	771	769	786	770	770	770	769	758	759	573	573	838	711	573	788	233	233	769	769
774	778	777	770	125	770	770	772	772	770	778	771	772	635	774	772	85	759	761	760	771	771	775	761	770	772	770	775	771	771	771	772	770	787	771	771	771	770	759	760	572	572	839	712	572	789	232	232	770	770
775	779	778	771	124	771	771	773	773	771	779	772	773	636	775	773	84	760	762	761	772	772	776	762	771	773	771	776	772	772	772	773	771	788	772	772	772	771	760	761	571	571	840	713	571	790	231	231	771	771
776	780	779	772	123	772	772	774	774	772	780	773	774	637	776	774	83	761	763	762	773	773	777	763	772	774	772	777	773	773	773	774	772	789	773	773	773	772	761	762	570	570	841	714	570	791	230	230	772	772
777	781	780	773	122	773	773	775	775	773	781	774	775	638	777	775	82	762	764	763	774	774	778	764	773	775	773	778	774	774	774	775	773	790	774	774	774	773	762	763	569	569	842	715	569	792	229	229	773	773
778	782	781	774	121	774	774	776	776	774	782	775	776	639	778	776	81	763	765	764	775	775	779	765	774	776	774	779	775	775	775	776	774	791	775	775	775	774	763	764	568	568	843	716	568	793	587	587	774	774
779	783	782	775	120	775	775	777	777	775	783	776	777	640	779	777	80	764	766	765	776	776	780	766	775	777	775	780	776	776	776	777	775	792	776	776	776	775	764	765	567	567	844	717	567	794	588	588	775	775
780	784	783	776	119	776	776	778	778	776	784	777	778	641	780	778	79	765	767	766	777	777	781	767	776	778	776	781	777	777	777	778	776	793	777	777	777	776	765	766	566	566	845	718	566	795	589	589	776	776
781	971	784	777	118	777	777	779	780	777	971	778	779	642	781	779	78	766	768	767	778	778	782	768	777	779	777	782	778	778	778	779	777	794	778	778	778	777	766	767	565	565	846	719	565	796	590	590	777	777
782	785	971	778	117	778	778	780	781	778	785	779	780	643	782	780	77	767	769	768	779	779	783	769	778	780	778	783	779	779	779	780	778	795	779	779	779	778	767	768	564	564	847	720	564	797	591	591	778	778
783	786	785	779	116	779	779	781	782	779	786	780	781	644	783	781	76	768	770	769	780	780	784	770	779	781	779	784	780	780	780	781	779	796	780	780	780	779	768	769	563	563	848	721	563	798	592	592	779	779
784	787	786	780	115	780	780	782	783	780	787	781	782	645	784	782	75	769	771	770	781	781	971	771	780	782	780	971	781	781	781	782	780	797	781	781	781	780	769	770	562	562	849	722	562	799	593	593	780	780
785	788	787	781	114	781	781	783	784	781	788	782	783	646	971	783	49	770	772	771	782	782	785	772	781	783	781	785	782	782	782	783	781	798	782	782	782	781	770	771	561	561	850	723	561	800	594	594	781	781
786	789	788	782	113	782	782	784	971	782	789	783	784	647	785	784	50	771	773	772	783	783	786	773	782	784	782	786	783	783	783	784	782	799	783	783	783	782	771	772	560	560	851	724	560	801	595	595	782	782
787	790	789	783	112	783	783	971	785	783	790	784	971	648	786	971	51	772	774	773	784	784	787	774	783	971	783	787	784	784	784	971	783	800	784	784	784	783	772	773	559	559	852	725	559	802	596	596	783	783
788	791	790	784	111	784	784	785	786	784	791	971	785	649	787	785	52	773	775	774	971	971	788	775	784	785	784	788	971	971	971	785	784	801	971	971	971	784	773	774	558	558	853	726	558	803	597	597	784	784
789	792	791	971	110	971	971	786	787	971	792	785	786	650	788	786	53	774	776	775	785	785	789	776	971	786	971	789	785	785	785	786	971	802	785	785	785	971	774	775	557	557	854	727	557	804	598	598	971	971
790	793	792	785	109	785	785	787	788	785	793	786	787	651	789	787	54	775	777	776	786	786	790	777	785	787	785	790	786	786	786	787	785	803	786	786	786	785	775	776	556	556	855	728	556	805	599	599	785	785
791	794	793	786	108	786	786	788	789	786	794	787	788	652	790	788	55	776	778	777	787	787	791	778	786	788	786	791	787	787	787	788	786	804	787	787	787	786	776	777	555	555	856	729	555	806	600	600	786	786
792	795	794	787	107	787	787	789	790	787	795	788	789	653	791	789	56	777	779	778	788	788	792	779	787	789	787	792	788	788	788	789	787	805	788	788	788	787	777	778	554	554	857	730	554	807	601	601	787	787
793	796	795	788	106	788	788	790	791	788	796	789	790	654	792	790	57	778	780	779	789	789	793	780	788	790	788	793	789	789	789	790	788	806	789	789	789	788	778	779	553	553	858	731	553	808	602	602	788	788
794	797	796	789	105	789	789	791	792	789	797	790	791	655	793	791	58	779	781	780	790	790	794	781	789	791	789	794	790	790	790	791	789	807	790	790	790	789	779	780	552	552	859	732	552	809	603	603	789	789
795	798	797	790	104	790	790	792	793	790	798	791	792	656	794	792	59	780	782	781	791	791	795	782	790	792	790	795	791	791	791	792	790	808	791	791	791	790	780	781	551	551	860	733	551	810	604	604	790	790
796	799	798	791	103	791	791	793	794	791	799	792	793	657	795	793	60	781	783	782	792	792	796	783	791	793	791	796	792	792	792	793	791	809	792	792	792	791	781	782	550	550	861	734	550	811	605	605	791	791
797	800	799	792	102	792	792	794	795	792	800	793	794	658	796	794	61	782	784	783	793	793	797	784	792	794	792	797	793	793	793	794	792	810	793	793	793	792	782	783	549	549	862	735	549	812	606	606	792	792
798	801	800	793	101	793	793	795	796	793	801	794	795	659	797	795	62	783	971	784	794	794	798	971	793	795	793	798	794	794	794	795	793	811	794	794	794	793	783	784	548	548	863	736	548	813	607	607	793	793
799	802	801	794	100	794	794	796	797	794	802	795	796	660	798	796	63	784	785	971	795	795	799	785	794	796	794	799	795	795	795	796	794	812	795	795	795	794	784	971	547	547	864	737	547	714	608	608	794	794
800	803	802	795	99	795	795	797	798	795	803	796	797	661	799	797	64	971	786	785	796	796	800	786	795	797	795	800	796	796	796	797	795	813	796	796	796	795	971	785	546	546	865	738	546	715	609	609	795	795
801	804	803	796	98	796	796	798	799	796	804	797	798	662	800	798	65	785	787	786	797	797	801	787	796	798	796	801	797	797	797	798	796	29	797	797	797	796	785	786	545	545	920	739	545	842	610	610	796	796
802	805	804	797	97	797	797	799	800	797	805	798	799	663	801	799	66	786	788	787	798	798	802	788	797	799	797	802	798	798	798	799	797	28	798	798	798	797	786	787	544	544	919	740	544	843	611	611	797	797
803	806	805	798	96	798	798	800	801	798	806	799	800	664	802	800	67	787	789	788	799	799	803	789	798	800	798	803	799	799	799	800	798	27	799	799	799	798	787	788	543	543	918	741	543	844	612	612	798	798
804	807	806	799	95	799	799	801	802	799	807	800	801	665	803	801	68	788	790	789	800	800	804	790	799	801	799	804	800	800	800	801	799	26	800	800	800	799	788	789	542	542	917	742	542	845	613	613	799	799
805	808	807	800	94	800	800	802	803	800	808	801	802	666	804	802	69	789	791	790	801	801	805	791	800	802	800	805	801	801	801	802	800	967	801	801	801	800	789	790	541	541	916	743	541	846	614	614	800	800
806	809	808	801	93	801	801	803	804	801	809	802	803	667	805	803	70	790	792	791	802	802	806	792	801	803	801	806	802	802	802	803	801	25	802	802	802	801	790	791	540	540	915	744	540	847	615	615	801	801
807	810	809	802	92	802	802	804	805	802	810	803	804	668	806	804	71	791	793	792	803	803	807	793	802	804	802	807	803	803	803	804	802	24	803	803	803	802	791	792	539	539	914	745	539	848	616	616	802	802
808	811	810	803	91	803	803	805	806	803	811	804	805	669	807	805	72	792	794	793	804	804	808	794	803	805	803	808	804	804	804	805	803	23	804	804	804	803	792	793	538	538	913	746	538	849	617	617	803	803
809	812	811	804	90	804	804	806	807	804	812	805	806	670	808	806	73	793	795	794	805	805	809	795	804	806	804	809	805	805	805	806	804	22	805	805	805	804	793	794	537	537	912	747	537	850	618	618	804	804
810	813	812	805	89	805	805	807	808	805	813	806	807	671	809	807	74	794	796	795	806	806	810	796	805	807	805	810	806	806	806	807	805	20	806	806	806	805	794	795	536	536	911	748	536	851	619	619	805	805
811	814	813	806	88	806	806	808	809	806	814	807	808	672	810	808	48	795	797	796	807	807	811	797	806	808	806	811	807	807	807	808	806	19	807	807	807	806	795	796	535	535	910	749	535	852	620	620	806	806
812	815	814	807	87	807	807	809	810	807	815	808	809	673	811	809	47	796	798	797	808	808	812	798	807	809	807	812	808	808	808	809	807	18	808	808	808	807	796	797	534	534	909	750	534	853	621	621	807	807
813	816	815	808	86	808	808	810	811	808	816	809	810	674	812	810	46	797	799	798	809	809	813	799	808	810	808	813	809	809	809	810	808	17	809	809	809	808	797	798	533	533	908	751	533	854	622	622	808	808
814	817	816	809	85	809	809	811	812	809	817	810	811	675	813	811	45	798	800	799	810	810	814	800	809	811	809	814	810	810	810	811	809	16	810	810	810	809	798	799	532	532	907	752	532	855	623	623	809	809
815	818	817	810	84	810	810	812	813	810	819	811	812	676	714	812	44	799	801	800	811	811	815	801	810	812	810	815	811	811	811	812	810	15	811	811	811	810	799	800	531	531	906	753	531	856	968	968	810	810
816	819	818	811	83	811	811	813	29	811	820	812	813	677	715	813	43	800	802	801	812	812	816	802	811	813	811	816	812	812	812	813	811	841	812	812	812	811	800	801	530	530	905	754	530	857	624	624	811	811
817	820	819	812	82	812	812	814	28	812	821	813	814	678	842	814	42	801	803	802	813	813	817	803	812	814	812	817	813	813	813	814	812	842	813	813	813	812	801	802	313	313	904	755	313	859	625	625	812	812
818	821	820	813	81	813	813	815	27	813	822	814	815	679	843	815	41	802	804	803	814	814	818	804	813	815	813	818	814	814	814	815	813	843	814	814	814	813	802	803	314	314	903	756	314	860	626	626	813	813
819	822	821	814	80	814	814	816	26	814	823	815	816	680	844	816	40	803	805	804	815	815	819	805	814	816	814	819	815	815	815	816	814	844	815	815	815	814	803	804	315	315	902	757	315	861	627	627	814	814
820	823	822	815	79	815	815	817	967	815	824	816	817	681	845	817	39	804	806	805	816	816	820	806	815	817	815	820	816	816	816	817	815	845	816	816	816	815	804	805	316	316	901	758	316	862	628	628	815	815
821	824	823	816	78	816	816	818	25	816	825	817	818	682	846	818	38	805	807	806	817	817	821	807	816	818	816	821	817	817	817	818	816	846	817	817	817	816	805	806	317	317	900	759	317	863	629	629	816	816
822	825	824	817	77	817	817	819	24	817	826	818	819	683	847	819	37	806	808	807	818	818	822	808	817	819	817	822	818	818	818	819	817	847	818	818	818	817	806	807	318	318	899	760	318	864	630	630	817	817
823	826	825	818	76	818	818	820	23	818	827	819	820	684	849	820	36	807	809	808	819	819	823	809	818	820	818	823	819	819	819	820	818	848	819	819	819	818	807	808	319	319	898	761	319	865	631	631	818	818
824	827	826	819	75	819	819	821	22	819	828	820	821	685	850	821	35	808	810	809	820	820	824	810	819	821	819	824	820	820	820	821	819	849	820	820	820	819	808	809	320	320	897	762	320	866	632	632	819	819
825	828	828	820	74	820	820	822	21	820	829	821	822	686	851	822	34	809	811	810	821	821	825	811	820	822	820	825	821	821	821	822	820	850	821	821	821	820	809	810	321	321	896	763	321	867	633	633	820	820
826	829	829	821	73	821	821	823	20	821	830	822	823	687	852	824	33	810	812	811	822	822	826	812	821	823	821	826	822	822	822	823	821	851	822	822	822	821	810	811	322	322	895	764	322	868	634	634	821	821
827	830	830	822	72	822	822	824	19	822	831	823	824	688	853	825	32	811	813	812	823	823	827	813	822	824	822	827	823	823	823	824	822	852	823	823	823	822	811	812	323	323	894	765	323	869	635	635	822	822
828	831	831	823	71	823	823	825	18	823	832	824	825	689	854	826	31	812	29	813	824	824	828	29	823	825	823	828	824	824	824	825	823	853	824	824	824	823	812	813	324	324	893	766	324	870	636	636	823	823
829	832	832	824	70	824	824	826	17	824	833	825	826	690	855	827	30	813	28	29	825	825	829	28	824	826	824	829	825	825	825	826	824	854	825	825	825	824	813	29	325	325	892	767	325	871	637	637	824	824
830	833	833	825	69	825	825	827	16	825	834	826	827	691	856	828	29	29	27	28	826	826	830	27	825	827	825	830	826	826	826	827	825	855	826	826	826	825	29	28	326	326	891	768	326	872	638	638	825	825
831	834	834	826	68	826	826	828	15	826	835	827	828	692	857	829	28	28	26	27	827	827	831	26	826	828	826	831	827	827	827	828	826	856	827	827	827	826	28	27	327	327	890	769	327	873	639	639	826	826
832	835	835	827	67	827	827	829	841	827	836	828	829	693	858	830	27	27	967	26	828	828	833	967	827	829	827	833	828	828	828	829	827	857	828	828	828	827	27	26	328	328	889	770	328	874	640	640	827	827
833	836	836	828	66	828	828	830	842	828	837	829	830	694	859	831	26	26	25	967	829	829	834	25	828	830	828	834	829	829	829	830	828	858	829	829	829	828	26	967	329	329	888	771	329	875	641	641	828	828
834	837	837	829	65	829	829	831	843	829	838	830	831	695	860	832	967	967	24	25	830	830	835	24	829	831	829	835	830	830	830	831	829	859	830	830	830	829	967	25	330	330	887	772	330	876	642	642	829	829
835	838	838	830	64	830	830	832	844	830	839	831	832	696	861	833	25	25	23	24	831	831	836	23	830	832	830	836	831	831	831	832	830	860	831	831	831	830	25	24	331	331	886	773	331	877	643	643	830	830
836	839	839	831	63	831	831	833	845	831	840	832	833	697	862	834	24	24	22	23	833	832	837	22	831	833	831	837	832	832	832	833	831	861	832	832	832	831	24	23	332	332	885	774	332	878	644	644	831	831
837	840	840	832	62	832	832	834	846	832	841	833	834	698	863	835	23	23	21	22	834	833	838	21	832	834	832	838	833	833	833	834	832	862	833	833	833	832	23	22	333	333	884	775	333	879	645	645	832	832
838	927	841	833	61	833	833	835	847	833	842	834	835	699	864	836	22	22	20	21	835	834	839	20	833	835	833	839	834	834	834	835	927	863	834	834	834	833	22	21	334	334	883	776	334	880	646	646	833	833
839	928	842	834	60	834	834	836	848	834	843	835	836	700	865	837	21	21	19	20	836	835	840	19	834	836	834	840	835	835	835	836	928	864	835	835	835	834	21	20	335	335	882	777	335	881	647	647	834	834
840	929	843	835	59	835	835	837	849	835	844	836	837	701	866	838	20	20	18	19	837	836	841	18	835	837	835	841	836	836	836	837	929	865	836	836	836	835	20	19	336	336	881	778	336	882	648	648	835	835
841	926	844	836	58	836	836	838	850	836	845	837	838	702	867	839	19	19	17	18	838	837	842	17	836	838	836	842	837	837	837	838	926	866	837	837	837	836	19	18	337	337	880	779	337	883	649	649	836	836
842	925	845	837	57	837	837	839	851	837	846	838	839	703	868	840	18	18	16	17	839	838	843	16	837	839	837	843	838	838	838	839	925	867	838	838	838	837	18	17	338	338	879	780	338	884	650	650	837	837
843	924	846	838	56	838	838	840	852	838	847	839	840	704	869	841	17	17	15	16	840	839	844	15	838	840	838	844	839	839	839	840	924	868	839	839	839	838	17	16	339	339	878	781	339	885	651	651	838	838
844	923	847	839	55	839	839	841	853	839	848	840	841	705	870	842	16	16	841	15	841	840	845	841	839	841	839	845	840	840	840	841	923	869	840	840	840	839	16	15	340	340	877	782	340	886	652	652	839	839
845	922	848	840	54	840	840	842	854	840	849	841	842	706	871	843	15	15	842	841	842	841	846	842	840	842	840	846	841	841	841	842	922	870	928	927	927	840	15	841	341	341	876	783	341	887	653	653	840	840
846	921	849	841	53	841	841	843	855	841	850	842	843	707	872	844	841	841	843	842	843	842	847	843	841	843	841	847	842	842	842	843	921	871	929	928	928	842	841	842	342	342	875	784	342	888	654	654	927	927
847	841	850	842	52	842	842	844	856	842	854	843	844	708	873	845	842	842	844	843	844	843	848	844	842	844	842	848	843	843	843	844	920	872	926	929	929	843	842	843	343	343	874	971	343	889	655	655	928	928
848	842	851	843	51	843	843	845	857	843	853	844	845	709	874	846	843	843	845	844	845	927	849	845	843	845	843	849	844	844	844	845	919	873	925	926	926	844	843	844	344	344	873	785	344	890	656	656	929	929
849	843	852	844	50	844	844	846	858	844	852	845	846	710	875	847	844	844	846	845	846	928	850	846	844	846	844	850	845	845	845	846	918	874	924	925	925	845	844	845	345	345	872	786	345	891	657	657	926	926
850	844	853	845	49	845	845	847	859	845	851	846	847	970	876	848	845	845	847	846	847	929	854	847	845	847	845	854	846	846	846	847	917	875	923	924	924	846	845	846	346	346	871	787	346	892	658	658	925	925
851	845	854	846	48	846	846	848	860	846	855	847	848	711	877	849	846	846	848	847	848	926	853	848	846	848	846	853	847	847	847	848	916	876	922	923	923	847	846	847	347	347	870	788	347	893	659	659	924	924
852	846	855	847	47	847	847	849	861	847	856	848	849	712	878	850	847	847	849	848	849	925	852	849	847	849	847	852	848	848	848	849	915	877	921	922	922	848	847	848	348	348	869	789	348	894	660	660	923	923
853	847	856	848	46	848	848	850	862	848	857	849	850	713	879	851	848	848	850	849	850	924	851	850	848	850	848	851	849	849	849	850	914	878	841	921	921	849	848	849	349	349	868	790	349	895	661	661	922	922
854	848	857	849	45	849	849	854	863	849	858	850	851	714	880	852	849	849	851	850	854	923	855	851	849	851	849	855	850	850	850	851	913	879	842	841	841	850	849	850	350	350	867	791	350	896	662	662	921	921
855	849	858	850	44	850	850	853	864	850	859	851	852	715	881	853	850	850	852	851	853	922	856	852	850	852	850	856	851	851	851	852	912	880	843	842	842	851	850	851	351	351	866	792	351	897	663	663	841	841
856	850	859	851	43	851	851	852	865	851	860	852	853	716	882	854	851	851	853	852	852	921	857	853	851	853	851	857	852	852	852	853	911	881	844	843	843	852	851	852	352	352	921	793	352	898	664	664	842	842
857	851	860	852	42	852	852	851	866	852	861	853	854	717	883	855	852	852	854	853	851	920	858	854	852	854	852	858	853	853	853	854	910	882	845	844	844	853	852	853	353	353	922	794	353	899	665	665	843	843
858	852	861	853	41	853	853	855	867	853	862	854	855	718	884	856	853	853	855	854	855	919	859	855	853	855	853	859	854	854	854	855	909	883	846	845	845	854	853	854	354	354	923	795	354	900	666	666	844	844
859	853	862	854	40	854	854	856	868	854	863	855	856	719	885	857	854	854	856	855	856	918	860	856	854	856	854	860	855	855	855	856	908	884	847	846	846	855	854	855	355	355	924	796	355	901	667	667	845	845
860	854	864	855	39	855	855	857	869	921	864	856	857	720	886	858	855	855	857	856	857	917	861	857	855	857	855	861	856	856	856	857	907	885	848	847	847	856	855	856	356	356	925	797	356	902	855	855	846	846
861	855	865	856	38	856	856	858	870	922	865	857	858	721	887	859	856	856	858	857	858	916	862	858	856	858	856	862	857	857	857	858	906	886	849	848	848	857	856	857	357	357	926	798	357	903	856	856	847	847
862	856	866	857	37	857	857	859	871	923	866	858	859	722	888	860	857	857	859	858	859	915	863	859	857	859	857	863	858	858	858	859	905	887	850	849	849	858	857	858	358	358	929	799	358	904	857	857	848	848
863	857	867	858	36	858	858	860	873	924	867	859	860	723	889	861	858	858	860	859	860	914	864	860	858	860	858	864	859	859	859	860	904	888	851	850	850	859	858	859	359	359	928	800	359	905	858	858	849	849
864	858	868	859	35	859	859	861	874	925	868	860	861	724	890	862	859	859	861	860	861	913	865	861	859	861	859	865	860	860	860	861	903	889	852	851	851	860	859	860	360	360	927	801	360	906	859	859	850	850
865	859	869	860	34	860	860	862	875	926	869	861	862	725	891	863	860	860	862	861	862	912	866	862	860	862	860	866	861	861	861	862	902	890	853	852	852	861	860	861	361	361	930	802	361	907	860	860	851	851
866	860	870	861	33	861	861	863	876	929	870	862	863	726	892	864	861	861	863	862	863	911	867	863	861	863	861	867	862	862	862	863	901	891	854	853	853	862	861	862	362	362	931	803	362	908	861	861	852	852
867	861	871	862	32	862	862	864	877	928	871	863	864	727	893	865	862	862	864	863	864	910	868	864	862	864	862	868	863	863	863	864	900	892	855	854	854	863	862	863	363	363	932	804	363	909	862	862	853	853
868	862	872	863	31	863	863	865	878	927	872	864	865	728	894	866	863	863	865	864	865	909	869	865	863	865	863	869	864	864	864	865	899	893	856	855	855	864	863	864	364	364	933	805	364	910	863	863	854	854
869	863	873	864	30	864	864	866	879	920	873	865	866	729	895	867	864	864	866	865	866	908	870	866	864	866	864	870	865	865	865	866	898	894	857	856	856	865	864	865	365	365	934	806	365	911	864	864	855	855
870	864	874	865	822	865	865	867	880	919	874	866	867	730	896	868	865	865	867	866	867	907	871	867	865	867	865	871	866	866	866	867	897	895	858	857	857	866	865	866	366	366	935	807	366	912	865	865	856	856
871	865	875	866	823	866	866	868	881	918	875	867	868	731	897	869	866	866	868	867	868	906	872	868	866	868	866	872	867	867	867	868	896	896	859	858	858	867	866	867	367	367	936	808	367	913	866	866	857	857
872	866	876	867	824	867	867	869	882	917	876	868	869	732	898	870	867	867	869	868	869	905	873	869	867	869	867	873	868	868	868	869	895	897	860	859	859	868	867	868	368	368	937	809	368	914	867	867	858	858
873	867	877	868	825	868	868	870	883	916	877	869	870	733	899	871	868	868	870	869	870	904	874	870	868	870	868	874	869	869	869	870	894	898	861	860	860	869	868	869	369	369	938	810	369	915	868	868	859	859
874	868	878	869	826	869	869	871	884	915	878	870	871	734	900	872	869	869	871	870	871	903	875	871	869	871	869	875	870	870	870	871	893	899	862	861	861	870	869	870	370	370	939	811	370	916	869	869	860	860
875	869	879	870	827	870	870	872	885	914	879	871	872	735	901	873	870	870	872	871	872	902	876	872	870	872	870	876	871	871	871	872	892	900	863	862	862	871	870	871	371	371	940	812	371	917	870	870	861	861
876	870	880	871	828	871	871	873	886	913	880	872	873	736	902	874	871	871	873	872	873	901	877	873	871	873	871	877	872	872	872	873	891	902	864	863	863	872	871	872	372	372	941	813	372	918	871	871	862	862
877	871	881	872	829	872	872	874	887	912	881	873	874	737	903	875	872	872	874	873	874	900	878	874	872	874	872	878	873	873	873	874	890	903	865	864	864	873	872	873	373	373	942	29	373	919	872	872	863	863
878	872	882	873	830	873	873	875	888	911	882	874	875	738	904	876	873	873	875	874	875	899	879	875	873	875	873	879	874	874	874	875	889	904	866	865	865	874	873	874	374	374	943	28	374	920	873	873	864	864
879	873	883	874	831	874	874	876	889	910	883	875	876	739	905	877	874	874	876	875	876	898	880	876	874	876	874	880	875	875	875	876	888	905	867	866	866	875	874	875	375	375	944	27	375	921	874	874	865	865
880	874	884	875	832	875	875	877	890	909	884	876	877	740	906	878	875	875	877	876	877	897	881	877	875	877	875	881	876	876	876	877	887	906	868	867	867	876	875	876	376	376	945	26	376	922	875	875	866	866
881	875	885	876	833	876	876	878	891	908	885	877	878	741	907	879	876	876	878	877	878	896	882	878	876	878	876	882	877	877	877	878	886	907	869	868	868	877	876	877	377	377	946	967	377	923	876	876	867	867
882	876	886	877	834	877	877	879	892	907	886	878	879	742	908	880	877	877	879	878	879	895	883	879	877	879	877	883	878	878	878	879	885	908	870	869	869	878	877	878	378	378	947	25	378	924	877	877	868	868
883	877	887	878	835	878	878	880	893	906	887	879	880	743	909	881	878	878	880	879	880	894	884	880	878	880	878	884	879	879	879	880	884	909	871	870	870	879	878	879	379	379	948	24	379	925	878	878	869	869
884	878	888	879	836	879	879	881	894	905	889	880	881	744	910	882	879	879	881	880	881	893	885	881	879	881	879	885	880	880	880	881	883	910	872	871	871	880	879	880	380	380	949	23	380	926	879	879	870	870
885	879	889	880	837	880	880	882	895	904	890	881	882	745	911	883	880	880	882	881	882	892	886	882	880	882	880	886	881	881	881	882	882	911	873	872	872	881	880	881	381	381	972	22	381	929	880	880	871	871
886	880	890	881	838	881	881	883	896	903	891	882	883	746	912	884	881	881	883	882	883	891	887	883	881	883	881	887	882	882	882	883	881	912	874	873	873	882	881	882	382	382	950	21	382	928	881	881	872	872
887	881	891	882	839	882	882	884	897	902	892	883	884	747	913	885	882	882	884	883	884	890	888	884	882	884	882	888	883	883	883	884	880	913	875	874	874	883	882	883	383	383	951	20	383	927	882	882	873	873
888	882	892	883	840	883	883	885	898	901	893	884	885	748	914	886	883	883	885	884	885	889	889	885	883	885	883	889	884	884	884	885	879	914	876	875	875	884	883	884	384	384	952	19	384	841	883	883	874	874
889	883	893	884	841	884	884	886	899	900	894	885	886	749	915	887	884	884	886	885	886	888	890	886	884	886	884	890	885	885	885	886	878	915	877	876	876	885	884	885	385	385	953	18	385	840	884	884	875	875
890	884	894	885	842	885	885	887	900	899	895	886	887	750	916	888	885	885	887	886	887	887	891	887	885	887	885	891	886	886	886	887	877	916	878	877	877	886	885	886	386	386	954	17	386	839	885	885	876	876
891	885	895	886	843	886	886	888	901	898	896	887	888	751	917	889	886	886	888	887	888	886	892	888	886	888	886	892	887	887	887	888	876	917	879	878	878	887	886	887	387	387	955	16	387	838	886	886	877	877
892	886	896	887	29	887	887	889	902	897	897	888	889	752	918	890	887	887	889	888	889	885	893	889	887	889	887	893	888	888	888	889	875	918	880	879	879	888	887	888	388	388	956	15	388	837	887	887	878	878
893	887	897	888	28	888	888	890	903	896	898	889	890	753	919	891	888	888	890	889	890	884	894	890	888	890	888	894	889	889	889	890	874	919	881	880	880	889	888	889	389	389	957	841	389	836	888	888	879	879
894	888	898	889	27	889	889	891	904	895	899	890	891	754	920	892	889	889	891	890	891	883	895	891	889	891	889	895	890	890	890	891	873	920	882	881	881	890	889	890	390	390	958	842	390	835	889	889	880	880
895	889	899	890	26	890	890	892	905	894	900	891	892	755	921	893	890	890	892	891	892	882	896	892	890	892	890	896	891	891	891	892	872	921	883	882	882	891	890	891	391	391	959	843	391	834	890	890	881	881
896	890	900	891	967	891	891	893	906	893	901	892	893	756	922	894	891	891	893	892	893	881	897	893	891	893	891	897	892	892	892	893	871	922	884	883	883	892	891	892	392	392	960	844	392	833	891	891	882	882
897	891	901	892	25	892	892	894	907	892	902	893	894	757	923	895	892	892	894	893	894	880	898	894	892	894	892	898	893	893	893	894	870	923	885	884	884	893	892	893	393	393	961	845	393	832	892	892	883	883
898	892	902	893	24	893	893	895	908	891	903	894	895	758	924	896	893	893	895	894	895	879	899	895	893	895	893	899	894	894	894	895	869	924	886	885	885	894	893	894	394	394	962	846	394	831	893	893	884	884
899	893	903	894	23	894	894	896	909	890	904	895	896	759	925	897	894	894	896	895	896	878	900	896	894	896	894	900	895	895	895	896	868	925	887	886	886	895	894	895	395	395	963	847	395	830	894	894	885	885
900	894	905	895	22	895	895	897	910	889	905	896	897	760	926	898	895	895	897	896	897	877	901	897	895	897	895	901	896	896	896	897	867	926	888	887	887	896	895	896	396	396	964	848	396	829	895	895	886	886
901	895	906	896	21	896	896	898	911	888	906	897	898	761	929	899	896	896	898	897	898	876	902	898	896	898	896	902	897	897	897	898	866	929	889	888	888	897	896	897	397	397	965	849	397	828	896	896	887	887
902	896	907	897	20	897	897	899	912	887	907	898	899	762	928	900	897	897	899	898	899	875	903	899	897	899	897	903	898	898	898	899	865	928	890	889	889	898	897	898	398	398	966	850	398	827	897	897	888	888
903	897	908	898	19	898	898	900	913	886	908	899	900	763	927	901	898	898	900	899	900	874	904	900	898	900	898	904	899	899	899	900	864	927	891	890	890	899	898	899	399	399	1	851	399	826	898	898	889	889
904	898	909	899	18	899	899	901	914	885	909	900	901	764	841	902	899	899	901	900	901	873	905	901	899	901	899	905	900	900	900	901	863	930	892	891	891	900	899	900	400	400	2	852	400	825	899	899	890	890
905	899	910	900	17	900	900	902	915	884	910	901	902	765	840	903	900	900	902	901	902	872	906	902	900	902	900	906	901	901	901	902	862	931	893	892	892	901	900	901	401	401	3	853	401	824	900	900	891	891
906	900	911	901	16	901	901	903	916	883	911	902	903	766	839	904	901	901	903	902	903	871	907	903	901	903	901	907	902	902	902	903	861	932	894	893	893	902	901	902	402	402	4	854	402	823	901	901	892	892
907	901	912	902	15	902	902	904	917	882	912	903	904	767	838	905	902	902	904	903	904	870	908	904	902	904	902	908	903	903	903	904	860	933	895	894	894	903	902	903	403	403	5	855	403	822	902	902	893	893
908	902	913	903	14	903	903	905	918	881	913	904	905	768	837	906	903	903	905	904	905	869	909	905	903	905	903	909	904	904	904	905	859	934	896	895	895	904	903	904	404	404	6	856	404	821	903	903	894	894
909	903	914	904	13	904	904	906	919	880	914	905	906	769	836	907	904	904	906	905	906	868	910	906	904	906	904	910	905	905	905	906	858	935	897	896	896	905	904	905	405	405	7	857	405	820	904	904	895	895
910	904	915	905	12	905	905	907	920	879	915	906	907	770	835	908	905	905	907	906	907	867	911	907	905	907	905	911	906	906	906	907	857	936	898	897	897	906	905	906	969	969	8	858	969	819	905	905	896	896
911	905	916	906	11	906	906	908	921	878	916	907	908	771	834	909	906	906	908	907	908	866	912	908	906	908	906	912	907	907	907	908	856	937	899	898	898	907	906	907	406	406	9	859	406	818	906	906	897	897
912	906	917	907	10	907	907	909	922	877	917	908	909	772	833	910	907	907	909	908	909	865	913	909	907	909	907	913	908	908	908	909	855	938	900	899	899	908	907	908	407	407	10	860	407	817	907	907	898	898
913	907	918	908	9	908	908	910	923	876	918	909	910	773	832	912	908	908	910	909	910	864	914	910	908	910	908	914	909	909	909	910	851	939	901	900	900	909	908	909	408	408	11	861	408	816	908	908	899	899
914	908	919	909	8	909	909	911	924	875	919	910	911	774	831	913	909	909	911	910	911	863	915	911	909	911	909	915	910	910	910	911	852	940	902	901	901	910	909	910	409	409	12	862	409	815	909	909	900	900
915	909	920	910	7	910	910	912	925	874	920	911	912	775	830	914	910	910	912	911	912	862	916	912	910	912	910	916	911	911	911	912	853	941	903	902	902	911	910	911	410	410	13	863	410	814	910	910	901	901
916	910	921	911	6	911	911	913	926	873	921	912	913	776	829	915	911	911	913	912	913	861	917	913	911	913	911	917	912	912	912	913	854	942	904	903	903	912	911	912	411	411	14	864	411	930	911	911	902	902
917	911	922	912	5	912	912	914	929	872	922	913	914	777	828	916	912	912	914	913	914	860	918	914	912	914	912	918	913	913	913	914	850	943	905	904	904	913	912	913	412	412	15	865	412	931	912	912	903	903
918	912	923	913	4	913	913	915	928	871	923	914	915	778	827	917	913	913	915	914	915	859	919	915	913	915	913	919	914	914	914	915	849	944	906	905	905	914	913	914	413	413	16	866	413	932	913	913	904	904
919	913	924	914	3	914	914	916	927	870	924	915	916	779	826	918	914	914	916	915	916	858	920	916	914	916	914	920	915	915	915	916	848	945	907	906	906	915	914	915	414	414	17	867	414	933	914	914	905	905
920	914	925	915	2	915	915	917	930	869	925	916	917	780	825	919	915	915	917	916	917	857	921	917	915	917	915	921	916	916	916	917	847	946	908	907	907	916	915	916	415	415	18	868	415	934	915	915	906	906
921	915	926	916	1	916	916	918	931	868	926	917	918	781	824	920	916	916	918	917	918	856	922	918	916	918	916	922	917	917	917	918	845	947	909	908	908	917	916	917	416	416	19	869	416	935	916	916	907	907
922	916	929	917	966	917	917	919	932	867	929	918	919	782	823	921	917	917	919	918	919	855	923	919	917	919	917	923	918	918	918	919	844	948	910	909	909	918	917	918	417	417	20	870	417	936	917	917	908	908
923	917	928	918	965	918	918	920	933	866	928	919	920	783	822	922	918	918	920	919	920	854	924	920	918	920	918	925	919	919	919	920	843	949	911	910	910	919	918	919	418	418	21	871	418	937	918	918	909	909
924	918	927	919	964	919	919	921	934	865	927	920	921	784	821	923	919	919	921	920	921	853	925	921	919	921	919	926	920	920	920	921	842	972	912	911	911	920	919	920	419	419	22	872	419	938	919	919	910	910
925	919	943	920	963	920	920	922	935	864	930	921	922	971	820	924	920	920	922	921	922	852	926	922	920	922	920	929	921	921	921	922	841	950	913	912	912	921	920	921	420	420	23	873	420	939	920	920	911	911
926	920	942	921	962	921	921	923	936	863	931	922	923	785	819	925	921	921	923	922	923	851	929	923	921	923	921	928	922	922	922	923	840	951	914	913	913	922	921	922	421	421	24	874	421	940	921	921	912	912
927	943	941	922	961	922	922	924	937	862	932	923	924	786	818	926	922	922	924	923	924	850	928	924	922	924	922	927	923	923	923	924	839	952	915	914	914	923	922	923	422	422	25	875	422	941	922	922	913	913
928	942	940	923	960	923	923	925	938	861	933	924	925	787	817	927	923	923	925	924	925	849	927	925	923	925	923	832	924	924	924	925	838	953	916	915	915	924	923	924	423	423	967	876	423	942	923	923	914	914
929	941	939	924	959	924	924	926	939	860	934	925	926	788	816	928	924	924	926	925	926	848	930	926	924	926	924	930	925	925	925	926	837	954	917	916	916	925	924	925	424	424	26	877	424	943	924	924	915	915
930	940	938	925	958	925	925	929	940	859	935	926	929	789	815	929	925	925	929	926	929	847	931	929	925	929	925	931	926	926	926	929	836	955	918	917	917	926	925	926	425	425	27	878	425	944	925	925	916	916
931	939	937	926	957	926	926	928	941	858	936	929	928	790	814	930	926	926	928	929	928	846	932	928	926	928	926	932	929	929	929	928	835	956	919	918	918	927	926	929	426	426	28	879	426	945	926	926	917	917
932	938	936	929	956	929	929	927	942	857	937	928	927	791	930	931	929	929	927	928	927	845	933	927	929	927	929	933	928	928	928	927	834	957	920	919	919	928	929	928	427	427	29	880	427	946	929	929	918	918
933	937	935	928	955	928	928	930	943	856	938	927	930	792	931	932	928	928	930	927	832	844	934	930	928	930	928	934	927	927	927	930	833	958	943	920	920	929	928	927	428	428	30	881	428	947	928	928	919	919
934	936	934	927	954	927	927	931	944	855	939	930	931	793	932	933	927	927	931	930	930	930	935	931	927	931	927	935	943	930	930	931	930	959	942	943	943	841	927	930	429	429	31	882	429	948	927	927	920	920
935	935	933	943	953	930	943	932	945	930	940	931	932	794	933	934	930	930	932	931	931	931	936	932	943	932	930	936	942	931	931	932	931	960	941	942	942	930	930	931	430	430	32	883	430	949	930	930	943	943
936	934	932	942	952	931	942	933	946	931	941	932	933	795	934	935	931	931	933	932	932	932	937	933	942	933	931	937	941	932	932	933	932	961	940	941	941	931	931	932	431	431	33	884	431	972	931	931	942	942
937	933	931	941	951	932	941	934	947	932	942	933	934	796	935	936	932	932	934	933	933	933	938	934	941	934	932	938	940	933	933	934	933	962	939	940	940	932	932	933	432	432	34	885	432	950	932	932	941	941
938	932	930	940	950	933	940	935	948	933	943	934	935	797	936	937	933	933	935	934	934	934	939	935	940	935	933	939	939	934	934	935	934	963	938	939	939	933	933	934	433	433	35	886	433	951	933	933	940	940
939	931	944	939	972	934	939	936	949	934	944	935	936	798	937	938	934	934	936	935	935	935	940	936	939	936	934	940	938	935	935	936	935	964	937	938	938	934	934	935	434	434	36	887	434	953	934	934	939	939
940	930	945	938	949	935	938	937	972	935	945	936	937	799	938	939	935	935	937	936	936	936	941	938	938	937	935	941	937	936	936	937	936	965	936	937	937	935	935	936	435	435	37	888	435	954	935	935	938	938
941	944	946	937	948	936	937	938	950	936	946	937	938	800	939	940	936	936	938	937	937	937	942	939	937	938	936	942	936	937	937	938	937	966	935	936	936	936	936	937	436	436	38	889	436	955	936	936	937	937
942	945	947	936	947	937	936	939	951	937	947	938	939	801	940	941	937	937	939	938	938	938	943	940	936	939	937	943	935	938	938	939	938		934	935	935	937	937	938	437	437	39	890	437	956	937	937	936	936
943	946	948	935	946	938	935	940	952	938	948	939	940	802	941	942	938	938	940	939	939	939	944	941	935	940	938	944	934	939	939	940	939		933	934	934	938	938	939	438	438	40	891	438	957	938	938	935	935
944	947	949	934	945	939	934	941	953	939	949	940	941	803	942	943	939	939	941	940	940	940	945	942	934	941	939	945	933	940	940	941	940		932	933	933	939	939	940	439	439	41	892	439	958	939	939	934	934
945	948	972	933	944	940	933	942	954	940	972	941	942	804	943	944	940	940	942	941	941	941	946	943	933	942	940	946	932	941	941	942	941		931	932	932	940	940	941	440	440	42	893	440	959	940	940	933	933
946	949	950	932	943	941	932	943	955	941	950	942	943	805	944	945	941	941	943	942	942	942	947	944	932	943	941	947	931	942	942	943	942		930	931	931	941	941	942	441	441	43	894	441	960	941	941	932	932
947	972	951	931	942	942	931	944	956	942	951	943	944	806	945	946	942	942	944	943	943	943	948	945	931	944	942	948	930	943	943	944	943		944	930	930	942	942	943	442	442	44	895	442	961	942	942	931	931
948	950	952	930	941	943	930	945	957	943	952	944	945	807	946	947	943	943	945	944	944	944	949	946	930	945	943	949	944	944	944	945	944		945	944	945	943	943	944	443	443	45	896	443	962	943	943	930	930
949	951	953	944	940	944	944	946	958	944	953	945	946	808	947	948	944	944	946	945	945	945	972	947	944	946	944	972	945	945	945	946	945		946	945	946	944	944	945	444	444	46	897	444	963	944	944	944	944
950	952	954	945	939	945	945	947	959	945	954	946	947	809	948	949	945	945	947	946	946	946	950	948	945	947	945	950	946	946	946	947	946		947	946	947	945	945	946	445	445	47	898	445	964	945	945	945	945
951	953	955	946	938	946	946	948	960	946	955	947	948	810	949	972	946	946	948	947	947	947	951	949	946	948	946	951	947	947	947	948	947		948	947	948	946	946	947	446	446	48	899	446	965	946	946	946	946
952	954	956	947	937	947	947	949	961	947	956	948	949	811	972	950	947	947	949	948	948	948	952	972	947	949	947	952	948	948	948	949	948		949	948	949	947	947	948	447	447	49	900	447	966	947	947	947	947
953	955	957	948	936	948	948	972	962	948	957	949	972	812	950	951	948	948	972	949	949	949	953	950	948	972	948	953	949	949	949	972	949		972	949	972	948	948	949	448	448	50	901	448		948	948	948	948
954	956	958	949	935	949	949	950	963	949	958	972	950	813	951	952	949	949	950	972	972	972	954	951	949	950	949	954	972	972	972	950	972		950	972	950	949	949	972	449	449	51	902	449		949	949	949	949
955	957	959	972	934	972	972	951	964	972	959	950	951	29	952	953	972	972	951	950	950	950	955	952	972	951	972	955	950	950	950	951	950		951	950	951	972	972	950	450	450	52	903	450		972	972	972	972
956	958	960	950	933	950	950	952	965	950	960	951	952	28	953	954	950	950	952	951	951	951	956	953	950	952	950	956	951	951	951	952	951		952	951	952	950	950	951	451	451	53	904	451		950	950	950	950
957	959	961	951	932	951	951	953	966	951	961	952	953	27	954	955	951	951	953	952	952	952	957	954	951	953	951	957	952	952	952	953	952		953	952	953	951	951	952	452	452	54	905	452		951	951	951	951
958	960	962	952	931	952	952	954		952	962	953	954	26	955	956	952	952	954	953	953	953	958	955	952	954	952	958	953	953	953	954	953		954	953	954	952	952	953	453	453	55	906	453		952	952	952	952
959	961	963	953	930	953	953	955		953	963	954	955	967	956	957	953	953	955	954	954	954	959	956	953	955	953	960	954	954	954	955	954		955	954	955	953	953	954	454	454	56	907	454		953	953	953	953
960	962	964	954	927	954	954	956		954	964	955	956	25	957	958	954	954	956	955	955	955	960	957	954	956	954	961	955	955	955	956	955		956	955	956	954	954	955	455	455	57	908	455		954	954	954	954
961	963	965	955	928	955	955	957		955	965	956	957	24	958	959	955	955	957	956	956	956	961	958	955	957	955	962	956	956	956	957	956		957	956	957	955	955	956	456	456	58	909	456		955	955	955	955
962	964	966	956	929	956	956	958		956	966	957	958	23	959	960	956	956	958	957	957	957	962	959	956	958	956	963	957	957	957	958	957		958	957	958	956	956	957	457	457	59	910	457		956	956	956	956
963	965		957	926	957	957	959		957		958	959	22	960	961	957	957	959	958	958	958	963	960	957	959	957	964	958	958	958	959	958		959	958	959	957	957	958	458	458	60	911	458		957	957	957	957
964	966		958	925	958	958	960		958		959	960	21	961	962	958	958	960	959	959	959	964	961	958	960	958	965	959	959	959	960	959		960	959	960	958	958	959	459	459	61	912	459		958	958	958	958
965			959	924	959	959	961		959		960	961	20	962	963	959	959	961	960	960	960	965	962	959	961	959	966	960	960	960	961	960		961	960	961	959	959	960	460	460	62	913	460		959	959	959	959
966			960	923	960	960	962		960		961	962	19	963	964	960	960	962	961	961	961	966	963	960	962	960		961	961	961	962	961		962	961	962	960	960	961	461	461	63	914	461		960	960	960	960
			961	922	961	961	963		961		962	963	18	964	965	961	961	963	962	962	962		964	961	963	961		962	962	962	963	962		963	962	963	961	961	962	462	462	64	915	462		961	961	961	961
			962	921	962	962	964		962		963	964	17	965	966	962	962	964	963	963	963		965	962	964	962		963	963	963	964	963		964	963	964	962	962	963	463	463	65	916	463		962	962	962	962
			963	920	963	963	965		963		964	965	16	966		963	963	965	964	964	964		966	963	965	963		964	964	964	965	964		965	964	965	963	963	964	464	464	66	917	464		963	963	963	963
			964	919	964	964	966		964		965	966	15			964	964	966	965	965	965			964	966	964		965	965	965	966	965		966	965	966	964	964	965	465	465	67	918	465		964	964	964	964
			965	918	965	965			965		966		841			965	965		966	966	966			965		965		966	966	966		966			966		965	965	966	466	466	68	919	466		965	965	965	965
			966		966	966			966							966	966							966		966											966	966		467	467		920	467		966	966	966	966
[truncated: 22 more columns]

## Sheet: Order after rotation & flip
P12	26695	G27	B38	B8	PeCan4	SJM180	ELS37	52	v225d	908	Cuz20	Sat464	35A	SouthAfrica7	Lithuania75	F30	F32	F57	F16	Gambia94/24	India7	2017	83	SNT49	Puno120	Puno135	2018	HUP-B14	Shi417	Shi169	Shi112	PeCan18	XZ274	Rif1	Rif2	26695	Aklavik117	OK113	OK310	UM032	UM299	UM037	UM066	UM298	SouthAfrica20	BM012A	BM012S	26695-1	26695-1CH
1	1	1	1	1	1	1	1	1	1	1	1	1	1	1	1	1	1	1	1	1	1	1	1	1	1	1	1	1	1	1	1	1	1	1	1	1	1	1	1	1	1	1	1	1	1	1	1	1	1
2	2	2	2	2	2	2	2	2	2	2	2	2	2	2	2	2	2	2	2	2	2	2	2	2	2	2	2	2	2	2	2	2	3	2	2	2	2	2	2	2	2	2	2	2	2	2	2	2	2
3	3	3	3	3	3	3	3	3	3	3	3	3	3	3	3	3	3	3	3	3	3	3	3	3	3	3	3	3	3	3	3	3	4	3	3	3	3	3	3	3	3	3	3	3	3	3	3	3	3
4	4	4	4	4	4	4	4	4	4	4	4	4	4	4	4	4	4	4	4	4	4	4	4	4	4	4	4	4	4	4	4	4	5	4	4	4	4	4	4	4	4	4	4	4	5	4	4	4	4
5	5	5	5	5	5	5	5	5	5	5	5	5	5	5	5	5	5	5	5	5	5	5	5	5	5	5	5	5	5	5	5	5	6	5	5	5	5	5	5	5	5	5	5	5	6	5	5	5	5
6	6	6	6	6	6	6	6	6	6	6	6	6	6	6	6	6	6	6	6	6	6	6	6	6	6	6	6	6	6	6	6	6	7	6	6	6	6	6	6	6	6	6	6	6	7	6	6	6	6
7	7	7	7	7	7	7	7	7	7	7	7	7	7	7	7	7	7	7	7	7	7	7	7	7	7	7	7	7	7	7	7	7	8	7	7	7	7	7	7	7	7	7	7	7	8	7	7	7	7
8	8	8	8	8	8	8	8	8	8	8	8	8	8	8	8	8	8	8	8	8	8	9	8	8	8	8	8	8	8	8	8	8	9	8	8	8	8	8	8	8	8	8	8	8	9	8	8	8	8
9	9	9	9	9	9	9	9	9	9	9	9	9	9	9	9	9	9	9	9	9	9	10	9	9	9	9	9	9	9	9	9	9	10	9	9	9	9	9	9	9	9	9	9	9	10	9	9	9	9
10	10	10	10	10	10	10	10	10	10	10	10	10	10	10	10	10	10	10	10	10	10	11	10	10	10	10	10	10	10	10	10	10	11	10	10	10	10	10	10	10	10	10	10	10	11	10	10	10	10
11	11	11	11	11	11	11	11	11	11	11	11	11	11	11	11	11	11	11	11	11	11	12	11	11	11	11	11	11	11	11	11	11	12	11	11	11	11	11	11	11	11	11	11	11	12	11	11	11	11
12	12	12	12	12	12	12	12	12	12	12	12	12	12	12	12	12	12	12	12	12	12	13	12	12	12	12	12	12	12	12	12	12	13	12	12	12	12	12	12	12	12	12	12	12	13	12	12	12	12
13	13	13	13	13	13	13	13	13	13	13	13	13	13	13	13	13	13	13	13	13	13	14	13	13	13	13	13	13	13	13	13	13	14	13	13	13	13	13	13	13	13	13	13	13	14	13	13	13	13
14	14	14	14	14	14	14	14	14	14	14	14	14	14	14	14	14	14	14	14	14	14	15	14	14	14	14	14	14	14	14	14	14	840	14	14	14	14	14	14	14	14	14	14	14	15	14	14	14	14
15	15	15	15	15	15	15	15	840	15	15	15	15	840	15	15	840	840	840	840	15	15	16	840	15	15	15	15	15	15	15	15	15	839	15	15	15	15	840	840	840	840	15	840	840	16	15	15	15	15
16	16	16	16	16	16	16	16	839	16	16	16	16	839	16	16	839	839	839	839	16	16	17	839	16	16	16	16	16	16	16	16	16	838	16	16	16	16	839	839	839	839	16	839	839	17	16	16	16	16
17	17	17	17	17	17	17	17	838	17	17	17	17	838	17	17	838	838	838	838	17	17	18	838	17	17	17	17	17	17	17	17	17	837	17	17	17	17	838	838	838	838	17	838	838	18	17	17	17	17
18	18	18	18	18	18	18	18	837	18	18	18	18	837	18	18	837	837	837	837	18	18	19	837	18	18	18	18	18	18	18	18	18	836	18	18	18	18	837	837	837	837	18	837	837	19	18	18	18	18
19	19	19	19	19	19	19	19	836	19	19	19	19	836	19	19	836	836	836	836	19	19	20	836	19	19	19	19	19	19	19	19	19	835	19	19	19	19	836	836	836	836	19	836	836	20	19	19	19	19
20	20	20	20	20	20	20	20	835	20	20	20	20	835	20	20	835	835	835	835	20	20	21	835	20	20	20	20	20	20	20	20	20	834	20	20	20	20	835	835	835	835	20	835	835	21	20	20	20	20
21	21	21	21	21	21	21	21	834	21	21	21	21	834	21	21	834	834	834	834	21	21	22	834	21	21	21	21	21	21	21	21	21	833	21	21	21	21	834	834	834	834	21	834	834	22	21	21	21	21
22	22	22	22	22	22	22	22	833	22	22	22	22	833	22	22	833	833	833	833	22	22	23	833	22	22	22	22	22	22	22	22	22	832	22	22	22	22	833	833	833	833	22	833	833	23	22	22	22	22
23	23	23	23	23	23	23	23	832	23	23	23	23	832	23	23	832	832	832	832	23	23	24	832	23	23	23	23	23	23	23	23	23	831	23	23	23	23	832	832	832	832	23	832	832	24	23	23	23	23
24	24	24	24	24	24	24	24	831	24	24	24	24	831	24	24	831	831	831	831	24	24	25	831	24	24	24	24	24	24	24	24	24	829	24	24	24	24	831	831	831	831	24	831	831	25	24	24	24	24
25	967	25	25	25	25	25	25	830	25	25	25	25	830	25	25	830	830	830	830	25	25	967	830	25	25	25	25	25	25	25	25	25	828	25	25	25	25	830	830	830	830	25	830	830	967	25	25	25	25
26	26	967	967	967	967	967	967	829	967	967	967	967	829	967	967	829	829	829	829	967	967	26	829	967	967	967	967	967	967	967	967	967	827	967	967	967	967	829	829	829	829	967	829	829	26	967	967	967	967
27	27	26	26	26	26	26	26	828	26	27	26	26	828	26	26	828	828	828	828	26	26	27	828	26	26	26	26	26	26	26	26	26	826	26	26	26	26	828	828	828	828	26	828	828	27	26	26	26	26
28	28	27	27	27	27	27	27	827	27	28	27	27	827	27	27	827	827	827	827	27	27	28	827	27	27	27	27	27	27	27	27	27	825	27	27	27	27	827	827	827	827	27	827	827	28	27	27	27	27
29	29	28	28	28	28	28	28	826	28	29	28	28	826	28	28	826	826	826	826	28	28	29	826	28	28	28	28	28	28	28	28	28	824	28	28	28	28	826	826	826	826	28	826	826	29	28	28	28	28
30	30	29	29	29	29	29	29	825	29	30	29	29	825	29	29	825	825	825	825	29	29	30	825	29	29	29	29	29	29	29	29	29	823	29	29	29	29	825	825	825	825	29	825	825	30	29	29	29	29
31	31	30	30	843	30	30	30	824	30	31	30	30	824	30	30	824	824	824	824	30	30	31	824	30	30	30	30	30	30	30	30	30	822	30	30	30	30	824	824	824	824	30	824	824	31	822	822	30	30
32	32	31	31	842	31	31	31	823	31	32	31	31	823	31	31	823	823	823	823	31	31	32	823	31	31	31	31	31	31	31	31	31	821	31	31	31	31	823	823	823	823	31	823	823	32	823	823	31	31
33	33	32	32	841	32	32	32	822	32	33	32	32	822	32	32	822	822	822	822	32	32	33	822	32	32	32	32	32	32	32	32	32	820	32	32	32	32	822	822	822	822	32	822	822	33	824	824	32	32
34	34	33	33	840	33	33	33	821	33	34	33	33	821	33	33	821	821	821	821	33	33	34	821	33	33	33	33	33	33	33	33	33	818	33	33	33	33	821	821	821	821	33	821	821	34	825	825	33	33
35	35	34	34	839	34	34	34	820	34	35	34	34	820	34	34	820	820	820	820	34	34	35	820	34	34	34	34	34	34	34	34	34	817	34	34	34	34	820	820	820	820	34	820	820	35	826	826	34	34
36	36	35	35	838	35	35	35	819	35	36	35	35	819	35	35	819	819	819	819	35	35	36	819	35	35	35	35	35	35	35	35	35	816	35	35	35	35	819	819	819	819	35	819	819	36	827	827	35	35
37	37	36	36	837	36	36	36	818	36	37	36	36	818	36	36	818	818	818	818	36	36	37	818	36	36	36	36	36	36	36	36	36	815	36	36	36	36	818	818	818	818	36	818	818	37	828	828	36	36
38	38	37	37	836	37	37	37	817	37	38	37	37	817	37	37	817	817	817	817	37	37	38	817	37	37	37	37	37	37	37	37	37	814	37	37	37	37	817	817	817	817	37	817	817	38	829	829	37	37
39	39	38	38	835	38	38	38	816	38	39	38	38	816	38	38	816	816	816	816	38	38	39	816	38	38	38	38	38	38	38	38	38	30	38	38	38	38	816	816	816	816	38	816	816	39	830	830	38	38
40	40	39	39	834	39	39	39	815	39	40	39	39	815	39	39	815	815	815	815	39	39	40	815	39	39	39	39	39	39	39	39	39	31	39	39	39	39	815	815	815	815	39	815	815	40	831	831	39	39
41	41	40	40	833	40	40	40	814	40	41	40	40	814	40	40	814	814	814	814	40	40	41	814	40	40	40	40	40	40	40	40	40	32	40	40	40	40	814	814	814	814	40	814	814	41	832	832	40	40
42	42	41	41	832	41	41	41	30	41	42	41	41	30	41	41	813	30	30	30	41	41	42	30	41	41	41	41	41	41	41	41	41	33	41	41	41	41	30	30	30	30	41	30	30	42	833	833	41	41
43	43	42	42	831	42	42	42	31	42	43	42	42	31	42	42	812	31	31	31	42	42	43	31	42	42	42	42	42	42	42	42	42	34	42	42	42	42	31	31	31	31	42	31	31	43	834	834	42	42
44	44	43	43	830	43	43	43	32	43	44	43	43	32	43	43	811	32	32	32	43	43	44	32	43	43	43	43	43	43	43	43	43	35	43	43	43	43	32	32	32	32	43	32	32	44	835	835	43	43
45	45	44	44	829	44	44	44	33	44	45	44	44	33	44	44	810	33	33	33	44	44	45	33	44	44	44	44	44	44	44	44	44	36	44	44	44	44	33	33	33	33	44	33	33	45	836	836	44	44
46	46	45	45	828	45	45	45	34	45	46	45	45	34	45	45	809	34	34	34	45	45	46	34	45	45	45	45	45	45	45	45	45	37	45	45	45	45	34	34	34	34	45	34	34	46	837	837	45	45
47	47	46	46	827	46	46	46	35	46	47	46	46	35	46	46	808	35	35	35	46	46	47	35	46	46	46	46	46	46	46	46	46	38	46	46	46	46	35	35	35	35	46	35	35	47	838	838	46	46
48	48	47	47	826	47	47	47	36	47	48	47	47	36	47	47	807	36	36	36	47	47	48	36	47	47	47	47	47	47	47	47	47	39	47	47	47	47	36	36	36	36	47	36	36	48	839	839	47	47
49	49	48	48	825	48	48	48	37	48	49	48	48	37	48	48	806	37	37	37	48	48	49	37	48	48	48	48	48	48	48	48	48	40	48	48	48	48	37	37	37	37	48	37	37	49	840	840	48	48
50	50	49	49	824	49	49	49	38	49	50	49	49	38	49	49	805	38	38	38	49	49	50	38	49	49	49	49	49	49	49	49	49	41	49	49	49	49	38	38	38	38	49	38	38	50	841	841	49	49
51	51	50	50	823	50	50	50	39	50	51	50	50	39	50	50	804	39	39	39	50	50	51	39	50	50	50	50	50	50	50	50	50	43	50	50	50	50	39	39	39	39	50	39	39	51	842	842	50	50
52	52	51	51	822	51	51	51	40	51	52	51	51	40	51	51	803	40	40	40	51	51	52	40	51	51	51	51	51	51	51	51	51	44	51	51	51	51	40	40	40	40	51	40	40	52	843	843	51	51
53	53	52	52	30	52	52	52	41	52	53	52	52	41	52	52	802	41	41	41	52	52	54	41	52	52	52	52	52	52	52	52	52	45	52	52	52	52	41	41	41	41	52	41	41	53	736	736	52	52
54	54	53	53	31	53	53	53	42	53	54	53	53	42	53	53	801	42	42	42	53	53	55	42	53	53	53	53	53	53	53	53	53	46	53	53	53	53	42	42	42	42	53	42	42	54	735	735	53	53
55	55	54	54	32	54	54	54	43	54	55	54	54	43	54	54	800	43	43	43	54	54	56	43	54	54	54	54	54	54	54	54	54	47	54	54	54	54	43	43	43	43	54	43	43	55	734	734	54	54
56	56	55	55	33	55	55	56	44	55	56	55	55	44	55	55	799	44	44	44	55	55	57	44	55	55	55	55	55	55	55	55	55	48	55	55	55	55	44	44	44	44	55	44	44	56	733	733	55	55
57	57	56	56	34	56	56	57	45	56	57	56	56	45	56	56	798	45	45	45	56	56	58	45	56	56	56	56	56	56	56	56	56	74	56	56	56	56	45	45	45	45	56	45	45	58	732	732	56	56
58	58	57	57	35	57	57	58	46	57	58	57	57	46	58	57	797	46	46	46	57	57	59	46	57	57	57	57	57	57	57	57	57	73	57	57	58	57	46	46	46	46	57	46	46	59	731	731	57	57
59	59	58	58	36	58	58	59	47	58	59	58	58	47	59	58	796	47	47	47	58	58	60	47	58	58	58	58	58	58	58	58	58	72	58	58	59	58	47	47	47	47	58	47	47	60	730	730	58	58
60	60	59	59	37	59	59	60	48	59	60	59	59	48	60	59	795	48	48	48	59	59	61	48	59	59	59	59	59	59	59	59	59	71	59	59	60	59	48	48	48	48	59	48	48	61	729	729	59	59
61	61	60	60	38	60	60	61	49	60	61	60	60	74	61	60	794	49	74	49	60	60	62	49	60	60	60	60	60	60	60	60	60	70	60	60	61	60	49	49	74	74	60	49	74	62	728	728	60	60
62	62	61	61	39	61	61	62	50	61	62	61	61	73	62	61	793	50	73	50	61	61	63	50	61	61	61	61	61	61	61	61	61	69	61	61	62	61	50	50	73	73	61	50	73	63	727	727	61	61
63	63	62	62	40	62	62	63	51	62	63	62	62	72	63	62	792	51	72	51	62	62	64	51	62	62	62	62	62	62	62	62	62	68	62	62	63	62	51	51	72	72	62	51	72	64	726	726	62	62
64	64	63	63	41	63	63	64	53	63	64	63	63	71	64	63	791	52	71	52	63	63	65	52	63	63	63	63	63	63	63	63	63	67	63	63	64	63	52	52	71	71	63	52	71	65	725	725	63	63
65	65	64	64	42	64	64	65	54	64	65	64	64	70	65	64	790	53	70	53	64	64	66	53	64	64	64	65	64	64	64	64	64	66	64	64	65	64	53	53	70	70	64	53	70	66	724	724	64	64
66	66	65	65	43	65	65	66	55	65	66	65	65	69	66	65	789	54	69	54	65	65	67	54	65	65	65	66	65	65	65	65	65	65	65	65	66	65	54	54	69	69	65	54	69	67	723	723	65	65
67	67	66	66	44	66	66	67	56	66	67	66	66	68	67	66	788	55	68	55	66	66	68	55	66	66	66	68	66	66	66	66	66	64	66	66	67	66	55	55	68	68	66	55	68	68	722	722	66	66
68	68	67	67	45	67	67	68	57	67	68	67	67	67	68	67	787	56	67	56	67	67	69	56	67	67	67	69	67	67	67	67	67	63	67	67	68	67	56	56	67	67	67	56	67	69	721	721	67	67
69	69	68	68	46	68	68	69	58	68	69	68	68	66	69	68	786	57	66	57	68	68	71	57	68	68	68	70	68	68	68	68	68	62	68	68	69	68	57	57	66	66	68	57	66	70	720	720	68	68
70	70	69	69	47	69	69	70	59	69	70	69	69	65	70	69	785	58	65	58	69	69	72	58	69	69	69	71	69	69	69	69	69	61	69	69	70	69	58	58	65	65	69	58	65	71	719	719	69	69
71	71	70	70	48	70	70	71	60	70	71	70	70	64	71	70	971	59	64	59	70	70	73	59	70	70	70	72	70	70	70	70	70	60	70	70	71	70	59	59	64	64	70	59	64	72	718	718	70	70
72	72	71	71	49	71	71	72	61	71	72	71	71	63	72	71	784	60	63	60	71	71	74	60	71	71	71	73	71	71	71	71	71	59	71	71	72	71	60	60	63	63	71	60	63	73	717	717	71	71
73	73	72	72	50	72	72	73	62	72	73	72	72	62	73	72	783	61	62	61	72	72	75	61	72	72	72	74	72	72	72	72	72	58	72	72	73	72	61	61	62	62	72	61	62	74	716	716	72	72
74	74	73	73	51	73	73	74	63	73	74	73	73	61	74	73	782	62	61	62	73	73	76	62	73	73	73	75	73	73	73	73	73	57	73	73	74	73	62	62	61	61	73	62	61	75	715	715	73	73
75	75	74	74	52	74	74	75	64	74	75	74	74	60	75	74	781	63	60	63	74	74	77	63	74	74	74	76	74	74	74	74	74	56	74	74	75	74	63	63	60	60	74	63	60	76	714	714	74	74
76	76	75	75	53	75	75	76	65	75	76	75	75	59	76	75	780	64	59	64	75	75	78	64	75	75	75	77	75	75	75	75	75	55	75	75	76	75	64	64	59	59	75	64	59	77	713	713	75	75
77	77	76	76	54	76	76	77	66	76	77	76	76	58	77	76	779	65	58	65	76	76	79	65	76	76	76	78	76	76	76	76	76	54	76	76	77	76	65	65	58	58	76	65	58	78	712	712	76	76
78	78	77	77	55	77	77	78	67	77	78	77	77	57	78	77	778	66	57	66	77	77	80	66	77	77	77	79	77	77	77	77	77	53	77	77	78	77	66	66	57	57	77	66	57	79	711	711	77	77
79	79	78	78	56	78	78	79	68	78	79	78	78	56	79	78	777	67	56	67	78	78	81	67	78	78	78	80	78	78	78	78	78	52	78	78	79	78	67	67	56	56	78	67	56	80	970	970	78	78
80	80	79	79	57	79	79	80	69	79	80	79	79	55	80	79	776	68	55	68	79	79	82	68	79	79	79	81	79	79	79	79	79	51	79	79	80	79	68	68	55	55	79	68	55	81	710	710	79	79
81	81	80	80	58	80	80	81	70	80	81	80	80	54	81	80	775	69	54	69	80	80	83	69	80	80	80	82	80	80	80	80	80	50	80	80	81	80	69	69	54	54	80	69	54	82	709	709	80	80
82	82	81	81	59	81	81	82	71	81	82	81	81	53	82	81	774	70	53	70	81	81	84	70	81	81	81	83	81	81	81	81	81	49	81	81	82	81	70	70	53	53	81	70	53	83	708	708	81	81
83	83	82	82	60	82	82	83	72	82	83	82	82	52	83	82	773	71	52	71	82	82	85	71	82	82	82	84	82	82	82	82	82	75	82	82	83	82	71	71	52	52	82	71	52	84	707	707	82	82
84	84	83	83	61	83	83	84	73	83	84	83	83	51	84	83	772	72	51	72	83	83	86	72	83	83	83	85	83	83	83	83	83	76	83	83	84	83	72	72	51	51	83	72	51	85	706	706	83	83
85	85	84	84	62	84	84	85	74	84	85	84	84	50	85	84	771	73	50	73	84	84	87	73	84	84	84	86	84	84	84	84	84	77	84	84	85	84	73	73	50	50	84	73	50	86	705	705	84	84
86	86	85	85	63	85	85	86	75	85	86	85	85	49	86	85	770	74	49	74	85	85	88	74	85	85	85	87	85	85	85	85	85	78	85	85	86	85	74	74	49	49	85	74	49	87	704	704	85	85
87	87	86	86	64	86	86	87	76	86	87	86	86	75	87	86	769	75	75	75	86	86	89	75	86	86	86	88	86	86	86	86	86	79	86	86	87	86	75	75	75	75	86	75	75	88	703	703	86	86
88	88	87	87	65	87	87	88	77	87	88	87	87	76	88	87	768	76	76	76	87	87	90	76	87	87	87	89	87	87	87	87	87	80	87	87	88	87	76	76	76	76	87	76	76	89	702	702	87	87
89	89	88	88	66	88	88	89	78	88	89	88	88	77	89	88	767	77	77	77	88	88	91	77	88	88	88	90	88	88	88	88	88	81	88	88	89	88	77	77	77	77	88	77	77	90	701	701	88	88
90	90	89	89	67	89	89	90	79	89	90	89	89	78	90	89	766	78	78	78	89	89	92	78	89	89	89	91	89	89	89	89	89	82	89	89	90	89	78	78	78	78	89	78	78	91	700	700	89	89
91	91	90	90	68	90	90	91	80	90	91	90	90	79	91	90	765	79	79	79	90	90	93	79	90	90	90	92	90	90	90	90	90	83	90	90	91	90	79	79	79	79	90	79	79	92	699	699	90	90
92	92	92	91	69	91	91	92	81	91	92	91	91	80	92	91	764	80	80	80	91	91	94	80	91	91	91	93	91	91	91	91	91	84	91	91	92	91	80	80	80	80	91	80	80	93	698	698	91	91
93	93	93	92	70	92	92	93	82	92	93	92	92	81	93	92	763	81	81	81	92	92	95	81	92	92	92	94	92	92	92	92	92	85	92	92	93	92	81	81	81	81	92	81	81	94	697	697	92	92
94	94	94	93	71	93	93	94	83	93	94	93	93	82	94	93	762	82	82	82	93	93	96	82	93	93	93	95	93	93	93	93	93	86	93	93	94	93	82	82	82	82	93	82	82	95	696	696	93	93
95	95	95	94	72	94	94	95	84	94	95	94	94	83	95	94	761	83	83	83	94	94	97	83	94	94	94	96	94	94	94	94	94	87	94	94	95	94	83	83	83	83	94	83	83	96	695	695	94	94
96	96	96	95	73	95	95	96	85	95	96	95	95	84	96	95	760	84	84	84	95	95	98	84	95	95	95	97	95	95	95	95	95	88	95	95	96	95	84	84	84	84	95	84	84	97	694	694	95	95
97	97	97	96	74	96	96	97	86	96	97	96	96	85	97	96	759	85	85	85	96	96	99	85	96	96	96	98	96	96	96	96	96	89	96	96	97	96	85	85	85	85	96	85	85	98	693	693	96	96
98	98	98	97	75	97	97	98	87	97	98	97	97	86	98	97	758	86	86	86	97	97	100	86	97	97	97	99	97	97	97	97	97	90	97	97	98	97	86	86	86	86	97	86	86	99	692	692	97	97
99	99	99	98	76	98	98	99	88	98	99	98	98	87	99	98	757	87	87	87	98	98	101	87	98	98	98	100	98	98	98	98	98	91	98	98	99	98	87	87	87	87	98	87	87	100	691	691	98	98
100	100	100	99	77	99	99	100	89	99	100	99	99	88	100	99	756	88	88	88	99	99	102	88	99	99	99	101	99	99	99	99	99	92	99	99	100	99	88	88	88	88	99	88	88	101	690	690	99	99
101	101	101	100	78	100	100	101	90	100	101	100	100	89	101	100	755	89	89	89	100	100	103	89	100	100	100	102	100	100	100	100	100	93	100	100	101	100	89	89	89	89	100	89	89	102	689	689	100	100
102	102	102	101	79	101	101	102	91	101	102	101	101	90	102	101	754	90	90	90	101	101	104	90	101	101	101	103	101	101	101	101	101	94	101	101	102	101	90	90	90	90	101	90	90	103	688	688	101	101
103	103	103	102	80	102	102	103	92	102	103	102	102	91	103	102	753	91	91	91	102	102	105	91	102	102	102	104	102	102	102	102	102	96	102	102	103	102	91	91	91	91	102	91	91	105	687	687	102	102
104	104	104	103	81	103	103	104	93	103	104	103	103	92	104	103	752	92	92	92	103	103	106	92	103	103	103	105	103	103	103	103	103	97	103	103	104	103	92	92	92	92	103	92	92	106	686	686	103	103
105	105	105	104	82	104	104	105	94	104	105	104	104	93	105	104	751	93	93	93	104	104	107	93	104	104	104	106	104	104	104	104	104	98	104	104	105	104	93	93	93	93	104	93	93	107	685	685	104	104
106	106	106	105	83	105	105	106	95	105	106	105	105	94	106	105	750	94	94	94	105	105	108	94	105	105	105	107	105	105	105	105	105	99	105	105	106	105	94	94	94	94	105	94	94	108	684	684	105	105
107	107	107	106	84	106	106	107	96	106	107	106	106	95	107	106	749	95	95	95	106	106	109	95	106	106	106	108	106	106	106	106	106	100	106	106	107	106	95	95	95	95	106	95	95	109	683	683	106	106
108	108	108	107	85	107	107	108	97	107	108	107	107	96	108	107	748	96	96	96	107	107	110	96	107	107	107	109	107	107	107	107	107	101	107	107	108	107	96	96	96	96	107	96	96	110	682	682	107	107
109	109	109	108	86	108	108	109	98	108	109	108	108	97	109	108	747	97	97	97	108	108	111	97	108	108	108	110	108	108	108	108	108	102	108	108	109	108	97	97	97	97	108	97	97	111	681	681	108	108
110	110	110	109	87	109	109	110	99	109	110	109	109	98	110	109	746	98	98	98	109	109	112	98	109	109	109	111	109	109	109	109	109	103	109	109	110	109	98	98	98	98	109	98	98	112	680	680	109	109
111	111	111	110	88	110	110	111	100	110	111	110	110	99	111	110	745	99	99	99	110	110	113	99	110	110	110	112	110	110	110	110	110	104	110	110	111	110	99	99	99	99	110	99	99	113	679	679	110	110
112	112	112	111	89	111	111	667	101	111	112	111	111	100	112	111	744	100	100	100	111	111	114	100	111	111	111	113	111	111	111	111	111	105	111	111	112	111	100	100	100	100	111	100	100	114	678	678	111	111
113	113	113	112	90	112	112	666	102	112	113	112	112	101	113	112	743	101	101	101	112	134	115	101	112	112	112	114	112	112	112	112	112	106	112	112	113	112	101	101	101	101	112	101	101	115	677	677	112	112
114	114	114	113	91	113	113	665	103	113	114	113	113	102	114	113	742	102	102	102	113	135	116	102	113	113	113	115	113	113	113	113	113	107	113	113	114	113	102	102	102	102	113	102	102	116	676	676	113	113
115	115	115	114	92	114	114	664	104	114	115	114	114	103	115	114	741	103	103	103	114	136	117	103	114	114	114	116	114	114	114	114	114	108	114	114	115	114	103	103	103	103	114	103	103	117	675	675	114	114
116	116	116	115	93	115	115	663	105	115	116	115	115	104	116	115	740	104	104	104	115	137	118	104	115	115	115	117	115	115	115	115	115	110	115	115	116	115	104	104	104	104	115	104	104	118	674	674	115	115
117	117	117	116	94	116	116	662	106	116	117	116	116	105	117	116	739	105	105	105	116	138	119	105	116	116	116	118	116	116	116	116	116	111	116	116	117	116	105	105	105	105	116	105	105	119	673	673	116	116
118	118	118	117	95	117	117	661	107	117	118	117	117	106	118	117	738	106	106	106	117	139	120	106	117	117	117	119	117	117	117	117	117	112	117	117	118	117	106	106	106	106	117	106	106	120	672	672	117	117
119	119	119	118	96	118	118	660	108	118	119	118	118	107	119	118	737	107	107	107	118	140	121	107	118	118	118	120	118	118	118	118	118	113	118	118	119	118	107	107	107	107	118	107	107	121	671	671	118	118
120	120	120	119	97	119	119	659	109	119	120	119	119	108	120	119	736	108	108	108	119	141	122	108	119	119	119	121	119	119	119	119	119	114	119	119	120	119	108	108	108	108	119	108	108	122	670	670	119	119
121	121	121	120	98	120	120	658	110	120	121	120	120	109	121	120	735	109	109	109	120	142	123	109	120	120	120	122	120	120	120	120	120	115	120	120	121	120	109	109	109	109	120	109	109	123	669	669	120	120
122	122	122	121	99	121	121	657	111	121	122	121	121	110	122	121	734	110	110	110	121	143	124	110	121	121	121	123	121	121	121	121	121	116	121	121	122	121	110	110	110	110	121	110	110	124	668	668	121	121
123	123	123	122	100	122	122	656	112	122	123	122	122	111	123	122	733	111	111	111	122	144	125	111	122	122	122	124	122	122	122	122	122	117	122	122	123	122	111	111	111	111	122	111	111	125	854	854	122	122
124	124	124	123	101	123	123	655	113	123	124	123	123	112	124	123	732	112	112	112	123	145	126	112	123	123	123	125	123	123	123	123	123	118	123	123	124	123	112	112	112	112	123	112	112	126	853	853	123	123
125	125	125	124	102	124	124	654	114	124	125	124	124	113	125	124	731	113	113	113	124	146	127	113	124	124	124	126	124	124	124	124	124	119	124	124	125	124	113	113	113	113	124	113	113	127	852	852	124	124
126	126	126	125	103	125	125	653	115	125	126	125	125	114	126	125	730	114	114	114	125	147	128	114	125	125	125	127	125	125	125	125	125	120	125	125	126	125	114	114	114	114	125	114	114	128	851	851	125	125
127	127	127	126	104	126	126	652	116	126	127	126	126	115	127	126	729	115	115	115	126	148	129	115	126	126	126	128	126	126	126	126	126	121	126	126	127	126	115	115	115	115	126	115	115	129	850	850	126	126
128	128	128	127	105	127	127	651	117	127	128	127	127	116	128	127	728	116	116	116	127	149	130	116	127	127	127	129	127	127	127	127	127	122	127	127	128	127	116	116	116	116	127	116	116	130	849	849	127	127
129	129	129	128	106	128	128	650	118	128	129	128	128	117	129	128	727	117	117	117	128	150	131	117	128	128	128	130	128	128	128	128	128	123	128	128	129	128	117	117	117	117	128	117	117	131	848	848	128	128
130	130	130	129	107	129	129	649	119	129	130	129	129	118	130	129	726	118	118	118	129	151	132	118	129	129	129	131	129	129	129	129	129	124	129	129	130	129	118	118	118	118	129	118	118	132	847	847	129	129
131	131	131	130	108	130	130	648	120	130	131	130	130	119	131	130	725	119	119	119	130	152	133	119	130	130	130	132	130	130	130	130	130	125	130	130	131	130	119	119	119	119	130	119	119	133	846	846	130	130
132	132	132	131	109	131	131	647	121	131	132	131	131	120	132	131	724	120	120	120	131	153	134	120	131	131	131	133	131	131	131	131	131	126	131	131	132	131	120	120	120	120	131	120	120	134	845	845	131	131
133	133	133	132	110	132	132	646	122	132	133	132	132	121	133	132	723	121	121	121	132	154	135	121	132	132	132	134	132	132	132	132	132	127	132	132	133	132	121	121	121	121	132	121	121	135	844	844	132	132
134	134	134	133	111	133	133	645	123	133	134	133	133	122	134	133	722	122	122	122	133	155	136	122	133	133	133	135	133	133	133	133	133	128	133	133	134	133	122	122	122	122	133	122	122	136	821	821	133	133
135	135	135	134	112	134	134	644	124	134	135	134	134	123	135	134	721	123	123	123	134	156	137	123	134	134	134	136	134	134	134	134	134	129	134	134	135	134	123	123	123	123	134	123	123	137	820	820	134	134
136	136	136	135	113	135	135	643	125	135	136	135	135	124	136	135	720	124	124	124	135	157	138	124	135	135	135	137	135	135	135	135	135	130	135	135	136	135	124	124	124	124	135	124	124	138	819	819	135	135
137	137	137	136	114	136	136	642	126	136	137	136	136	125	137	136	719	125	125	125	136	158	139	125	136	136	136	138	136	136	136	136	136	131	136	136	137	136	125	125	125	125	136	125	125	139	818	818	136	136
138	138	138	137	115	137	137	641	127	137	138	137	137	126	138	137	718	126	126	126	137	159	140	126	137	137	137	139	137	137	137	137	137	132	137	137	138	137	126	126	126	126	137	126	126	140	817	817	137	137
139	139	139	138	116	138	138	640	128	138	139	138	138	127	139	138	717	127	127	127	138	160	141	127	138	138	138	140	138	138	138	138	138	133	138	138	139	138	127	127	127	127	138	920	127	141	816	816	138	138
140	140	140	139	117	139	139	639	129	139	140	139	139	128	140	139	716	128	128	128	139	161	142	128	139	139	139	141	139	139	139	139	139	134	139	139	140	139	128	128	128	128	139	919	128	142	815	815	139	139
141	141	141	140	118	140	140	638	130	140	141	140	140	129	141	140	715	129	129	129	140	162	143	129	140	140	140	142	140	140	140	140	140	135	140	140	141	140	129	129	129	129	140	918	129	143	814	814	140	140
142	142	142	141	119	141	141	637	131	141	142	141	141	130	142	141	714	130	130	130	141	163	144	130	141	141	141	143	141	141	141	141	141	136	141	141	142	141	130	130	130	130	141	917	130	144	813	813	141	141
143	143	143	142	120	142	142	636	132	142	143	142	142	131	143	142	713	131	131	131	142	164	145	131	142	142	142	144	142	142	142	142	142	137	142	142	143	142	131	131	131	131	142	916	131	145	812	812	142	142
144	144	144	143	121	143	143	635	133	143	144	143	143	132	144	143	712	132	132	132	143	165	146	132	143	143	143	145	143	143	143	143	143	138	143	143	144	143	132	132	132	132	143	915	132	146	811	811	143	143
145	145	145	144	122	144	144	634	134	144	145	144	144	133	145	144	711	133	133	133	144	166	147	133	144	144	144	146	144	144	144	144	144	139	144	144	145	144	133	133	133	133	144	914	133	147	810	810	144	144
146	146	146	145	123	145	145	633	135	145	146	145	145	134	146	145	970	134	134	134	145	167	148	134	145	145	145	147	145	145	145	145	145	140	145	145	146	145	134	134	134	134	145	913	134	148	809	809	145	145
147	147	147	146	124	146	146	632	137	146	147	146	146	135	147	146	710	135	135	135	146	168	149	135	146	146	146	148	146	146	146	146	146	141	146	146	147	146	135	135	135	135	146	912	135	149	808	808	146	146
148	148	148	147	125	147	147	631	138	147	148	147	147	136	148	147	709	136	136	136	147	169	150	136	147	147	147	149	147	147	147	147	147	142	147	147	148	147	136	136	136	136	147	911	136	150	807	807	147	147
149	149	149	148	126	148	148	630	139	148	149	148	148	137	149	148	708	137	137	137	148	170	151	137	148	148	148	150	148	148	148	148	148	143	148	148	149	148	137	137	137	137	148	910	137	151	806	806	148	148
150	150	150	149	127	149	149	629	140	149	150	149	149	138	150	149	707	138	138	138	149	171	152	138	149	149	149	151	149	149	149	149	149	144	149	149	150	149	138	138	138	138	149	909	138	152	805	805	149	149
151	151	151	150	128	150	150	628	141	150	151	150	150	139	151	150	706	139	139	139	150	172	153	139	150	150	150	152	150	150	150	150	150	145	150	150	151	150	139	139	139	139	150	908	139	153	804	804	150	150
152	152	152	151	129	151	151	627	142	151	152	151	151	140	152	151	705	140	140	140	151	173	154	140	151	151	151	153	151	151	151	151	151	146	151	151	152	151	140	140	140	140	151	907	140	154	803	803	151	151
153	153	153	152	130	152	152	626	143	152	153	152	152	141	153	152	704	141	141	141	152	174	155	141	152	152	152	154	152	152	152	152	152	147	152	152	153	152	141	141	141	141	152	906	141	155	802	802	152	152
154	154	154	153	131	153	153	625	144	153	154	153	153	142	154	153	703	142	142	142	153	175	156	142	153	153	153	155	153	153	153	153	153	148	153	153	154	153	142	142	142	142	153	905	142	156	801	801	153	153
155	155	155	154	132	154	154	624	145	154	155	154	154	143	155	154	702	143	143	143	154	176	157	143	154	154	154	156	154	154	154	154	154	149	154	154	155	154	143	143	143	143	154	904	143	157	800	800	154	154
156	156	156	155	133	155	155	968	146	155	156	155	155	144	156	155	701	144	144	144	155	177	158	144	155	155	155	157	155	155	155	155	155	151	155	155	156	155	144	144	144	144	155	903	144	158	799	799	155	155
157	157	157	156	134	156	156	623	147	156	157	156	156	145	157	156	700	145	145	145	156	178	159	145	156	156	156	158	156	156	156	156	156	152	156	156	157	156	145	145	145	145	156	902	145	159	798	798	156	156
158	158	158	157	135	157	157	622	148	157	158	157	157	146	158	157	699	146	146	146	157	179	160	147	157	157	157	159	157	157	157	157	157	153	157	157	158	157	146	146	146	146	157	901	146	160	797	797	157	157
159	159	159	158	136	158	158	621	149	158	159	158	158	147	159	158	698	147	147	147	158	180	161	148	158	158	158	160	158	158	158	158	158	154	158	158	159	158	147	147	147	147	158	900	147	161	796	796	158	158
160	160	160	159	137	159	159	620	150	159	160	159	159	148	160	159	697	148	148	148	159	181	162	149	159	159	159	161	159	159	159	159	159	155	159	159	160	159	148	148	148	148	159	899	148	162	795	795	159	159
161	161	161	160	138	160	160	619	151	160	161	160	160	149	161	160	696	149	149	149	160	182	163	150	160	160	160	162	160	160	160	160	160	156	160	160	161	160	149	149	149	149	160	898	149	163	794	794	160	160
162	162	162	161	139	161	161	618	152	161	162	161	161	150	162	161	695	150	150	150	161	183	165	151	161	161	161	163	161	161	161	161	161	157	161	161	162	161	150	150	150	150	161	897	150	164	793	793	161	161
163	163	163	162	140	162	162	617	153	162	163	162	162	151	163	162	694	151	151	151	162	184	166	152	162	162	162	164	162	162	162	162	162	158	162	163	163	162	151	151	151	151	162	896	151	165	792	792	162	162
164	164	164	163	141	163	163	616	154	163	164	163	163	152	164	163	693	152	152	152	163	185	167	153	163	163	163	165	163	163	163	163	163	159	163	164	164	163	152	152	152	152	163	895	152	166	791	791	163	163
165	165	165	164	142	164	164	615	155	164	165	164	164	153	165	164	692	153	153	153	164	186	168	154	164	164	164	167	164	164	164	164	164	160	164	165	165	164	153	153	153	153	164	894	153	167	790	790	164	164
166	166	166	165	143	165	165	614	156	165	166	165	165	154	166	165	691	154	154	154	165	187	169	155	165	165	165	168	165	165	165	165	165	161	165	166	166	165	154	154	154	154	165	893	154	168	789	789	165	165
167	167	167	166	144	166	166	613	157	166	167	166	166	155	167	166	690	155	155	155	166	188	170	156	166	166	166	169	166	166	166	166	166	162	166	167	167	166	155	155	155	155	166	892	155	169	788	788	166	166
168	168	168	167	145	167	167	612	158	167	168	167	167	156	168	167	689	156	156	156	167	189	171	157	167	167	167	170	167	167	167	167	167	163	167	168	168	167	156	156	156	156	167	891	156	170	787	787	167	167
169	169	169	168	146	168	168	611	159	168	169	168	168	157	169	168	688	157	157	157	168	190	172	158	168	168	168	171	168	168	168	168	168	164	168	169	169	168	157	157	157	157	168	890	157	171	786	786	168	168
170	170	170	169	147	169	169	610	160	169	170	169	169	158	170	169	687	158	158	158	169	191	173	159	169	169	169	172	169	169	169	169	169	165	169	170	170	169	158	158	158	158	169	889	158	173	785	785	169	169
171	171	171	170	148	170	170	609	161	170	171	170	170	159	171	170	686	159	159	159	170	192	174	160	170	170	170	173	170	170	170	170	170	166	170	171	171	170	159	159	159	159	170	888	159	174	971	971	170	170
172	172	172	171	149	171	171	608	162	171	172	171	171	160	172	171	685	160	160	160	171	193	175	161	171	171	171	174	171	171	171	171	171	167	171	172	172	171	160	160	160	160	171	887	160	175	784	784	171	171
173	173	173	172	150	172	172	607	163	172	173	172	172	161	173	172	684	161	161	161	172	194	176	162	172	172	172	175	172	172	172	172	172	168	172	173	173	172	161	161	161	161	172	886	161	176	783	783	172	172
174	174	174	173	151	173	173	606	164	173	174	173	173	162	174	173	683	162	162	162	173	195	177	163	173	173	173	176	173	173	173	173	173	169	173	174	174	173	162	162	162	162	643	885	162	177	782	782	173	173
175	175	175	174	152	174	174	605	165	174	175	174	174	163	175	174	682	163	163	163	174	196	178	164	174	174	174	177	174	174	174	174	174	170	174	175	175	174	163	163	163	163	642	884	163	178	781	781	174	174
176	176	176	175	153	175	175	604	166	175	176	175	175	164	176	175	681	164	164	164	175	197	179	165	175	175	175	178	175	175	175	175	175	171	175	176	176	175	164	164	164	164	641	883	164	179	780	780	175	175
177	177	177	176	154	176	176	603	167	176	177	176	176	165	177	176	680	165	165	165	176	198	180	166	176	176	176	179	176	176	176	176	176	172	176	177	177	176	165	165	165	165	640	882	165	180	779	779	176	176
178	178	178	177	155	177	177	602	168	177	178	177	177	166	178	177	679	166	166	166	177	199	181	167	177	177	177	180	177	177	177	177	177	173	177	178	178	177	166	166	166	166	639	881	166	181	778	778	177	177
179	179	179	178	156	178	178	601	169	178	179	178	178	167	179	178	678	167	167	167	178	200	182	168	178	178	178	181	178	178	178	178	178	174	178	179	179	178	167	167	167	167	638	880	167	182	777	777	178	178
180	180	180	179	157	179	179	600	170	179	180	179	179	168	180	179	677	168	168	168	179	201	183	169	179	179	179	182	179	179	179	179	179	175	179	180	180	179	168	168	168	168	637	879	168	183	776	776	179	179
181	181	181	180	158	180	180	599	171	180	181	180	180	169	181	180	676	169	169	169	180	202	184	170	180	180	180	183	180	180	180	180	180	176	180	181	181	180	169	169	169	169	636	878	169	184	775	775	180	180
182	182	182	181	159	181	181	598	172	181	182	181	181	170	182	181	675	170	170	170	181	203	185	171	181	181	181	184	181	181	181	181	181	177	181	182	182	181	170	170	170	170	635	877	170	185	774	774	181	181
183	183	183	182	160	182	182	597	173	182	183	182	182	171	183	182	674	171	171	171	182	204	186	172	182	182	182	186	182	182	182	182	182	178	182	183	183	182	171	171	171	171	634	876	171	186	773	773	182	182
184	184	184	183	161	183	183	596	174	183	184	183	183	172	184	183	673	172	172	172	183	205	187	173	183	183	183	187	183	183	183	183	183	179	183	184	184	183	172	172	172	172	633	875	172	187	772	772	183	183
185	185	185	184	162	184	184	595	175	184	185	184	184	173	185	184	672	173	173	173	184	206	188	174	184	184	184	188	184	184	184	184	184	180	184	185	185	184	173	173	173	173	632	874	173	188	771	771	184	184
186	186	186	185	163	185	185	594	176	185	186	185	185	174	186	185	671	174	174	174	185	207	189	175	185	185	185	189	185	185	185	185	185	181	185	186	186	185	174	174	174	174	631	873	174	189	770	770	185	185
187	187	187	186	164	186	186	593	177	186	187	186	186	175	187	186	670	175	175	175	186	208	190	176	186	186	186	190	186	186	186	186	186	182	186	187	187	186	175	175	175	175	630	872	175	190	769	769	186	186
188	188	188	187	165	187	187	592	178	187	188	187	187	176	188	187	669	176	176	176	187	209	191	177	187	187	187	191	187	187	187	187	187	183	187	188	188	187	176	176	176	176	629	871	176	191	768	768	187	187
189	189	189	188	166	188	188	591	179	188	189	188	188	177	189	188	668	177	177	177	188	210	192	178	188	188	188	192	188	188	188	188	188	184	188	189	189	188	177	177	177	177	628	870	177	192	767	767	188	188
190	190	190	189	167	189	189	590	180	189	190	189	189	178	190	189	667	178	178	178	189	211	193	179	189	189	189	193	189	189	189	189	189	185	189	190	190	189	178	178	178	178	627	869	178	193	766	766	189	189
191	191	191	190	168	190	190	589	181	190	191	190	190	179	191	190	666	179	179	179	190	212	194	180	190	190	190	194	190	190	190	190	190	186	190	191	191	190	179	179	179	179	626	868	179	194	765	765	190	190
192	192	192	191	169	191	191	588	182	191	192	191	191	180	192	191	665	180	180	180	191	213	195	181	191	191	191	195	191	191	191	191	191	187	191	192	192	191	180	180	180	180	625	867	180	196	764	764	191	191
193	193	193	192	170	192	192	587	183	192	193	193	192	181	193	192	664	181	181	181	192	214	196	182	192	192	192	196	192	192	192	192	192	188	192	193	193	192	181	181	181	181	624	866	181	197	763	763	192	192
194	194	194	193	171	193	193	586	184	193	194	194	193	182	194	193	663	182	182	182	193	215	197	183	193	193	193	197	193	193	193	193	193	189	193	194	194	193	182	182	182	182	968	865	182	198	762	762	193	193
195	195	195	194	172	194	194	585	185	194	195	195	194	183	195	194	662	183	183	183	194	216	198	184	194	194	194	198	194	194	194	194	194	190	194	195	195	194	183	183	183	183	623	864	183	199	761	761	194	194
196	196	196	195	173	195	195	584	186	195	196	196	195	184	196	195	661	184	184	184	195	217	199	185	195	195	195	199	195	195	195	195	195	191	195	196	196	195	184	184	184	184	622	863	184	200	760	760	195	195
197	197	197	196	174	196	196	583	187	196	197	197	196	185	197	196	660	185	185	185	196	218	200	186	196	196	196	200	196	196	196	196	196	192	196	197	197	196	185	185	185	185	621	862	185	201	759	759	196	196
198	198	198	197	175	197	197	582	188	197	198	198	197	186	198	197	659	186	186	186	197	219	201	187	197	197	197	201	197	197	197	197	197	193	197	198	198	197	186	186	186	186	620	861	186	202	758	758	197	197
199	199	199	198	176	198	198	581	189	198	199	199	198	187	199	198	658	187	187	187	198	220	202	188	198	198	198	202	198	198	198	198	198	194	198	199	199	198	187	187	187	187	619	860	187	203	757	757	198	198
200	200	200	199	177	199	199	580	190	199	200	200	199	188	200	199	657	188	188	188	199	221	203	189	199	199	199	203	199	199	199	199	199	195	199	200	200	199	188	188	188	188	618	859	188	204	756	756	199	199
201	201	201	200	178	200	200	579	191	200	201	201	200	189	201	200	656	189	189	189	200	222	204	190	200	200	200	204	200	200	200	200	200	196	200	201	201	200	189	189	189	189	617	858	189	205	755	755	200	200
202	202	202	201	179	201	201	578	192	201	202	202	201	190	202	201	655	190	190	190	201	223	205	191	201	201	201	205	201	201	201	201	201	197	201	202	202	201	190	190	190	190	616	857	190	206	754	754	201	201
203	203	203	202	180	202	202	577	193	202	204	203	202	191	203	202	654	191	191	191	202	224	206	192	202	202	202	206	202	202	202	202	202	198	202	203	203	202	191	191	191	191	615	856	191	207	753	753	202	202
204	204	204	203	181	203	203	576	194	203	205	204	203	192	204	203	653	192	192	192	203	225	207	193	203	203	203	207	203	203	203	203	203	199	203	204	204	203	192	192	192	192	614	855	192	208	752	752	203	203
205	205	205	204	182	204	204	575	195	204	206	205	204	193	205	204	652	193	193	193	204	226	208	194	204	204	204	208	204	204	204	204	204	200	204	205	205	204	193	193	193	193	613	854	193	209	751	751	204	204
206	206	206	205	183	205	205	574	196	205	207	206	205	194	206	205	651	194	194	194	205	227	209	195	205	205	205	209	205	205	205	205	205	201	205	206	206	205	194	194	194	194	612	853	194	210	750	750	205	205
207	207	207	206	184	206	206	573	197	206	208	207	206	195	207	206	650	195	195	195	206	228	210	196	206	206	206	210	206	206	206	206	206	202	206	207	207	206	195	195	195	195	611	852	195	211	749	749	206	206
208	208	208	207	185	207	207	572	198	207	209	208	207	196	208	207	649	196	196	196	207	229	211	197	207	207	207	211	207	207	207	207	207	203	207	208	208	207	196	196	196	196	610	851	196	212	748	748	207	207
209	209	209	208	186	208	208	571	199	208	210	209	208	197	209	208	648	197	197	197	208	230	212	198	208	208	208	212	208	208	208	208	208	204	208	209	209	208	197	197	197	197	609	850	197	213	747	747	208	208
210	210	210	209	187	209	209	570	200	209	211	210	209	198	210	209	647	198	198	198	209	231	213	199	209	209	209	213	209	209	209	209	209	206	209	210	210	209	198	198	198	198	608	849	198	214	746	746	209	209
211	211	211	210	188	210	210	569	201	210	212	211	210	199	211	210	646	199	199	199	210	232	214	200	210	210	210	214	210	210	210	210	210	207	210	211	211	210	199	199	199	199	607	848	199	215	745	745	210	210
212	212	212	211	189	211	211	568	202	211	213	212	211	200	212	211	645	200	200	200	211	233	215	201	211	211	211	215	211	211	211	211	211	208	211	212	212	211	200	200	200	200	606	847	200	216	744	744	211	211
213	213	213	212	190	212	212	567	203	212	214	213	212	201	213	212	644	201	201	201	212	234	216	202	212	212	212	216	212	212	212	212	212	209	212	213	213	212	201	201	201	201	605	846	201	217	743	743	212	212
214	214	214	213	191	213	213	566	204	213	215	214	213	202	214	213	643	202	202	202	213	235	217	203	213	213	213	217	213	213	213	213	213	210	213	214	214	213	202	202	202	202	604	845	202	218	742	742	213	213
215	215	216	214	192	214	214	565	205	214	216	215	214	203	215	214	642	203	203	203	214	236	218	204	214	214	214	218	214	214	214	214	214	211	214	215	215	214	203	203	203	203	603	844	203	219	741	741	214	214
216	216	217	215	193	215	215	564	206	215	217	216	215	204	216	215	641	204	204	204	215	237	219	205	215	215	215	219	215	215	215	215	215	212	215	216	216	215	204	204	204	204	602	843	204	220	740	740	215	215
217	217	218	216	194	216	216	563	207	216	218	217	216	205	217	216	640	205	205	205	216	238	220	206	216	216	216	220	216	216	216	216	216	213	216	217	217	216	205	205	205	205	601	842	205	221	739	739	216	216
218	218	219	217	195	217	217	562	208	217	219	218	217	206	218	217	639	206	206	206	217	239	221	207	217	217	217	221	217	217	217	217	217	214	217	218	218	217	206	206	206	206	600	841	206	222	738	738	217	217
219	219	220	218	196	218	218	561	209	218	220	219	218	207	219	218	638	207	207	207	218	240	222	208	218	218	218	222	218	218	218	218	218	215	218	219	219	218	207	207	207	207	599	15	207	223	737	737	218	218
220	220	221	219	197	219	219	560	210	219	221	220	219	208	220	219	637	208	208	208	219	241	223	209	219	219	219	223	219	219	219	219	219	216	219	220	220	219	208	208	208	208	598	16	208	224	30	30	219	219
221	221	222	220	198	220	220	559	211	220	222	221	220	209	221	220	636	209	209	209	220	242	224	210	220	220	220	224	220	220	220	220	220	217	220	221	221	220	209	209	209	209	597	17	209	226	31	31	220	220
222	222	223	221	199	221	221	558	212	221	223	222	221	210	222	221	635	210	210	210	221	243	225	211	221	221	221	225	221	221	221	221	221	218	221	222	222	221	210	210	210	210	596	18	210	227	32	32	221	221
223	223	224	222	200	222	222	557	213	222	224	223	222	211	223	222	634	211	211	211	222	244	226	212	222	222	222	226	222	222	222	222	222	219	222	223	223	222	211	211	211	211	595	19	211	228	33	33	222	222
224	224	225	223	201	223	223	556	214	223	225	224	223	212	224	223	633	212	212	213	223	245	227	213	223	223	223	227	223	223	223	223	223	220	223	224	224	223	212	212	212	212	594	20	212	229	34	34	223	223
225	225	226	224	202	224	224	555	215	224	226	225	224	213	225	224	632	618	213	214	224	246	228	214	224	224	224	228	224	224	224	224	224	221	224	225	225	224	213	213	213	213	593	21	213	230	35	35	224	224
226	226	227	225	203	225	225	554	216	225	227	226	225	214	226	225	631	617	214	215	225	247	229	215	225	225	225	229	225	225	225	225	225	222	225	226	226	225	214	214	214	214	592	22	214	231	36	36	225	225
227	227	228	226	204	226	226	553	217	226	228	227	226	215	227	226	630	616	215	216	226	248	230	216	226	226	226	230	226	226	226	226	226	223	226	227	227	226	215	215	215	215	591	23	215	232	37	37	226	226
228	228	229	227	205	227	227	552	218	227	229	228	227	216	229	227	629	615	216	217	227	249	231	217	227	227	227	231	227	227	227	227	227	225	227	228	228	227	216	216	216	216	590	24	216	233	38	38	227	227
229	229	230	228	206	228	228	551	219	228	230	229	228	217	230	228	628	614	217	218	228	250	232	218	228	228	228	232	228	228	228	228	228	226	228	229	229	228	217	217	217	217	589	25	217	234	39	39	228	228
230	230	231	229	207	229	229	550	220	229	231	230	229	218	231	229	627	613	218	219	229	251	233	219	229	229	229	233	229	229	229	229	229	227	229	230	230	229	218	218	218	218	588	967	218	235	40	40	229	229
231	231	232	230	208	230	230	549	221	230	232	231	230	219	232	230	626	612	219	220	230	252	234	220	230	230	230	234	230	230	230	230	230	228	230	231	231	230	219	219	219	219	587	26	219	236	41	41	230	230
232	232	233	231	209	231	231	547	222	231	233	232	231	220	233	231	625	611	220	221	231	253	235	221	231	231	231	235	231	231	231	231	231	231	231	232	232	231	220	220	220	220	586	27	220	238	42	42	231	231
233	233	234	232	210	232	232	546	223	232	234	233	232	221	234	232	624	610	221	222	232	254	236	222	232	232	232	236	232	232	232	232	232	232	232	233	233	232	221	221	221	221	585	28	221	57	43	43	232	232
234	234	235	233	211	233	233	545	224	233	235	234	233	222	235	233	968	609	222	223	233	255	237	223	233	233	233	237	233	233	233	233	233	233	233	234	234	233	222	222	222	222	584	29	222	239	44	44	233	233
235	235	236	234	212	234	234	544	225	234	236	235	234	223	236	234	623	608	223	224	234	256	238	224	234	234	234	238	234	234	234	234	234	234	234	235	235	234	223	223	223	223	583	813	223	240	45	45	234	234
236	236	237	235	213	235	235	543	226	235	237	236	235	224	237	235	622	607	224	225	235	257	239	225	235	235	235	239	235	235	235	235	235	235	235	236	236	235	224	224	224	224	582	812	224	241	46	46	235	235
237	630	238	236	214	236	236	542	227	236	238	237	236	225	238	236	621	606	225	226	236	258	240	226	236	236	236	240	236	236	236	236	236	236	236	630	630	236	225	225	225	225	581	811	225	242	47	47	236	236
238	629	239	237	215	237	237	541	228	237	239	238	237	226	57	237	620	605	226	227	237	259	241	227	237	237	237	241	237	237	237	237	237	237	630	629	629	237	226	226	226	226	580	810	226	243	48	48	630	630
239	628	240	238	216	238	238	540	229	238	240	239	238	227	239	238	619	604	227	228	238	260	242	228	238	238	238	242	238	238	238	238	238	238	629	628	628	238	227	227	227	227	579	809	227	244	49	49	629	629
240	627	241	239	217	239	239	539	230	239	241	240	239	228	240	239	618	603	228	229	239	261	243	229	239	239	239	243	239	239	239	239	239	239	628	627	627	239	228	228	228	228	578	808	228	245	50	50	628	628
241	626	242	240	218	240	240	538	231	240	242	241	240	229	241	240	617	602	229	230	240	262	244	230	240	240	240	244	240	240	240	240	240	240	627	626	626	240	229	229	229	229	577	807	229	246	51	51	627	627
242	625	243	241	219	241	241	537	232	241	243	242	241	230	242	241	616	601	230	231	241	263	245	231	241	241	241	245	241	241	241	241	241	241	626	625	625	241	230	230	230	230	576	806	230	247	52	52	626	626
243	624	244	242	220	242	242	536	233	242	244	243	242	231	243	242	615	600	231	232	242	264	246	232	242	242	242	246	242	242	242	242	242	242	625	624	624	242	231	231	231	231	575	805	231	248	53	53	625	625
244	968	245	243	221	243	243	535	234	243	245	244	243	232	244	243	614	599	232	233	243	265	247	233	243	243	243	247	243	243	243	243	243	243	624	968	968	243	232	232	232	232	574	804	232	249	54	54	624	624
245	623	246	244	222	244	244	534	235	244	246	245	244	233	245	244	613	598	233	234	244	266	248	234	244	244	244	248	244	244	244	244	244	244	968	623	623	244	233	233	233	233	573	803	233	250	55	55	968	968
246	622	247	245	223	245	245	533	236	245	247	246	245	234	246	245	612	597	234	235	245	267	249	235	245	245	245	249	245	245	245	245	245	245	623	622	622	245	234	234	234	234	572	802	234	251	56	56	623	623
247	621	248	246	224	246	246	532	237	246	248	247	246	235	247	246	611	596	235	236	246	268	250	236	246	246	246	250	246	246	246	246	246	246	622	621	621	246	235	235	235	235	571	801	235	252	57	57	622	622
248	620	249	247	225	247	247	531	238	247	249	248	247	236	248	247	610	595	236	237	247	269	251	237	247	247	247	251	247	247	247	247	247	247	621	620	620	247	236	236	236	236	570	800	236	253	58	58	621	621
249	619	250	248	226	248	248	530	239	248	250	249	248	237	249	249	609	594	237	238	248	270	252	238	248	248	248	252	248	248	248	248	248	248	620	619	619	248	237	237	237	237	569	799	237	254	59	59	620	620
250	618	251	249	227	249	249	529	240	249	251	250	249	238	250	250	608	593	238	239	249	271	253	239	249	249	249	253	249	249	249	249	249	249	619	618	618	249	238	238	238	238	568	798	238	255	60	60	619	619
251	617	252	250	228	250	250	528	241	250	252	251	250	239	251	251	607	592	239	240	250	272	254	240	250	250	250	254	250	250	250	250	250	250	618	617	617	250	239	239	239	239	567	797	239	256	61	61	618	618
252	616	253	251	229	251	251	527	242	251	253	252	251	240	252	252	606	591	240	241	251	273	255	241	251	251	251	255	251	251	251	251	251	251	617	616	616	251	240	240	240	240	566	796	240	257	62	62	617	617
253	615	254	252	230	252	252	526	243	252	254	253	252	241	253	253	605	590	241	242	252	274	256	242	252	252	252	256	252	252	252	252	252	252	616	615	615	252	241	241	241	241	565	795	241	258	63	63	616	616
254	614	255	253	231	253	253	525	244	253	255	254	253	242	254	254	604	589	242	243	253	275	257	243	253	253	253	257	253	253	253	253	253	253	615	614	614	253	242	242	242	242	564	794	242	260	64	64	615	615
255	613	256	254	232	254	254	524	245	254	256	255	254	243	255	255	603	588	243	244	254	276	258	244	254	254	254	258	254	254	254	254	254	254	614	613	613	254	243	243	243	243	563	793	243	261	65	65	614	614
256	612	257	255	233	255	255	523	246	255	257	256	255	244	256	256	602	587	244	245	255	277	259	245	255	255	255	259	255	255	255	255	255	255	613	612	612	255	244	244	244	244	562	792	244	262	66	66	613	613
257	611	258	256	234	256	256	522	247	256	258	257	256	245	257	257	601	586	245	246	256	278	260	246	256	256	256	260	256	256	256	256	256	256	612	611	611	256	245	245	245	245	561	791	245	263	67	67	612	612
258	610	259	257	235	257	257	521	248	257	259	258	257	246	258	258	600	585	246	247	257	279	261	247	257	257	257	261	257	257	257	257	257	257	611	610	610	257	246	246	246	246	560	790	246	264	68	68	611	611
259	609	260	258	236	258	258	520	249	258	260	259	258	247	259	259	599	584	247	248	258	280	262	248	258	258	258	262	258	258	258	258	258	258	610	609	609	258	247	247	247	247	467	789	247	265	69	69	610	610
260	608	261	259	237	259	259	519	250	259	261	260	259	248	260	260	598	583	248	249	259	281	263	249	259	259	259	263	259	259	259	259	259	259	609	608	608	259	248	248	248	248	466	788	248	267	70	70	609	609
261	607	262	260	238	260	260	518	251	260	262	261	260	249	261	261	597	582	249	250	260	282	264	250	260	260	260	264	260	260	260	260	260	260	608	607	607	260	249	249	249	249	465	787	249	268	71	71	608	608
262	606	263	261	239	261	261	517	252	261	263	262	261	250	262	262	596	581	250	251	261	283	265	251	261	261	261	265	261	261	261	261	261	261	607	606	606	261	250	250	250	250	464	786	250	269	72	72	607	607
263	605	264	262	240	262	262	516	253	262	264	263	262	251	263	263	595	580	251	252	262	284	266	252	262	262	262	266	262	262	262	262	262	262	606	605	605	262	251	251	251	251	463	785	251	270	73	73	606	606
264	604	265	263	241	263	263	515	254	263	265	264	263	252	264	264	594	579	252	253	263	285	267	253	263	263	263	267	263	263	263	263	263	263	605	604	604	263	252	252	252	252	462	971	252	271	74	74	605	605
265	603	266	264	242	264	264	514	255	264	266	265	264	253	265	265	593	578	253	254	264	286	268	254	264	264	264	268	264	264	264	264	264	265	604	603	603	264	253	253	253	253	461	784	253	272	75	75	604	604
266	602	267	265	243	265	265	513	256	265	267	266	265	254	266	266	592	577	254	255	265	287	269	255	265	265	265	269	265	265	265	265	265	266	603	602	602	265	254	254	254	254	460	783	254	273	76	76	603	603
267	601	268	266	244	266	266	512	257	266	268	267	266	255	267	267	591	576	255	256	266	288	270	256	266	266	266	270	266	266	266	266	266	267	602	601	601	266	255	255	255	255	459	782	255	274	77	77	602	602
268	600	269	267	245	267	267	511	258	267	269	268	267	256	268	268	590	575	256	257	267	289	271	257	267	267	267	271	267	267	267	267	267	268	601	600	600	267	256	256	256	256	458	781	256	275	78	78	601	601
269	599	270	268	246	268	268	510	259	268	270	269	268	257	269	269	589	574	257	258	268	290	272	258	268	268	268	272	268	268	268	268	268	269	600	599	599	268	257	257	257	257	457	780	257	276	79	79	600	600
270	598	271	269	247	269	269	509	260	269	271	270	269	258	270	270	588	573	258	259	269	291	273	259	269	269	269	273	269	269	269	269	269	270	599	598	598	269	258	258	258	258	456	779	258	277	80	80	599	599
271	597	272	270	248	270	270	508	261	270	272	271	270	259	271	271	587	572	259	260	270	292	274	260	270	270	270	274	270	270	270	270	270	271	598	597	597	270	259	259	259	259	455	778	259	278	81	81	598	598
272	596	273	271	249	271	271	507	262	271	273	272	271	260	272	272	586	571	260	261	271	293	275	261	271	271	271	275	271	271	271	271	271	272	597	596	596	271	260	260	260	260	454	777	260	279	82	82	597	597
273	595	274	272	250	272	272	506	263	272	274	273	272	261	273	273	585	570	261	262	272	294	276	262	272	272	272	276	272	272	272	272	272	273	596	595	595	272	261	261	261	261	453	776	261	280	83	83	596	596
274	594	275	273	251	273	273	505	264	273	275	274	273	262	274	274	584	569	262	263	273	295	277	263	273	273	273	277	273	273	273	273	273	274	595	594	594	273	262	262	262	262	452	775	262	281	84	84	595	595
275	592	276	274	252	274	274	504	265	274	276	275	274	263	275	275	583	568	263	264	274	296	278	264	274	274	274	278	274	274	274	274	274	275	594	593	593	274	263	263	263	263	451	774	263	282	85	85	594	594
276	591	277	275	253	275	275	503	266	275	277	276	275	264	276	276	582	567	264	265	275	297	279	265	275	275	275	279	275	275	275	275	275	276	593	592	592	275	264	264	264	264	450	773	264	283	86	86	593	593
277	590	278	276	254	276	276	502	267	276	278	277	276	265	277	277	581	566	265	266	276	298	280	266	276	276	276	280	276	276	276	276	276	277	592	591	591	276	265	265	265	265	449	772	265	284	87	87	592	592
278	589	279	277	255	277	277	501	268	277	279	278	277	266	278	278	580	565	266	267	277	299	281	267	277	277	277	281	277	277	277	277	277	278	591	590	590	277	266	266	266	266	448	771	266	285	88	88	591	591
279	588	280	278	256	278	278	500	269	278	280	279	278	267	279	279	579	564	267	268	278	300	282	268	278	278	278	282	278	278	278	278	278	279	590	589	589	278	267	267	267	267	447	770	267	286	89	89	590	590
280	587	281	279	257	279	279	499	270	279	281	280	279	268	280	280	578	563	268	269	279	301	283	269	279	279	279	283	279	279	279	279	279	280	589	588	588	279	268	268	268	268	446	769	268	287	90	90	589	589
281	302	282	280	258	280	280	498	271	280	282	281	280	269	281	281	577	562	269	270	280	302	284	270	280	280	280	284	280	280	280	280	280	281	588	587	587	280	269	269	269	269	445	768	269	288	91	91	588	588
282	303	283	281	259	281	281	497	272	281	283	282	281	270	282	282	576	561	270	271	281	303	285	271	281	281	281	285	281	281	281	281	281	282	587	302	302	281	270	270	270	270	444	767	270	289	92	92	587	587
283	304	284	282	260	282	282	496	273	282	284	283	282	271	283	283	575	560	271	272	282	304	286	272	282	282	282	286	282	282	282	282	282	283	302	303	303	282	271	271	271	271	443	766	271	290	93	93	302	302
284	305	285	283	261	283	283	495	274	283	285	284	283	272	284	284	574	559	272	273	283	305	287	273	283	283	283	287	283	283	283	283	283	284	303	304	304	283	272	272	272	272	442	765	272	291	94	94	303	303
285	306	286	284	262	284	284	494	275	284	286	285	284	273	285	285	573	558	273	274	284	306	288	274	284	284	284	288	284	284	284	284	284	285	304	305	305	284	273	273	273	273	441	764	273	292	95	95	304	304
286	307	287	285	263	285	285	493	276	285	287	286	285	274	286	286	572	557	274	275	285	307	289	275	285	285	285	289	285	285	285	285	285	286	305	306	306	285	274	274	274	274	440	763	274	293	96	96	305	305
287	308	288	286	264	286	286	492	277	286	288	287	286	275	287	287	571	556	275	276	286	308	290	276	286	286	286	290	286	286	286	286	286	287	306	307	307	286	275	275	275	275	439	762	275	294	97	97	306	306
288	309	289	287	265	287	287	491	278	287	289	288	287	276	288	288	570	555	276	277	287	309	291	277	287	287	287	291	287	287	287	287	287	288	307	308	308	287	276	276	276	276	438	761	276	295	98	98	307	307
289	310	291	288	266	288	288	490	279	288	290	289	288	277	289	289	569	554	277	278	288	310	292	278	288	288	288	292	288	288	288	288	288	289	308	309	309	288	277	277	277	277	437	760	277	296	99	99	308	308
290	311	292	289	267	289	289	489	280	289	291	290	289	278	290	290	568	553	278	279	289	311	293	279	289	289	289	293	289	289	289	289	289	290	309	310	310	289	278	278	278	278	436	759	278	297	100	100	309	309
291	312	293	290	268	290	290	488	281	290	292	291	290	279	291	291	567	552	279	280	290	312	294	280	290	290	290	294	290	290	290	290	290	291	310	311	311	290	279	279	279	279	435	758	279	298	101	101	310	310
292	313	294	291	269	291	291	487	282	291	293	292	291	280	292	292	566	551	280	281	291	529	295	281	291	291	291	295	291	291	291	291	291	292	311	312	312	291	280	280	280	280	434	757	280	299	102	102	311	311
293	314	296	292	270	292	292	486	283	292	294	293	292	281	293	293	565	550	281	282	292	528	296	282	292	292	292	296	292	292	292	292	292	293	312	313	313	292	281	281	281	281	433	756	281	300	103	103	312	312
294	315	297	293	271	293	293	485	284	293	295	294	293	282	294	294	564	549	282	283	293	527	297	283	293	293	293	297	293	293	293	293	293	294	313	314	314	293	282	282	282	282	432	755	282	301	104	104	313	313
295	316	298	294	272	294	294	484	285	294	296	295	294	283	295	295	563	548	283	284	294	526	298	284	294	294	294	298	294	294	294	294	294	295	314	315	315	294	283	283	283	283	431	754	283	302	105	105	314	314
296	317	299	295	273	295	295	483	286	295	297	296	295	284	296	296	562	547	284	285	295	525	299	285	295	295	295	299	295	295	295	295	295	296	315	316	316	295	284	284	284	284	430	753	284	303	106	106	315	315
297	318	300	296	274	296	296	482	287	296	298	297	296	285	297	297	561	546	285	286	296	524	300	286	296	296	296	300	296	296	296	296	296	297	316	317	317	296	285	285	285	285	429	752	285	304	107	107	316	316
298	319	301	297	275	297	297	481	288	297	299	298	297	286	298	298	560	545	286	287	297	523	301	287	297	297	297	301	297	297	297	297	297	298	317	318	318	297	286	286	286	286	428	751	286	306	108	108	317	317
299	320	302	298	276	298	298	480	289	298	300	299	298	287	299	299	559	544	287	288	298	522	302	288	298	298	298	302	298	298	298	298	298	299	318	319	319	298	287	287	287	287	427	750	287	307	109	109	318	318
300	321	303	299	277	299	299	479	290	299	301	300	299	288	300	300	558	543	288	289	299	521	303	289	299	299	299	303	299	299	299	299	299	300	319	320	320	299	288	288	288	288	426	749	288	308	110	110	319	319
301	322	304	300	278	300	300	478	291	300	302	301	300	289	301	301	557	542	289	290	300	520	304	290	300	300	300	304	300	300	300	300	300	301	320	321	321	300	289	289	289	289	425	748	289	309	111	111	320	320
302	323	305	301	279	301	301	477	292	301	303	302	301	290	302	302	556	541	290	291	301	519	305	291	301	301	301	305	301	301	301	301	301	303	321	322	322	301	290	290	290	290	424	747	290	310	112	112	321	321
303	324	306	302	280	302	302	476	293	302	304	303	302	291	303	303	555	540	291	292	302	518	306	292	302	302	302	306	302	302	302	302	302	304	322	323	323	302	291	291	291	291	423	746	291	312	113	113	322	322
304	325	307	303	281	303	303	475	294	303	305	304	303	292	304	304	554	539	292	293	303	517	307	293	303	303	303	307	303	303	303	303	303	305	323	324	324	303	292	292	292	292	422	745	292	313	114	114	323	323
305	326	308	304	282	304	304	474	295	304	306	305	304	293	305	305	553	538	293	294	304	516	308	294	304	304	304	308	304	304	304	304	304	306	324	325	325	304	293	293	293	293	421	744	293	314	115	115	324	324
306	327	309	305	283	305	305	473	296	305	307	306	305	294	306	306	552	537	294	295	305	515	309	295	305	305	305	309	305	305	305	305	305	307	325	326	326	305	294	294	294	294	420	743	294	315	116	116	325	325
307	328	310	306	284	306	306	472	297	306	308	307	306	295	307	307	551	536	295	296	306	514	310	296	306	306	306	310	306	306	306	306	306	308	326	327	327	306	295	295	295	295	419	742	295	316	117	117	326	326
308	329	311	307	285	307	307	471	298	307	309	308	307	296	308	308	550	535	296	297	307	513	311	297	307	307	307	311	307	307	307	307	307	309	327	328	328	307	296	296	296	296	418	741	296	317	118	118	327	327
309	330	312	308	286	308	308	470	299	308	310	309	308	297	309	309	549	534	297	298	308	512	312	298	308	308	308	312	308	308	308	308	308	310	328	329	329	308	297	297	297	297	417	740	297	318	119	119	328	328
310	331	313	309	287	309	309	469	300	309	311	310	309	298	310	310	548	533	298	299	309	511	313	299	309	309	309	313	309	309	309	309	309	311	329	330	330	309	298	298	298	298	416	739	298	319	120	120	329	329
311	332	314	310	288	310	310	468	301	310	312	311	310	299	311	311	547	532	299	300	310	510	314	300	310	310	310	314	310	310	310	310	310	312	330	331	331	310	299	299	299	299	415	738	299	320	121	121	330	330
312	333	315	311	289	311	311	467	302	311	313	312	311	300	312	312	546	531	300	301	311	509	315	301	311	311	311	315	311	311	311	311	311	529	331	332	332	311	300	300	300	300	414	737	300	321	122	122	331	331
313	334	316	312	290	312	312	466	303	312	314	313	312	301	313	313	545	530	301	302	312	508	316	302	312	312	312	316	312	312	312	312	312	528	332	333	333	312	301	301	301	301	413	736	301	322	123	123	332	332
314	335	317	529	291	313	313	465	304	313	315	314	529	302	314	314	544	313	302	303	313	507	317	303	313	313	313	317	529	313	313	529	313	527	333	334	334	313	302	302	302	302	412	735	302	323	124	124	333	333
315	336	318	528	292	314	314	464	305	314	316	315	528	303	315	315	543	314	303	304	314	506	318	304	314	314	314	318	528	314	314	528	314	526	334	335	335	314	303	303	303	303	411	734	303	324	125	125	334	334
316	337	319	527	293	315	315	463	306	315	318	316	527	304	316	316	542	315	304	305	315	505	319	305	315	315	315	319	527	315	315	527	315	525	335	336	336	315	304	304	304	304	410	733	304	327	126	126	335	335
317	338	320	526	294	316	316	462	307	316	319	317	526	305	317	317	541	316	305	306	316	504	320	306	316	316	316	320	526	316	316	526	316	523	336	337	337	316	305	305	305	305	409	732	305	326	127	127	336	336
318	339	321	525	295	317	317	461	308	317	320	318	525	306	318	318	540	317	306	307	317	503	321	307	317	317	317	321	525	317	317	525	317	522	337	338	338	317	306	306	306	306	408	731	306	325	128	128	337	337
319	340	322	524	296	318	318	460	309	318	321	319	524	307	319	319	539	318	307	308	318	502	322	308	318	318	318	322	524	318	318	524	318	521	338	339	339	318	307	307	307	307	407	730	307	329	129	129	338	338
320	341	323	523	297	319	319	459	310	319	322	320	523	308	320	320	538	319	308	309	319	501	323	309	319	319	319	323	523	319	319	523	319	520	339	340	340	319	308	308	308	308	406	729	308	330	130	130	339	339
321	342	324	522	298	320	320	458	311	320	323	321	522	309	321	321	537	320	309	310	320	500	324	310	320	320	320	324	522	320	320	522	320	519	340	341	341	320	309	309	309	309	969	728	309	331	131	131	340	340
322	343	325	521	299	321	321	457	312	321	324	322	521	310	322	322	536	321	310	311	321	499	325	311	321	321	321	325	521	321	321	521	321	518	341	342	342	321	310	310	310	310	405	727	310	332	132	132	341	341
323	344	326	520	300	322	322	456	529	322	325	323	520	311	323	323	535	322	311	312	322	498	326	312	322	322	322	326	520	322	322	520	322	517	342	343	343	322	311	311	311	311	404	726	311	333	133	133	342	342
324	345	327	519	301	323	323	455	528	323	326	324	519	312	324	324	534	323	312	529	323	497	327	529	323	323	323	327	519	323	323	519	323	516	343	344	344	323	312	312	312	312	403	725	312	334	134	134	343	343
325	346	328	518	302	324	324	454	527	324	327	325	518	529	328	325	533	324	313	528	324	496	328	528	324	324	324	328	518	324	324	518	324	515	344	345	345	324	313	529	529	529	402	724	529	335	135	135	344	344
326	347	329	517	303	325	325	453	526	325	328	326	517	528	327	326	532	325	315	527	325	495	329	527	325	325	325	329	517	325	325	517	325	514	345	346	346	325	314	528	528	528	401	723	528	336	136	136	345	345
327	348	330	516	304	326	326	452	525	326	329	327	516	527	326	327	531	326	316	526	326	494	330	526	326	326	326	330	516	326	326	516	326	513	346	347	347	326	315	527	527	527	400	722	527	337	137	137	346	346
328	349	331	515	305	327	327	451	524	327	330	328	515	526	325	328	530	327	317	525	327	493	331	525	327	327	327	331	515	327	327	515	327	512	347	348	348	327	316	526	526	526	399	721	526	338	138	138	347	347
329	350	333	514	306	328	328	450	523	328	331	329	514	525	329	329	529	328	318	524	328	492	332	524	328	328	328	332	514	328	328	514	328	511	348	349	349	328	317	525	525	525	398	720	525	339	139	139	348	348
330	351	334	513	307	329	329	449	522	329	332	330	513	524	330	330	528	329	319	523	329	491	333	523	329	329	329	333	513	329	329	513	329	510	349	350	350	329	318	524	524	524	397	719	524	340	140	140	349	349
331	352	335	512	308	330	330	448	521	330	333	331	512	523	331	331	527	330	320	522	330	490	334	522	330	330	330	334	512	330	330	512	330	509	350	351	351	330	319	523	523	523	396	718	523	341	141	141	350	350
332	353	336	511	309	331	331	447	520	331	334	332	511	522	332	332	526	331	321	521	331	489	335	521	331	331	331	335	511	331	331	511	331	508	351	352	352	331	320	522	522	522	395	717	522	342	142	142	351	351
333	354	337	510	310	332	332	446	519	332	335	333	510	521	333	333	525	332	322	520	332	488	336	520	332	332	332	336	510	332	332	510	332	507	352	353	353	332	321	521	521	521	394	716	521	343	143	143	352	352
334	355	338	509	311	333	333	445	518	333	336	334	509	520	334	334	524	333	323	519	333	487	337	519	333	333	333	337	509	333	333	509	333	506	353	354	354	333	322	520	520	520	393	715	520	344	144	144	353	353
335	356	339	508	312	334	334	444	517	334	337	335	508	519	335	335	523	334	324	518	334	486	338	518	334	334	334	338	508	334	334	508	334	505	354	355	355	334	323	519	519	519	392	714	519	345	145	145	354	354
336	357	340	507	529	335	335	443	516	335	338	336	507	518	336	336	522	335	325	517	335	485	339	517	335	335	335	339	507	335	335	507	335	504	355	356	356	335	324	518	518	518	391	713	518	346	146	146	355	355
337	358	341	506	528	336	336	442	515	336	339	337	506	517	337	337	521	336	326	516	336	484	340	516	336	336	336	340	506	336	336	506	336	503	356	357	357	336	325	517	517	517	390	712	517	347	147	147	356	356
338	359	342	505	527	337	337	441	514	337	340	338	505	516	338	338	520	337	327	515	337	483	341	515	337	337	337	341	505	337	337	505	337	502	357	358	358	337	326	516	516	516	389	711	516	348	148	148	357	357
339	360	343	504	526	338	338	440	513	338	341	339	504	515	339	339	519	338	328	514	338	482	342	514	338	338	338	342	504	338	338	504	338	501	358	359	359	338	327	515	515	515	388	970	515	349	149	149	358	358
340	361	344	503	524	339	339	439	512	339	342	340	503	514	340	340	518	339	329	513	339	481	343	513	339	339	339	343	503	339	339	503	339	500	359	360	360	339	328	514	514	514	387	710	514	350	150	150	359	359
341	362	345	502	523	340	340	438	510	340	343	341	502	513	341	341	517	340	330	512	340	480	344	512	340	340	340	344	502	340	340	502	340	499	360	361	361	340	329	513	513	513	386	709	513	351	151	151	360	360
342	363	346	501	522	341	341	437	509	341	344	342	501	512	342	342	516	341	331	511	341	479	345	511	341	341	341	345	501	341	341	501	341	498	361	362	362	341	330	512	512	512	385	708	512	352	152	152	361	361
343	364	347	500	521	342	342	436	508	342	345	343	500	511	343	343	515	342	332	510	342	478	346	510	342	342	342	346	500	342	342	500	342	497	362	363	363	342	331	511	511	511	384	707	511	353	153	153	362	362
344	365	348	499	520	343	343	435	507	343	346	344	499	510	344	344	514	343	333	509	343	477	347	509	343	343	343	347	499	343	343	499	343	496	363	364	364	343	332	510	510	510	383	706	510	354	154	154	363	363
345	366	349	498	519	344	344	434	506	344	347	345	498	509	345	345	513	344	334	508	344	476	348	508	344	344	344	348	498	344	344	498	344	495	364	365	365	344	333	509	509	509	382	705	509	355	155	155	364	364
346	367	350	497	518	345	345	433	505	345	348	346	497	508	346	346	512	345	335	507	345	475	349	507	345	345	345	349	497	345	345	497	345	494	365	366	366	345	334	508	508	508	381	704	508	356	156	156	365	365
347	368	351	496	517	346	346	432	504	346	349	347	496	507	347	347	511	346	336	506	346	474	350	506	346	346	346	350	496	346	346	496	346	493	366	367	367	346	335	507	507	507	380	703	507	357	157	157	366	366
348	369	352	495	516	347	347	431	503	347	350	348	495	506	348	348	510	347	337	505	347	473	351	505	347	347	347	351	495	347	347	495	347	492	367	368	368	347	336	506	506	506	379	702	506	358	158	158	367	367
349	370	353	494	515	348	348	430	502	348	351	349	494	505	349	349	509	348	338	504	348	472	352	504	348	348	348	352	494	348	348	494	348	491	368	369	369	348	337	505	505	505	378	701	505	359	159	159	368	368
350	371	354	493	514	349	349	429	501	349	352	350	493	504	350	350	508	349	339	503	349	471	353	503	349	349	349	353	493	349	349	493	349	490	369	370	370	349	338	504	504	504	377	700	504	360	160	160	369	369
351	372	355	492	513	350	350	428	500	350	353	351	492	503	351	351	507	350	340	502	350	470	354	502	350	350	350	354	492	350	350	492	350	489	370	371	371	350	339	503	503	503	376	699	503	361	161	161	370	370
352	373	356	491	512	351	351	427	499	351	354	352	491	502	352	352	506	351	341	501	351	469	355	501	351	351	351	355	491	351	351	491	351	488	371	372	372	351	340	502	502	502	375	698	502	362	162	162	371	371
353	374	357	490	511	352	352	426	498	352	355	353	490	501	353	353	505	352	342	500	352	468	356	500	352	352	352	356	490	352	352	490	352	487	372	373	373	352	341	501	501	501	374	697	501	363	163	163	372	372
354	375	358	489	510	353	353	425	497	353	356	354	489	500	354	354	504	353	343	499	353	467	357	499	353	353	353	357	489	353	353	489	353	486	373	374	374	353	342	500	500	500	373	696	500	364	164	164	373	373
355	376	359	488	509	354	354	424	496	354	357	355	488	499	355	355	503	354	344	498	354	466	358	498	354	354	354	358	488	354	354	488	354	485	374	375	375	354	343	499	499	499	372	695	499	365	165	165	374	374
356	377	360	487	508	355	355	423	495	355	358	356	487	498	356	356	502	355	345	497	355	465	359	497	355	355	355	359	487	355	355	487	355	484	375	376	376	355	344	498	498	498	371	694	498	366	166	166	375	375
357	378	361	486	507	356	356	422	494	356	359	357	486	497	357	357	501	356	346	496	356	464	360	496	356	356	356	360	486	356	356	486	356	483	376	377	377	356	345	497	497	497	370	693	497	367	167	167	376	376
358	379	362	485	506	357	357	421	493	357	360	358	485	496	358	358	500	357	347	495	357	463	361	495	357	357	357	361	485	357	357	485	357	482	377	378	378	357	346	496	496	496	369	692	496	368	168	168	377	377
359	380	363	484	505	358	358	420	492	358	361	359	484	495	359	359	499	358	348	494	358	462	362	494	358	358	358	362	484	358	358	484	358	480	378	379	379	358	347	495	495	495	368	691	495	369	169	169	378	378
360	381	364	483	504	359	359	416	491	359	362	360	483	494	360	360	498	359	349	493	359	461	363	493	359	359	359	363	483	359	359	483	359	479	379	380	380	359	348	494	494	494	367	690	494	370	170	170	379	379
361	382	365	482	503	360	360	417	490	360	363	361	482	493	361	361	497	360	350	492	360	460	364	492	360	360	360	364	482	360	360	482	360	478	380	381	381	360	349	493	493	493	366	689	493	371	171	171	380	380
362	383	366	481	502	361	361	418	489	361	364	362	481	492	362	362	496	361	351	491	361	459	365	491	361	361	361	365	481	361	361	481	361	477	381	382	382	361	350	492	492	492	365	688	492	372	172	172	381	381
363	384	367	480	501	362	362	419	488	362	365	363	480	491	363	363	495	362	352	490	362	458	366	490	362	362	362	366	480	362	362	480	362	476	382	383	383	362	351	491	491	491	364	687	491	373	173	173	382	382
364	385	368	479	500	363	363	415	487	363	366	364	479	490	364	364	494	363	353	489	363	457	367	489	363	363	363	367	479	363	363	479	363	475	383	384	384	363	352	490	490	490	363	686	490	374	174	174	383	383
365	386	369	478	499	364	364	414	486	364	367	365	478	489	365	365	493	364	354	488	364	456	368	488	364	364	364	368	478	364	364	478	364	474	384	385	385	364	353	489	489	489	362	685	489	375	175	175	384	384
366	387	370	477	498	365	365	413	485	365	368	366	477	488	366	366	492	365	355	487	365	455	369	487	365	365	365	369	477	365	365	477	365	473	385	386	386	365	354	488	488	488	361	684	488	376	176	176	385	385
367	388	371	476	497	366	366	412	484	366	369	367	476	487	367	367	491	366	356	486	366	454	370	486	366	366	366	370	476	366	366	476	366	472	386	387	387	366	355	487	487	487	360	683	487	377	177	177	386	386
368	389	372	475	496	367	367	411	483	367	370	368	475	486	368	368	490	367	357	485	367	453	371	485	367	367	367	371	475	367	367	475	367	471	387	388	388	367	356	486	486	486	359	682	486	378	178	178	387	387
369	390	373	474	495	368	368	410	482	368	371	369	474	485	369	369	489	368	358	484	368	452	372	484	368	368	368	372	474	368	368	474	368	470	388	389	389	368	357	485	485	485	358	681	485	379	179	179	388	388
370	391	374	473	494	369	369	409	481	369	372	370	473	484	370	370	488	369	359	483	369	451	373	483	369	369	369	373	473	369	369	473	369	469	389	390	390	369	358	484	484	484	357	680	484	380	180	180	389	389
371	392	375	472	493	370	370	408	480	370	373	371	472	483	371	371	487	370	360	482	370	450	374	482	370	370	370	374	472	370	370	472	370	468	390	391	391	370	359	483	483	483	356	679	483	381	181	181	390	390
372	393	376	471	492	371	371	407	479	371	374	372	471	482	372	372	486	371	361	481	371	449	375	481	371	372	371	375	471	371	371	471	371	467	391	392	392	371	360	482	482	482	355	678	482	382	182	182	391	391
373	394	377	470	491	372	372	406	478	372	375	373	470	481	373	373	485	372	362	480	372	448	376	480	372	373	372	376	470	372	372	470	372	466	392	393	393	372	361	481	481	481	354	677	481	383	183	183	392	392
374	395	378	469	490	373	373	969	477	373	376	374	469	480	374	374	484	373	363	479	373	447	377	479	373	374	373	377	469	373	373	469	373	465	393	394	394	373	362	480	480	480	353	676	480	384	184	184	393	393
375	396	379	468	489	374	374	405	476	374	377	375	468	479	375	375	483	374	364	478	374	446	378	478	374	375	374	378	468	374	374	468	374	464	394	395	395	374	363	479	479	479	352	675	479	385	185	185	394	394
376	397	380	467	488	375	375	404	475	375	378	376	467	478	376	376	482	375	365	477	375	445	379	477	375	376	375	379	467	375	375	467	375	463	395	396	396	375	364	478	478	478	351	674	478	386	186	186	395	395
377	398	381	466	487	376	376	403	474	376	379	377	466	477	377	377	481	376	366	476	376	444	380	476	376	377	376	380	466	376	376	466	376	462	396	397	397	376	365	477	477	477	350	673	477	387	187	187	396	396
378	399	382	465	486	377	377	402	473	377	380	378	465	476	378	378	480	377	367	475	377	443	381	475	377	378	377	381	465	377	377	465	377	461	397	398	398	377	366	476	476	476	349	672	476	388	188	188	397	397
379	400	383	464	485	378	378	401	472	378	381	379	464	475	379	379	479	378	368	474	378	442	382	474	378	379	378	382	464	378	378	464	378	460	398	399	399	378	367	475	475	475	348	671	475	389	189	189	398	398
380	401	384	463	484	379	379	400	471	379	382	380	463	474	380	380	478	379	369	473	379	441	383	473	379	380	379	383	463	379	379	463	379	459	399	400	400	379	368	474	474	474	347	670	474	390	190	190	399	399
381	402	385	462	483	380	380	399	470	380	383	381	462	473	381	381	477	380	370	472	380	440	384	472	380	381	380	384	462	380	380	462	380	458	400	401	401	380	369	473	473	473	346	669	473	391	191	191	400	400
382	403	386	461	482	381	381	398	469	381	384	382	461	472	382	382	476	381	371	471	381	439	385	471	381	382	381	385	461	381	381	461	381	457	401	402	402	381	370	472	472	472	345	668	472	392	192	192	401	401
383	404	387	460	481	382	382	397	468	382	385	383	460	471	383	383	475	382	372	470	382	438	386	470	382	383	382	386	460	382	382	460	382	456	402	403	403	382	371	471	471	471	344	667	471	393	193	193	402	402
384	405	388	459	480	383	383	396	467	383	386	384	459	470	384	384	474	383	373	469	383	437	387	469	383	384	383	387	459	383	383	459	383	455	403	404	404	383	372	470	470	470	343	666	470	394	194	194	403	403
385	969	389	458	479	384	384	395	466	384	387	385	458	469	385	385	473	384	374	468	384	436	388	468	384	385	384	388	458	384	384	458	384	454	404	405	405	384	373	469	469	469	342	665	469	395	195	195	404	404
386	406	390	457	478	385	385	394	465	385	388	386	457	468	386	386	472	385	375	467	385	435	389	467	385	386	385	389	457	385	385	457	385	453	405	969	969	385	374	468	468	468	341	664	468	396	196	196	405	405
387	407	391	456	477	386	386	393	464	386	389	387	456	467	387	387	471	386	376	466	386	434	390	466	386	387	386	390	456	386	386	456	386	452	969	406	406	386	375	467	467	467	340	663	467	397	197	197	969	969
388	408	392	455	476	387	387	392	463	387	390	388	455	466	388	388	470	387	377	465	387	433	391	465	387	388	387	391	455	387	387	455	387	451	406	407	407	387	376	466	466	466	339	662	466	398	198	198	406	406
389	409	393	454	475	388	388	391	462	388	391	389	454	465	389	389	469	388	378	464	388	432	392	464	388	389	388	392	454	388	388	454	388	450	407	408	408	388	377	465	465	465	338	661	465	399	199	199	407	407
390	410	394	453	474	389	389	390	460	389	392	390	453	464	390	390	468	389	379	463	389	431	393	463	389	390	389	393	453	389	389	453	389	449	408	409	409	389	378	464	464	464	337	660	464	400	200	200	408	408
391	412	395	452	473	390	390	389	459	390	393	391	452	463	391	391	467	390	380	462	390	429	394	462	390	427	390	394	452	390	390	452	390	448	409	410	410	390	379	463	463	463	336	659	463	401	201	201	409	409
392	413	396	451	472	427	391	388	458	391	394	392	451	462	392	392	466	427	381	461	391	428	395	461	391	426	391	395	451	391	391	451	391	447	410	411	411	391	380	462	462	462	335	658	462	402	202	202	410	410
393	415	397	450	471	426	392	387	457	392	395	393	450	461	393	393	465	426	382	460	392	427	396	460	392	425	392	396	450	392	392	450	392	446	411	412	412	392	381	461	461	461	334	657	461	403	203	203	411	411
394	416	398	449	470	425	393	386	456	393	396	394	449	460	394	394	464	425	383	459	393	426	397	459	393	424	393	397	449	393	393	449	393	445	412	413	413	393	382	460	460	460	333	656	460	404	204	204	412	412
395	417	399	448	469	424	394	385	455	394	397	395	448	459	395	395	463	424	384	458	394	425	398	458	394	423	394	398	448	394	394	448	394	444	413	414	414	394	383	459	459	459	332	655	459	405	205	205	413	413
396	418	400	447	468	423	395	384	454	395	398	396	447	458	396	396	462	423	385	457	395	424	399	457	395	422	395	399	447	395	395	447	395	443	414	415	415	395	384	458	458	458	331	654	458	969	206	206	414	414
397	419	401	446	467	422	396	383	453	396	399	397	446	457	397	397	461	422	386	456	396	423	400	456	396	421	396	400	446	396	396	446	396	442	415	416	416	396	385	457	457	457	330	653	457	406	207	207	415	415
398	420	402	445	466	421	397	382	452	397	400	398	445	456	398	398	460	421	387	455	397	422	401	455	397	420	397	401	445	397	397	445	397	441	416	417	417	397	386	456	456	456	329	652	456	407	208	208	416	416
399	421	403	444	465	420	398	381	451	398	401	399	444	455	399	399	459	420	388	454	398	421	402	454	398	419	398	402	444	398	398	444	398	440	417	418	418	398	387	455	455	455	468	651	455	408	209	209	417	417
400	422	404	443	464	419	399	380	450	399	402	400	443	454	400	400	458	419	389	453	399	420	403	453	399	418	399	403	443	399	399	443	399	439	418	419	419	399	388	454	454	454	469	650	454	409	210	210	418	418
401	423	405	442	463	418	400	379	449	400	403	401	442	453	401	401	457	418	390	452	400	419	404	452	400	417	400	404	442	400	400	442	400	438	419	420	420	400	389	453	453	453	470	649	453	411	211	211	419	419
402	424	969	441	462	417	401	378	448	401	404	402	441	452	402	402	456	417	391	451	401	418	405	451	401	416	401	405	441	401	401	441	401	437	420	421	421	401	390	452	452	452	471	648	452	412	212	212	420	420
403	425	406	440	461	416	402	377	447	402	405	403	440	451	403	403	455	416	392	450	402	417	969	450	402	415	402	969	440	402	402	440	402	436	421	422	422	402	391	451	451	451	472	647	451	413	213	213	421	421
404	426	407	439	460	415	403	376	446	403	969	404	439	450	404	404	454	415	393	449	403	416	406	449	403	414	403	406	439	403	403	439	403	435	422	423	423	403	392	450	450	450	473	646	450	414	214	214	422	422
405	427	408	438	459	414	404	375	445	404	406	405	438	449	405	405	453	414	394	448	404	415	407	448	404	413	404	407	438	404	404	438	404	433	423	424	424	404	393	449	449	449	474	645	449	415	215	215	423	423
406	428	409	437	458	413	405	374	444	405	407	969	437	448	969	969	452	413	395	447	405	414	408	447	405	412	405	408	437	405	405	437	405	431	424	425	425	405	394	448	448	448	475	644	448	416	216	216	424	424
407	429	410	436	457	412	969	373	443	969	408	406	436	447	406	406	451	412	396	446	969	413	409	446	969	411	969	409	436	969	969	436	969	430	425	426	426	969	395	447	447	447	476	643	447	417	217	217	425	425
408	430	411	435	456	411	406	372	442	406	409	407	435	446	407	407	450	411	397	445	406	412	410	445	406	410	406	410	435	406	406	435	406	429	426	427	427	406	396	446	446	446	477	642	446	418	218	218	426	426
409	431	412	434	455	410	407	371	441	407	410	408	434	445	408	408	449	410	398	444	407	411	411	444	407	409	407	411	434	407	407	434	407	428	427	428	428	407	397	445	445	445	478	641	445	419	219	219	427	427
410	432	413	433	454	409	408	370	440	408	411	409	433	444	409	409	448	409	399	443	408	410	412	443	408	408	408	412	433	408	408	433	408	427	428	429	429	408	398	444	444	444	479	640	444	420	220	220	428	428
411	433	414	432	453	408	409	369	439	409	412	410	432	443	410	410	447	408	400	442	409	409	413	442	409	407	409	413	432	409	409	432	409	426	429	430	430	409	399	443	443	443	480	639	443	421	221	221	429	429
412	434	415	431	452	407	410	368	438	410	413	411	431	442	411	411	446	407	401	441	410	408	414	441	410	406	410	414	431	410	410	431	410	425	430	431	431	410	400	442	442	442	481	638	442	422	222	222	430	430
413	435	416	430	451	406	411	367	437	411	414	412	430	441	412	412	445	406	402	440	411	407	415	440	411	969	411	415	430	411	411	430	411	424	431	432	432	411	401	441	441	441	482	637	441	423	223	223	431	431
414	436	417	429	450	969	412	366	436	412	415	413	429	440	413	413	444	969	403	439	412	406	419	439	412	405	412	419	429	412	412	429	412	423	432	433	433	412	402	440	440	440	483	636	440	424	224	224	432	432
415	437	418	428	449	405	413	365	435	413	419	414	428	439	414	414	443	405	404	438	413	969	418	438	413	404	413	418	428	413	413	428	413	422	433	434	434	413	403	439	439	439	484	635	439	425	225	225	433	433
416	438	419	427	448	404	414	364	434	414	418	415	427	438	415	415	442	404	405	437	414	405	417	437	414	403	414	417	427	414	414	427	414	421	434	435	435	414	404	438	438	438	485	634	438	426	226	226	434	434
417	439	420	426	447	403	415	363	433	415	417	416	426	437	416	416	441	403	969	436	415	404	416	436	415	402	415	416	426	415	415	426	415	420	435	436	436	415	405	437	437	437	486	633	437	427	227	227	435	435
418	440	421	425	446	402	416	362	432	416	416	417	425	436	417	417	440	402	406	435	419	403	420	435	416	401	416	420	425	416	416	425	419	419	436	437	437	416	969	436	436	436	487	632	436	428	228	228	436	436
419	441	422	424	445	401	417	361	431	417	420	418	424	435	418	418	439	401	407	434	418	402	421	434	417	400	417	421	424	417	417	424	418	418	437	438	438	417	406	435	435	435	488	631	435	429	586	586	437	437
420	442	423	423	444	400	418	360	430	418	421	419	423	434	419	419	438	400	408	433	417	401	422	433	418	399	418	422	423	419	418	423	417	417	438	439	439	418	407	434	434	434	489	630	434	430	585	585	438	438
421	443	424	422	443	399	419	359	429	419	422	420	422	433	420	420	437	399	409	432	416	400	423	432	419	398	419	423	422	420	419	422	416	416	439	440	440	419	408	433	433	433	490	629	433	431	584	584	439	439
422	444	425	421	442	398	420	358	428	420	423	421	421	432	421	421	436	398	410	431	420	399	424	431	420	397	420	424	421	421	420	421	420	414	440	441	441	420	409	432	432	432	491	628	432	432	583	583	440	440
423	445	426	420	441	397	421	357	427	421	424	422	420	431	422	422	435	397	411	430	421	398	425	430	421	396	421	425	420	422	421	420	421	413	441	442	442	421	410	431	431	431	492	627	431	433	582	582	441	441
424	446	427	419	440	396	422	356	426	422	425	423	419	430	423	423	434	396	412	429	422	397	426	429	422	395	422	426	419	423	422	419	422	412	442	443	443	422	411	430	430	430	493	626	430	434	581	581	442	442
425	447	428	418	439	395	423	355	425	423	426	424	418	429	424	424	433	395	413	428	423	396	427	428	423	394	423	427	418	424	423	418	423	411	443	444	444	423	412	429	429	429	494	625	429	435	580	580	443	443
426	448	429	417	438	394	424	354	424	424	427	425	417	428	425	425	432	394	414	391	424	395	428	391	424	393	424	428	417	425	424	417	424	410	444	445	445	424	413	428	428	428	495	624	428	436	579	579	444	444
427	449	430	416	437	393	425	353	423	425	428	426	416	427	426	426	431	393	415	392	425	394	429	392	425	392	425	429	416	426	425	416	425	409	445	446	446	425	414	391	427	427	496	968	427	437	578	578	445	445
428	450	431	415	436	392	426	352	422	426	429	427	415	426	427	427	430	392	416	393	426	393	430	393	426	391	426	430	415	427	426	415	426	408	446	447	447	426	415	392	426	426	497	623	426	438	577	577	446	446
429	451	432	414	435	391	427	351	421	427	430	428	414	425	428	428	429	391	417	394	427	392	431	394	427	428	427	431	414	428	427	414	427	407	447	448	448	427	416	393	425	425	498	622	425	439	576	576	447	447
430	452	433	413	434	428	428	350	420	428	431	429	413	424	429	429	428	428	418	395	428	391	432	395	428	429	428	432	413	429	428	413	428	406	448	449	449	428	417	394	424	424	499	621	424	440	575	575	448	448
431	453	434	412	433	429	429	349	419	429	432	430	412	423	430	430	427	429	419	396	429	390	433	396	429	430	429	433	412	430	429	412	429	969	449	450	450	429	418	396	423	423	500	620	423	441	574	574	449	449
432	454	435	411	432	430	430	348	418	430	433	431	411	422	431	431	426	430	420	397	430	389	434	397	430	431	430	434	411	431	430	411	430	404	450	451	451	430	419	397	422	422	501	619	422	442	573	573	450	450
433	455	436	410	431	431	431	347	417	431	434	432	410	421	432	432	425	431	421	398	431	388	435	398	431	432	431	435	410	432	431	410	431	403	451	452	452	431	420	398	421	421	502	618	421	443	572	572	451	451
434	456	437	409	430	432	432	346	416	432	435	433	409	420	433	433	424	432	422	399	432	387	436	399	432	433	432	436	409	433	432	409	432	402	452	453	453	432	421	399	420	420	503	617	420	444	571	571	452	452
435	457	438	408	429	433	433	345	415	433	436	434	408	419	434	434	423	433	423	400	433	386	437	400	433	434	433	437	408	434	433	408	433	401	453	454	454	433	422	400	419	419	504	616	419	445	570	570	453	453
436	458	439	407	428	434	434	344	414	434	437	435	407	418	435	435	422	434	424	401	434	385	438	401	434	435	434	438	407	435	434	407	434	400	454	455	455	434	423	401	418	418	505	615	418	446	569	569	454	454
437	459	440	406	427	435	435	343	413	435	438	436	406	417	436	436	421	435	425	402	435	384	439	402	435	436	435	439	406	436	435	406	435	399	455	456	456	435	424	402	417	417	506	614	417	447	568	568	455	455
438	460	441	969	426	436	436	342	412	436	439	437	969	416	437	437	420	436	426	403	436	383	440	403	436	437	436	440	969	437	436	969	436	398	456	457	457	436	425	403	416	416	507	613	416	448	567	567	456	456
439	461	442	405	425	437	437	341	411	437	440	438	405	415	438	438	419	437	427	404	437	382	441	404	437	438	437	441	405	438	437	405	437	397	457	458	458	437	426	404	415	415	508	612	415	449	566	566	457	457
440	462	443	404	424	438	438	340	410	438	441	439	404	414	439	439	418	438	428	405	438	381	442	405	438	439	438	442	404	439	438	404	438	396	458	459	459	438	427	405	414	414	509	611	414	450	565	565	458	458
441	463	444	403	423	439	439	339	409	439	442	440	403	413	440	440	417	439	429	969	439	380	443	969	439	440	439	443	403	440	439	403	439	395	459	460	460	439	428	969	413	413	510	610	413	451	564	564	459	459
442	464	445	402	422	440	440	338	408	440	443	441	402	412	441	441	416	440	430	406	440	379	444	406	440	441	440	444	402	441	440	402	440	394	460	461	461	440	429	406	412	412	511	609	412	452	563	563	460	460
443	465	446	401	421	441	441	337	407	441	444	442	401	411	442	442	415	441	431	407	441	378	445	407	441	442	441	445	401	442	441	401	441	393	461	462	462	441	430	407	411	411	512	608	411	453	562	562	461	461
444	466	447	400	420	442	442	336	406	442	445	443	400	410	443	443	414	442	432	408	442	377	446	408	442	443	442	446	400	443	442	400	442	392	462	463	463	442	431	408	410	410	513	607	410	454	561	561	462	462
445	467	448	399	419	443	443	335	969	443	446	444	399	409	444	444	413	443	433	409	443	376	447	409	443	444	443	447	399	444	443	399	443	391	463	464	464	443	432	409	409	409	514	606	409	455	560	560	463	463
446	468	449	398	418	444	444	334	405	444	447	445	398	408	445	445	412	444	434	410	444	375	448	410	444	445	444	448	398	445	444	398	444	390	464	465	465	444	433	410	408	408	515	605	408	456	559	559	464	464
447	469	450	397	417	445	445	333	404	445	448	446	397	407	446	446	411	445	435	411	445	374	449	411	445	446	445	449	397	446	445	397	445	389	465	466	466	445	434	411	407	407	516	604	407	457	558	558	465	465
448	470	451	396	416	446	446	332	403	446	449	447	396	406	447	447	410	446	436	412	446	373	450	412	446	447	446	450	396	447	446	396	446	388	466	467	467	446	435	412	406	406	517	603	406	458	557	557	466	466
449	471	452	395	415	447	447	331	402	447	450	448	395	969	448	448	409	447	437	413	447	372	451	413	447	448	447	451	395	448	447	395	447	387	467	468	468	447	436	413	969	969	518	602	969	459	556	556	467	467
450	472	453	394	414	448	448	330	401	448	451	449	394	405	449	449	408	448	438	414	448	371	452	414	448	449	448	452	394	449	448	394	448	386	468	469	469	448	437	414	405	405	519	601	405	460	555	555	468	468
451	473	454	393	413	449	449	329	400	449	452	450	393	404	450	450	407	449	439	415	449	370	453	415	449	450	449	453	393	450	449	393	449	385	469	470	470	449	438	415	404	404	520	600	404	461	554	554	469	469
452	474	455	392	412	450	450	328	399	450	453	451	392	403	451	451	406	450	440	416	450	369	454	416	450	451	450	454	392	451	450	392	450	384	470	471	471	450	439	416	403	403	521	599	403	462	553	553	470	470
453	475	456	391	411	451	451	327	398	451	454	452	391	402	452	452	969	451	441	417	451	368	455	417	451	452	451	455	391	452	451	391	451	383	471	472	472	451	440	417	402	402	522	598	402	463	552	552	471	471
454	476	457	390	410	452	452	326	397	452	455	453	390	401	453	453	405	452	442	418	452	367	456	418	452	453	452	456	390	453	452	390	452	382	472	473	473	452	441	418	401	401	523	597	401	465	551	551	472	472
455	477	458	389	409	453	453	325	396	453	456	454	389	400	454	454	404	453	443	419	453	366	457	419	453	454	453	457	389	454	453	389	453	381	473	474	474	453	442	419	400	400	524	596	400	466	550	550	473	473
456	478	459	388	408	454	454	324	395	454	457	455	388	399	455	455	403	454	444	420	454	365	458	420	454	455	454	458	388	455	454	388	454	380	474	475	475	454	443	420	399	399	525	595	399	467	549	549	474	474
457	479	460	387	407	455	455	323	394	455	458	456	387	398	456	456	402	455	445	421	455	364	459	421	455	456	455	459	387	456	455	387	455	379	475	476	476	455	444	421	398	398	526	594	398	468	548	548	475	475
458	480	461	386	406	456	456	322	393	456	459	457	386	397	457	457	401	456	446	422	456	363	460	422	456	457	456	460	386	457	456	386	456	378	476	477	477	456	445	422	397	397	527	593	397	469	547	547	476	476
459	481	462	385	969	457	457	321	392	457	460	458	385	396	458	458	400	457	447	423	457	362	461	423	457	458	457	461	385	458	457	385	457	377	477	478	478	457	446	423	396	396	528	592	396	470	546	546	477	477
460	482	463	384	405	458	458	320	391	458	461	459	384	395	459	459	399	458	448	424	458	361	462	424	458	459	458	462	384	459	458	384	458	376	478	479	479	458	447	424	395	395	529	591	395	471	545	545	478	478
461	483	464	383	404	459	459	319	390	459	462	460	383	394	460	460	398	459	449	425	459	360	463	425	459	460	459	463	383	460	459	383	459	375	479	480	480	459	448	425	394	394	530	590	394	472	544	544	479	479
462	484	465	382	403	460	460	318	389	460	463	461	382	393	461	461	397	460	450	426	460	359	464	426	460	461	460	464	382	461	460	382	460	374	480	481	481	460	449	426	393	393	531	589	393	473	543	543	480	480
463	485	466	381	402	461	461	317	388	461	464	462	381	392	462	462	396	461	451	427	461	358	465	427	461	462	461	465	381	462	461	381	461	373	481	482	482	461	450	427	392	392	532	588	392	474	542	542	481	481
464	486	467	380	401	462	462	316	387	462	465	463	380	391	463	463	395	462	452	390	462	357	466	390	462	463	462	466	380	463	462	380	462	372	482	483	483	462	451	390	391	391	533	587	391	475	541	541	482	482
465	487	468	379	400	463	463	315	386	463	466	464	379	390	464	464	394	463	453	389	463	356	467	389	463	464	463	467	379	464	463	379	463	371	483	484	484	463	452	389	390	390	534	586	390	476	540	540	483	483
466	488	469	378	399	464	464	314	385	464	467	465	378	389	465	465	393	464	454	388	464	355	468	388	464	465	464	468	378	465	464	378	464	370	484	485	485	464	453	388	389	389	535	585	389	477	539	539	484	484
467	489	470	377	398	465	465	313	384	465	468	466	377	388	466	466	392	465	455	387	465	354	469	387	465	466	465	469	377	466	465	377	465	369	485	486	486	465	454	387	388	388	536	584	388	479	538	538	485	485
468	490	471	376	397	466	466	312	383	466	469	467	376	387	467	467	391	466	456	386	466	353	470	386	466	467	466	470	376	467	466	376	466	368	486	487	487	466	455	386	387	387	537	583	387	480	537	537	486	486
469	491	472	375	396	467	467	311	382	467	470	468	375	386	468	468	390	467	457	385	467	352	471	385	467	468	467	471	375	468	467	375	467	367	487	488	488	467	456	385	386	386	538	582	386	481	536	536	487	487
470	492	473	374	395	468	468	310	381	468	471	469	374	385	469	469	389	468	458	384	469	351	472	384	468	469	468	472	374	469	468	374	468	366	488	489	489	468	457	384	385	385	539	581	385	482	535	535	488	488
471	493	474	373	394	469	469	309	380	469	472	470	373	384	470	470	388	469	459	383	470	350	473	383	469	470	469	473	373	470	469	373	469	365	490	490	490	469	458	383	384	384	540	580	384	483	534	534	489	489
472	494	475	372	393	470	470	308	379	470	473	471	372	383	471	471	387	470	460	382	471	349	474	382	470	471	470	474	372	471	470	372	470	364	491	491	491	470	459	382	383	383	541	579	383	484	533	533	490	490
473	495	476	371	392	471	471	307	378	471	475	472	371	382	472	472	386	471	461	381	472	348	475	381	471	472	471	475	371	472	471	371	471	363	492	492	492	471	460	381	382	382	542	578	382	485	532	532	491	491
474	496	477	370	391	472	472	306	377	472	476	473	370	381	473	473	385	472	462	380	473	347	476	380	472	473	472	476	370	473	472	370	472	362	493	493	493	472	461	380	381	381	543	577	381	486	531	531	492	492
475	497	478	369	390	473	473	305	375	473	477	474	369	380	474	474	384	473	463	379	474	346	477	379	473	474	473	477	369	474	473	369	473	361	494	494	494	473	462	379	380	380	544	576	380	487	530	530	493	493
476	498	479	368	389	474	474	304	374	474	478	475	368	379	475	475	383	474	464	378	475	345	478	378	474	475	474	478	368	475	474	368	474	360	495	495	495	474	463	378	379	379	545	575	379	488	313	313	494	494
477	499	480	367	388	475	475	303	373	475	479	476	367	378	476	476	382	475	465	377	476	344	479	377	475	476	475	479	367	476	475	367	475	359	496	496	496	475	464	377	378	378	546	574	378	489	314	314	495	495
478	500	481	366	387	476	476	302	372	476	480	477	366	377	477	477	381	476	466	376	477	343	480	376	476	477	476	480	366	477	476	366	476	358	497	497	497	476	465	376	377	377	547	573	377	490	315	315	496	496
479	501	482	365	386	477	477	301	371	477	481	478	365	376	478	478	380	477	467	375	478	342	481	375	477	478	477	481	365	478	477	365	477	357	498	498	498	477	466	375	376	376	548	572	376	491	316	316	497	497
480	502	483	364	385	478	478	300	370	478	482	479	364	375	479	479	379	478	468	374	479	341	482	374	478	479	478	482	364	479	478	364	478	356	499	499	499	478	467	374	375	375	549	571	375	492	317	317	498	498
481	503	484	363	384	479	479	299	369	479	483	480	363	374	480	480	378	479	469	373	480	340	483	373	479	480	479	483	363	480	479	363	479	355	500	500	500	479	468	373	374	374	550	570	374	493	318	318	499	499
482	504	485	362	383	480	480	298	368	480	484	481	362	373	481	481	377	480	470	372	481	339	484	372	480	481	480	484	362	481	480	362	480	354	501	501	501	480	469	372	373	373	551	569	373	494	319	319	500	500
483	506	486	361	382	481	481	297	367	481	485	482	361	372	482	482	376	481	471	371	482	338	485	371	481	482	481	485	361	482	481	361	481	353	502	502	502	481	470	371	372	372	552	568	372	495	320	320	501	501
484	507	487	360	381	482	482	296	366	482	486	483	360	371	483	483	375	482	472	370	483	337	486	370	482	483	482	486	360	483	482	360	482	352	503	503	503	482	471	370	371	371	553	567	371	496	321	321	502	502
485	508	488	359	380	483	483	295	365	483	487	484	359	370	484	484	374	483	474	369	484	336	487	369	483	484	483	487	359	484	483	359	483	351	504	504	504	483	472	369	370	370	554	566	370	497	322	322	503	503
486	509	489	358	379	484	484	294	364	484	488	485	358	369	485	485	373	484	475	368	485	335	488	368	484	485	484	488	358	485	484	358	484	349	505	505	505	484	473	368	369	369	555	565	369	498	323	323	504	504
487	510	490	357	378	485	485	293	363	485	489	486	357	368	486	486	372	485	476	367	486	334	489	367	485	486	485	489	357	486	485	357	485	348	506	506	506	485	474	367	368	368	556	564	368	499	324	324	505	505
488	511	491	356	377	486	486	292	362	486	490	487	356	367	487	487	371	486	477	366	487	333	490	366	486	487	486	490	356	487	486	356	486	347	507	507	507	486	475	366	367	367	557	563	367	500	325	325	506	506
489	512	492	355	376	487	487	291	361	487	491	488	355	366	488	488	370	487	478	365	488	332	491	365	487	488	487	491	355	488	487	355	487	346	508	508	508	487	476	365	366	366	558	562	366	501	326	326	507	507
490	513	493	354	375	488	488	290	360	488	492	489	354	365	489	489	369	488	479	364	489	331	492	364	488	489	488	492	354	489	488	354	488	345	509	509	509	488	477	364	365	365	559	561	365	502	327	327	508	508
491	514	494	353	374	489	489	289	359	489	493	490	353	364	490	490	368	489	480	363	490	330	493	363	489	490	489	493	353	490	489	353	489	344	510	510	510	489	478	363	364	364	325	560	364	503	328	328	509	509
492	515	495	352	373	490	490	288	357	490	494	491	352	363	491	491	367	490	481	362	491	329	494	362	490	491	490	494	352	491	490	352	490	343	511	511	511	490	479	362	363	363	326	559	363	504	329	329	510	510
493	516	496	351	372	491	491	287	356	491	495	492	351	362	492	492	366	491	482	361	492	328	495	361	491	492	491	495	351	492	491	351	491	342	512	512	512	491	480	361	362	362	327	558	362	505	330	330	511	511
494	517	497	350	371	492	492	286	355	492	496	493	350	361	493	493	365	492	483	360	493	327	496	360	492	493	492	496	350	493	492	350	492	341	513	513	513	492	481	360	361	361	328	557	361	506	331	331	512	512
495	518	498	349	370	493	493	285	354	493	497	494	349	360	494	494	364	493	484	359	494	326	497	359	493	494	493	497	349	494	493	349	493	340	514	514	514	493	482	359	360	360	324	556	360	507	332	332	513	513
496	519	499	348	369	494	494	284	353	494	498	495	348	359	495	495	363	494	485	358	495	325	498	358	494	495	494	498	348	495	494	348	494	339	515	515	515	494	483	358	359	359	323	555	359	508	333	333	514	514
497	520	500	347	368	495	495	283	352	495	499	496	347	358	496	496	362	495	486	357	496	324	499	357	495	496	495	499	347	496	495	347	495	338	516	516	516	495	484	357	358	358	322	554	358	509	334	334	515	515
498	521	501	346	367	496	496	282	351	496	500	497	346	357	497	497	361	496	487	356	497	323	500	356	496	497	496	500	346	497	496	346	496	337	517	517	517	496	485	356	357	357	321	553	357	510	335	335	516	516
499	522	502	345	366	497	497	281	350	497	501	498	345	356	498	498	360	497	488	355	498	322	501	355	497	498	497	501	345	498	497	345	497	336	518	518	518	497	486	355	356	356	320	552	356	511	336	336	517	517
500	523	503	344	365	498	498	280	349	498	502	499	344	355	499	499	359	498	489	354	499	321	502	354	498	499	498	502	344	499	498	344	498	335	519	519	519	498	487	354	355	355	319	551	355	512	337	337	518	518
501	524	504	343	364	499	499	279	348	499	503	500	343	354	500	500	358	499	490	353	500	320	503	353	499	500	499	503	343	500	499	343	499	334	520	520	520	499	488	353	354	354	318	550	354	513	338	338	519	519
502	525	505	342	363	500	500	278	347	500	504	501	342	353	501	501	357	500	491	352	501	319	504	352	500	501	500	504	342	501	500	342	500	333	521	521	521	500	489	352	353	353	317	549	353	514	339	339	520	520
503	526	506	341	362	501	501	277	346	501	505	502	341	352	502	502	356	501	492	351	502	318	505	351	501	502	501	505	341	502	501	341	501	332	522	522	522	501	490	351	352	352	316	548	352	515	340	340	521	521
504	527	507	340	361	502	502	276	345	502	506	503	340	351	503	503	355	502	493	350	503	317	506	350	502	503	502	506	340	503	502	340	502	331	523	523	523	502	491	350	351	351	315	547	351	516	341	341	522	522
505	528	508	339	360	503	503	275	344	503	507	504	339	350	504	504	354	503	494	349	504	316	507	349	503	504	503	507	339	504	503	339	503	330	524	524	524	503	492	349	350	350	314	546	350	517	342	342	523	523
506	529	509	338	359	504	504	274	343	504	508	505	338	349	505	505	353	504	495	348	505	315	508	348	504	505	504	508	338	505	504	338	504	329	525	525	525	504	493	348	349	349	313	545	349	518	343	343	524	524
507	530	510	337	358	505	505	273	342	505	509	506	337	348	506	506	352	505	496	347	506	314	509	347	505	506	505	509	337	506	505	337	505	328	526	526	526	505	494	347	348	348	312	544	348	519	344	344	525	525
508	531	511	336	357	506	506	272	341	506	510	507	336	347	507	507	351	506	497	346	507	313	510	346	506	507	506	510	336	507	506	336	506	327	527	527	527	506	495	346	347	347	311	543	347	520	345	345	526	526
509	532	512	335	356	507	507	271	340	507	511	508	335	346	508	508	350	507	498	345	508	530	511	345	507	508	507	511	335	508	507	335	507	326	528	528	528	507	496	345	346	346	310	542	346	521	346	346	527	527
510	533	513	334	355	508	508	270	339	508	512	509	334	345	509	509	349	508	499	344	509	531	512	344	508	509	508	512	334	509	508	334	508	325	529	529	529	508	497	344	345	345	309	541	345	522	347	347	528	528
511	534	514	333	354	509	509	269	338	509	513	510	333	344	510	510	348	509	500	343	510	532	513	343	509	510	509	513	333	510	509	333	509	324	530	530	530	509	498	343	344	344	308	540	344	523	348	348	529	529
512	535	515	332	353	510	510	268	337	510	514	511	332	343	511	511	347	510	501	342	511	533	514	342	510	511	510	514	332	511	510	332	510	323	531	531	531	510	499	342	343	343	307	539	343	524	349	349	530	530
513	536	516	331	352	511	511	267	336	511	515	512	331	342	512	512	346	511	502	341	512	534	515	341	511	512	511	515	331	512	511	331	511	322	532	532	532	511	500	341	342	342	306	538	342	525	350	350	531	531
514	537	517	330	351	512	512	266	335	512	516	513	330	341	513	513	345	512	503	340	513	535	516	340	512	513	512	516	330	513	512	330	512	321	533	533	533	512	501	340	341	341	305	537	341	526	351	351	532	532
515	538	518	329	350	513	513	265	334	513	517	514	329	340	514	514	344	513	504	339	514	536	517	339	513	514	513	517	329	514	513	329	513	320	534	534	534	513	502	339	340	340	304	536	340	527	352	352	533	533
516	539	519	328	349	514	514	264	333	514	518	515	328	339	515	515	343	514	505	338	515	537	518	338	514	515	514	518	328	515	514	328	514	319	535	535	535	514	503	338	339	339	303	535	339	528	353	353	534	534
517	540	520	327	348	515	515	263	332	515	519	516	327	338	516	516	342	515	506	337	516	538	519	337	515	516	515	519	327	516	515	327	515	318	536	536	536	515	504	337	338	338	302	534	338	529	354	354	535	535
518	541	521	326	347	516	516	262	331	516	520	517	326	337	517	517	341	516	507	336	517	539	520	336	516	517	516	520	326	517	516	326	516	317	537	537	537	516	505	336	337	337	301	533	337	530	355	355	536	536
519	542	522	325	346	517	517	261	330	517	521	518	325	336	518	518	340	517	508	335	518	540	521	335	517	518	517	521	325	518	517	325	517	316	538	538	538	517	506	335	336	336	300	532	336	531	356	356	537	537
520	543	523	324	345	518	518	260	329	518	522	519	324	335	519	519	339	518	509	334	519	541	522	334	518	519	518	522	324	519	518	324	518	315	539	539	539	518	507	334	335	335	299	531	335	532	357	357	538	538
521	544	524	323	344	519	519	259	328	519	523	520	323	334	520	520	338	519	510	333	520	542	523	333	519	520	519	523	323	520	519	322	519	314	540	540	540	519	508	333	334	334	298	530	334	533	358	358	539	539
522	545	525	322	343	520	520	258	327	520	524	521	322	333	521	521	337	520	511	332	521	543	524	332	520	521	520	524	322	521	520	321	520	313	541	541	541	520	509	332	333	333	297	313	333	534	359	359	540	540
523	546	526	321	342	521	521	257	326	521	525	522	321	332	522	522	336	521	512	331	522	544	525	331	521	522	521	525	321	522	521	320	521	530	542	542	542	521	510	331	332	332	296	314	332	535	360	360	541	541
524	547	527	320	341	522	522	256	325	522	526	523	320	331	523	523	335	522	513	330	523	545	526	330	522	523	522	526	320	523	522	319	522	531	543	543	543	522	511	330	331	331	295	315	331	536	361	361	542	542
525	548	528	319	340	523	523	255	324	523	527	524	319	330	524	524	334	523	514	329	524	546	527	329	523	524	523	527	319	524	523	318	523	532	544	544	544	523	512	329	330	330	294	316	330	537	362	362	543	543
526	549	529	318	339	524	524	254	323	524	528	525	318	329	525	525	333	524	515	328	525	547	528	328	524	525	524	528	318	525	524	317	524	533	545	545	545	524	513	328	329	329	293	317	329	538	363	363	544	544
527	550	530	317	338	525	525	253	322	525	529	526	317	328	526	526	332	525	516	327	526	548	529	327	525	526	525	529	317	526	525	316	525	534	546	546	546	525	514	327	328	328	292	318	328	539	364	364	545	545
528	551	531	316	337	526	526	252	321	526	530	527	316	327	527	527	331	526	517	326	527	549	530	326	526	527	526	530	316	527	526	315	526	535	547	547	547	526	515	326	327	327	291	319	327	540	365	365	546	546
529	552	532	315	336	527	527	251	320	527	531	528	315	326	528	528	330	527	518	325	528	550	531	325	527	528	527	531	315	528	527	314	527	536	548	548	548	527	516	325	326	326	290	320	326	541	366	366	547	547
530	553	533	314	335	528	528	250	319	528	532	529	314	325	529	529	329	528	519	324	529	551	532	324	528	529	528	532	314	529	528	313	528	537	549	549	549	528	517	324	325	325	289	321	325	542	367	367	548	548
531	554	534	313	334	529	529	249	318	529	533	530	313	324	530	530	328	529	520	323	530	552	533	323	529	530	529	533	313	530	529	530	529	538	550	550	550	529	518	323	324	324	288	322	324	543	368	368	549	549
532	555	535	530	333	530	530	248	317	530	534	531	530	323	531	531	327	312	521	322	531	553	534	322	530	531	530	534	530	531	530	531	530	539	551	551	551	530	519	322	323	323	287	323	323	544	369	369	550	550
533	556	536	531	332	531	531	247	316	531	535	532	531	322	532	532	326	311	522	321	532	554	535	321	531	532	531	535	531	532	531	532	531	540	552	552	552	531	520	321	322	322	286	324	322	545	370	370	551	551
534	557	537	532	331	532	532	246	314	532	536	533	532	321	533	533	325	310	523	320	533	555	536	320	532	533	532	536	532	533	532	533	532	541	553	553	553	532	521	320	321	321	285	325	321	546	371	371	552	552
535	558	538	533	330	533	533	245	313	533	537	534	533	320	534	534	324	309	524	319	534	556	537	319	533	534	533	537	533	534	533	534	533	542	554	554	554	533	522	319	320	320	284	326	320	547	372	372	553	553
536	559	539	534	329	534	534	244	530	534	538	535	534	319	535	535	323	308	525	318	535	557	538	318	534	535	534	538	534	535	534	535	534	543	555	555	555	534	523	318	319	319	283	327	319	548	373	373	554	554
537	560	540	535	328	535	535	243	531	535	539	536	535	318	536	536	322	307	526	317	536	558	539	317	535	536	535	539	535	536	535	536	535	544	556	556	556	535	524	317	318	318	282	328	318	549	374	374	555	555
538	561	541	536	327	536	536	242	532	536	540	537	536	317	537	537	321	306	527	316	537	559	540	316	536	537	536	540	536	537	536	537	536	545	557	557	557	536	525	316	317	317	281	329	317	550	375	375	556	556
539	562	542	537	326	537	537	241	533	537	541	538	537	316	538	538	320	305	528	315	538	560	541	315	537	538	537	541	537	538	537	538	537	546	558	558	558	537	526	315	316	316	279	330	316	551	376	376	557	557
540	563	543	538	325	538	538	240	534	538	542	539	538	315	539	539	319	304	529	314	539	561	542	314	538	539	538	542	538	539	538	539	538	547	559	559	559	538	527	314	315	315	278	331	315	552	377	377	558	558
541	564	544	539	324	539	539	239	535	539	543	540	539	314	540	540	318	303	530	313	540	562	543	313	539	540	539	543	539	540	539	540	539	548	560	560	560	539	528	313	314	314	277	332	314	553	378	378	559	559
542	565	545	540	323	540	540	238	536	540	544	541	540	313	541	541	317	302	531	530	541	563	544	530	540	541	540	544	540	541	540	541	540	549	561	561	561	540	529	530	313	313	276	333	313	554	379	379	560	560
543	566	546	541	322	541	541	237	537	541	545	542	541	530	542	542	316	301	532	531	542	564	545	531	541	542	541	545	541	542	541	542	541	550	562	562	562	541	530	531	530	530	275	334	530	555	380	380	561	561
544	567	547	542	321	542	542	236	538	542	546	543	542	531	543	543	315	300	533	532	543	565	546	532	542	543	542	546	542	543	542	543	542	551	563	563	563	542	531	532	531	531	274	335	531	556	381	381	562	562
545	568	548	543	320	543	543	235	539	543	547	544	543	532	544	544	314	299	534	533	544	566	547	533	543	544	543	547	543	544	543	544	543	552	564	564	564	543	532	533	532	532	273	336	532	557	382	382	563	563
546	569	549	544	319	544	544	234	540	544	548	545	544	533	545	545	313	298	535	534	545	567	548	534	544	545	544	548	544	545	544	545	544	553	565	565	565	544	533	534	533	533	272	337	533	558	383	383	564	564
547	570	550	545	318	545	545	233	541	545	549	546	545	534	546	546	312	297	536	535	546	568	549	536	545	546	545	549	545	546	545	546	545	554	566	566	566	545	534	535	534	534	271	338	534	559	384	384	565	565
548	571	551	546	317	546	546	232	542	546	550	547	546	535	547	547	311	296	537	536	547	569	550	537	546	547	546	550	546	547	547	547	546	555	567	567	567	546	535	536	535	535	270	339	535	560	385	385	566	566
549	572	552	547	316	547	547	231	544	547	551	548	547	536	548	548	310	295	538	537	548	570	551	538	547	548	547	551	547	548	548	548	547	556	568	568	568	547	536	537	536	536	269	340	536	561	386	386	567	567
550	573	553	548	315	548	548	230	545	548	552	549	548	537	549	549	309	294	539	538	549	571	552	539	548	549	548	552	548	549	549	549	548	557	569	569	569	548	537	538	537	537	268	341	537	562	387	387	568	568
551	574	554	549	314	549	549	229	546	549	553	550	549	538	550	550	308	293	540	539	550	572	553	540	549	550	549	553	549	550	550	550	549	558	570	570	570	549	538	539	538	538	267	342	538	563	388	388	569	569
552	575	555	550	313	550	550	228	547	550	554	551	550	539	551	551	307	292	541	540	551	573	554	541	550	551	550	554	550	551	551	551	550	559	571	571	571	550	539	540	539	539	266	343	539	564	389	389	570	570
553	576	556	551	530	551	551	227	548	551	555	552	551	540	552	552	306	291	542	541	552	574	555	542	551	552	551	555	551	552	552	552	551	560	572	572	572	551	540	541	540	540	265	344	540	565	390	390	571	571
554	577	557	552	531	552	552	226	549	552	556	553	552	541	553	553	305	290	543	542	553	575	556	543	552	553	552	556	552	553	553	553	552	561	573	573	573	552	541	542	541	541	264	345	541	566	391	391	572	572
555	578	558	553	532	553	553	225	550	553	557	554	553	542	554	554	304	289	544	543	554	576	557	544	553	554	553	557	553	554	554	554	553	562	574	574	574	553	542	543	542	542	263	346	542	567	392	392	573	573
556	579	559	554	533	554	554	224	551	554	558	555	554	543	555	555	303	288	545	544	555	577	558	545	554	555	554	558	554	555	555	555	554	563	575	575	575	554	543	544	543	543	262	347	543	568	393	393	574	574
557	580	560	555	534	555	555	223	552	555	559	556	555	544	556	556	302	287	546	545	556	578	559	546	555	556	555	559	555	556	556	556	555	564	576	576	576	555	544	545	544	544	261	348	544	569	394	394	575	575
558	581	561	556	535	556	556	222	553	556	560	557	556	545	557	557	301	286	547	546	557	579	560	547	556	557	556	560	556	557	557	557	556	565	577	577	577	556	545	546	545	545	260	349	545	570	395	395	576	576
559	582	562	557	536	557	557	221	554	557	561	558	557	546	558	558	300	285	548	547	558	580	561	548	557	558	557	561	557	558	558	558	557	566	578	578	578	557	546	547	546	546	259	350	546	571	396	396	577	577
560	583	563	558	537	558	558	220	555	558	562	559	558	547	559	559	299	284	549	548	559	581	562	549	558	559	558	562	558	559	559	559	558	567	579	579	579	558	547	548	547	547	258	351	547	572	397	397	578	578
561	584	564	559	538	559	559	219	556	559	563	560	559	548	560	560	298	283	550	549	560	582	563	550	559	560	559	563	559	560	560	560	559	569	580	580	580	559	548	549	548	548	257	352	548	573	398	398	579	579
562	585	565	560	539	560	560	218	557	560	564	561	560	549	561	561	297	282	551	550	561	583	564	551	560	561	560	564	560	561	561	561	560	570	581	581	581	560	549	550	549	549	256	353	549	574	399	399	580	580
563	586	566	561	540	561	561	217	558	561	565	562	561	550	562	562	296	281	552	551	562	584	565	552	561	562	561	565	561	562	562	562	561	571	582	582	582	561	550	551	550	550	255	354	550	575	400	400	581	581
564	301	567	562	541	562	562	216	559	562	566	563	562	551	563	563	295	280	553	552	563	585	566	553	562	563	562	566	562	563	563	563	562	572	583	583	583	562	551	552	551	551	254	355	551	576	401	401	582	582
565	300	568	563	542	563	563	215	560	563	567	564	563	552	564	564	294	279	554	553	564	586	567	554	563	564	563	567	563	564	564	564	563	574	584	584	584	563	552	553	552	552	253	356	552	577	402	402	583	583
566	299	569	564	543	564	564	214	561	564	568	565	564	553	565	565	293	278	555	554	565	587	568	555	564	565	564	568	564	565	565	565	564	575	585	585	585	564	553	554	553	553	252	357	553	578	403	403	584	584
567	298	570	565	544	565	565	213	562	565	569	566	565	554	566	566	292	277	556	555	566	588	569	556	565	566	565	569	565	566	566	566	565	577	586	586	586	565	554	555	554	554	251	358	554	579	404	404	585	585
568	297	571	566	545	566	566	212	563	566	570	567	566	555	567	567	291	276	557	556	567	589	570	557	566	567	566	570	566	567	567	567	566	578	301	301	301	566	555	556	555	555	250	359	555	581	405	405	586	586
569	296	572	567	546	567	567	211	565	567	571	568	567	556	568	568	290	275	558	557	568	590	571	558	567	568	567	571	567	568	568	568	567	579	300	300	300	567	556	557	556	556	249	360	556	582	969	969	301	301
570	295	573	568	547	568	568	210	566	568	572	569	568	557	569	569	289	274	559	558	569	591	572	559	568	569	568	572	568	569	569	569	568	580	299	299	299	568	557	558	557	557	248	361	557	583	406	406	300	300
571	293	574	569	548	569	569	209	567	569	573	570	569	558	570	570	288	273	560	559	570	592	573	560	569	570	569	573	569	570	570	570	569	581	298	298	298	569	558	559	558	558	247	362	558	584	407	407	299	299
572	292	575	570	549	570	570	208	568	570	574	571	570	559	571	571	287	272	561	560	571	593	574	561	570	571	570	574	570	571	571	571	570	582	297	297	297	570	559	560	559	559	246	363	559	585	408	408	298	298
573	291	576	571	550	571	571	207	569	571	575	572	571	560	572	572	286	271	562	561	572	594	575	562	571	572	571	575	571	572	572	572	571	583	296	296	296	571	560	561	560	560	245	364	560	586	409	409	297	297
574	290	577	572	551	572	572	206	570	572	576	573	572	561	573	573	285	270	563	562	573	595	576	563	572	573	572	576	572	573	573	573	572	584	295	295	295	572	561	562	561	561	244	365	561	587	410	410	296	296
575	289	578	573	552	573	573	205	571	573	577	574	573	562	574	574	284	269	564	563	574	596	577	564	573	574	573	577	573	574	574	574	573	585	294	294	294	573	562	563	562	562	243	366	562	588	411	411	295	295
576	288	579	574	553	574	574	204	572	574	578	575	574	563	575	575	283	268	565	564	575	597	578	565	574	575	574	578	574	575	575	575	574	586	293	293	293	574	563	564	563	563	242	367	563	590	412	412	294	294
577	287	580	575	554	575	575	203	573	575	579	576	575	564	576	576	282	267	566	565	576	598	579	566	575	576	575	579	575	576	576	576	575	587	292	292	292	575	564	565	564	564	241	368	564	591	413	413	293	293
578	286	581	576	555	576	576	202	574	576	580	577	576	565	577	577	281	266	567	566	577	599	580	567	576	577	576	580	576	577	577	577	576	588	291	291	291	576	565	566	565	565	240	369	565	592	414	414	292	292
579	285	582	577	556	577	577	201	575	577	581	578	578	566	578	578	280	265	568	567	578	600	581	568	577	578	577	581	577	578	578	578	577	589	290	290	290	577	566	567	566	566	239	370	566	593	415	415	291	291
580	284	583	578	557	578	578	200	576	578	582	579	579	567	579	579	279	264	569	568	579	601	582	569	578	579	578	582	578	579	579	579	578	590	289	289	289	578	567	568	567	567	238	371	567	594	416	416	290	290
581	283	584	579	558	579	579	199	577	579	583	580	580	568	580	580	278	263	570	569	580	602	583	570	579	580	579	583	579	580	580	580	579	591	288	288	288	579	568	569	568	568	237	372	568	596	417	417	289	289
582	281	585	580	559	580	580	198	578	580	584	581	581	569	581	581	277	262	571	570	581	603	584	571	580	581	580	584	580	581	581	581	580	592	287	287	287	580	569	570	569	569	236	373	569	597	418	418	288	288
583	280	586	581	560	581	581	197	579	581	585	582	582	570	582	582	276	261	572	571	582	604	585	572	581	582	581	585	581	582	582	582	581	593	286	286	286	581	570	571	570	570	235	374	570	598	419	419	287	287
584	279	587	582	561	582	582	196	580	582	586	583	583	571	583	583	275	260	573	572	583	605	586	573	582	583	582	586	582	583	583	583	582	594	285	285	285	582	571	572	571	571	234	375	571	599	420	420	286	286
585	278	588	583	562	583	583	195	581	583	587	584	584	572	584	584	274	259	574	573	584	606	587	574	583	584	583	587	583	584	584	584	583	595	284	284	284	583	572	573	572	572	233	376	572	600	421	421	285	285
586	277	589	584	563	584	584	194	582	584	588	585	585	573	585	585	273	258	575	574	585	607	588	575	584	585	584	588	584	585	585	585	584	596	283	283	283	584	573	574	573	573	232	377	573	601	422	422	284	284
587	276	590	585	564	585	585	193	583	585	589	586	586	574	586	586	272	257	576	575	586	608	589	576	585	586	585	589	585	586	586	586	585	597	282	282	282	585	574	575	574	574	231	378	574	602	423	423	283	283
588	275	591	586	565	586	586	192	584	586	590	587	587	575	587	587	271	256	577	576	587	609	590	577	586	587	586	590	586	587	587	587	586	598	281	281	281	586	575	576	575	575	230	379	575	603	424	424	282	282
589	274	592	587	566	587	587	191	585	587	591	588	588	576	588	588	270	255	578	577	588	610	591	578	587	588	587	591	587	588	588	588	587	599	280	280	280	587	576	577	576	576	229	380	576	604	425	425	281	281
590	273	593	588	567	588	588	190	586	588	592	589	589	577	589	589	269	254	579	578	589	611	592	579	588	589	588	592	588	589	589	589	588	600	279	279	279	588	577	578	577	577	228	381	577	605	426	426	280	280
591	272	594	589	568	589	589	189	587	589	593	590	590	578	590	590	268	253	580	579	590	612	593	580	589	590	589	593	589	590	590	590	589	601	278	278	278	589	578	579	578	578	227	382	578	606	427	427	279	279
592	271	595	590	569	590	590	188	588	590	594	591	591	579	591	591	267	252	581	580	591	613	594	581	590	591	590	594	590	591	591	591	590	602	277	277	277	590	579	580	579	579	226	383	579	607	428	428	278	278
593	270	596	591	570	591	591	187	589	591	595	592	592	580	592	592	266	251	582	581	592	614	595	582	591	592	591	595	591	592	592	592	591	603	276	276	276	591	580	581	580	580	225	384	580	608	429	429	277	277
594	269	597	592	571	592	592	186	590	592	596	593	593	581	593	593	265	250	583	582	593	615	596	583	592	593	592	596	592	593	593	593	592	604	275	275	275	592	581	582	581	581	224	385	581	609	430	430	276	276
595	268	598	593	572	593	593	185	591	593	597	594	594	582	594	594	264	249	584	583	594	616	597	584	593	594	593	597	593	594	594	594	593	605	274	274	274	593	582	583	582	582	223	386	582	610	431	431	275	275
596	267	599	594	573	594	594	184	592	594	598	595	595	583	595	595	263	248	585	584	595	617	598	585	594	595	594	598	594	595	595	595	594	606	273	273	273	594	583	584	583	583	222	387	583	611	432	432	274	274
597	266	600	595	574	595	595	183	593	595	599	596	596	584	596	596	262	247	586	585	596	618	599	586	595	596	595	599	595	596	596	596	595	607	272	272	272	595	584	585	584	584	221	388	584	612	433	433	273	273
598	265	601	596	575	596	596	182	594	596	600	597	597	585	597	597	261	246	587	586	597	619	600	587	596	597	596	600	596	597	597	597	596	608	271	271	271	596	585	586	585	585	220	389	585	613	434	434	272	272
599	264	602	597	576	597	597	181	595	597	601	598	598	586	598	598	260	245	588	587	598	620	601	588	597	598	597	601	597	598	598	598	597	609	270	270	270	597	586	587	586	586	219	390	586	614	435	435	271	271
600	263	603	598	577	598	598	180	596	598	602	599	599	587	599	599	259	244	589	588	599	621	602	589	598	599	598	602	598	599	599	599	598	610	269	269	269	598	587	588	587	587	218	427	587	615	436	436	270	270
601	262	604	599	578	599	599	179	597	599	603	600	600	588	600	600	258	243	590	589	600	622	603	590	599	600	599	603	599	600	600	600	599	611	268	268	268	599	588	589	588	588	217	426	588	616	437	437	269	269
602	261	605	600	579	600	600	178	598	600	604	601	601	589	601	601	257	242	591	590	601	623	604	591	600	601	600	604	600	601	601	601	600	612	267	267	267	600	589	590	589	589	216	425	589	617	438	438	268	268
603	260	606	601	580	601	601	177	599	601	605	602	602	590	602	602	256	241	592	591	602	968	605	592	601	602	601	605	601	602	602	602	601	613	266	266	266	601	590	591	590	590	215	424	590	618	439	439	267	267
604	259	607	602	581	602	602	176	600	602	606	603	603	591	603	603	255	240	593	592	603	624	606	593	602	603	602	606	602	603	603	603	602	614	265	265	265	602	591	592	591	591	214	423	591	619	440	440	266	266
605	258	608	603	582	603	603	175	601	603	608	604	604	592	604	604	254	239	594	593	604	625	607	594	603	604	603	607	603	604	604	604	603	615	264	264	264	603	592	593	592	592	213	422	592	620	441	441	265	265
606	257	609	604	583	604	604	174	602	604	609	605	605	593	606	605	253	238	595	594	605	626	608	595	604	605	604	608	604	605	605	605	604	616	263	263	263	604	593	594	593	593	212	421	593	621	442	442	264	264
607	256	610	605	584	605	605	173	603	605	610	606	607	594	607	606	252	237	596	595	606	627	609	596	605	606	605	609	605	606	606	606	605	617	262	262	262	605	594	595	594	594	211	420	594	622	443	443	263	263
608	255	611	606	585	606	606	172	604	606	611	607	608	595	608	607	251	236	597	596	607	628	610	597	606	607	606	610	606	607	607	607	606	618	261	261	261	606	595	596	595	595	210	419	595	623	444	444	262	262
609	254	612	607	586	607	607	171	605	607	612	608	609	596	609	608	250	235	598	597	608	629	611	598	607	608	607	611	607	608	608	608	607	619	260	260	260	607	596	597	596	596	209	418	596	968	445	445	261	261
610	253	613	608	587	608	608	170	606	608	613	609	610	597	610	609	249	234	599	598	609	630	612	599	608	609	608	612	608	609	609	609	608	620	259	259	259	608	597	598	597	597	208	417	597	624	446	446	260	260
611	252	614	609	588	609	609	169	607	609	614	610	611	598	611	610	248	233	600	599	610	631	613	600	609	610	609	613	609	610	610	610	609	621	258	258	258	609	598	599	598	598	207	416	598	625	447	447	259	259
612	251	615	610	589	610	610	168	608	610	615	611	612	599	612	611	247	232	601	600	611	632	614	601	610	611	610	614	610	611	611	611	610	622	257	257	257	610	599	600	599	599	206	415	599	626	448	448	258	258
613	250	616	611	590	611	611	167	609	611	616	612	613	600	613	612	246	231	602	601	612	633	615	602	611	613	611	615	611	612	612	612	611	623	256	256	256	611	600	601	600	600	205	414	600	627	449	449	257	257
614	249	617	612	591	612	612	166	611	612	617	613	614	601	614	613	245	230	603	602	613	634	616	603	612	614	612	616	612	613	613	613	612	968	255	255	255	612	601	602	601	601	204	413	601	628	450	450	256	256
615	248	618	613	592	613	613	165	612	613	618	614	615	602	615	614	244	229	604	603	614	635	617	604	613	615	613	617	613	614	614	614	613	625	254	254	254	613	602	603	602	602	203	412	602	629	451	451	255	255
616	247	619	614	593	614	614	164	613	614	619	615	616	603	616	615	243	228	605	604	615	636	618	605	614	616	614	618	614	615	615	615	614	626	253	253	253	614	603	604	603	603	202	411	603	630	452	452	254	254
617	246	620	615	594	615	615	163	614	615	620	616	617	604	617	616	242	227	606	605	616	637	619	606	615	617	615	619	615	616	616	616	615	627	252	252	252	615	604	605	604	604	201	410	604	631	453	453	253	253
618	245	621	616	595	616	616	162	615	616	621	617	618	605	618	617	241	226	607	606	617	638	620	607	616	618	616	620	616	617	617	617	616	628	251	251	251	616	605	606	605	605	200	409	605	632	454	454	252	252
619	244	622	617	596	617	617	161	616	617	622	618	619	606	619	618	240	225	608	607	618	639	621	608	617	619	617	621	617	618	618	618	617	629	250	250	250	617	606	607	606	606	199	408	606	633	455	455	251	251
620	243	623	618	597	618	618	160	617	618	623	619	620	607	620	619	239	224	609	608	619	640	622	609	618	620	618	622	618	619	619	619	618	630	249	249	249	618	607	608	607	607	198	407	607	634	456	456	250	250
621	242	968	619	598	619	619	159	618	619	968	620	621	608	621	620	238	223	610	609	620	641	623	610	619	621	619	623	619	620	620	620	619	631	248	248	248	619	608	609	608	608	197	406	608	635	457	457	249	249
622	241	624	620	599	620	620	158	619	620	624	621	622	609	622	621	237	222	611	610	621	642	968	611	620	622	620	968	620	621	621	621	620	632	247	247	247	620	609	610	609	609	196	969	609	636	458	458	248	248
623	240	625	621	600	621	621	157	620	621	625	622	623	610	623	622	236	221	612	611	622	643	624	612	621	623	621	624	621	622	622	622	621	633	246	246	246	621	610	611	610	610	195	405	610	637	459	459	247	247
624	239	626	622	601	622	622	156	621	622	626	623	968	611	968	623	235	220	613	612	623	644	625	613	622	968	622	625	622	623	623	623	622	634	245	245	245	622	611	612	611	611	194	404	611	638	460	460	246	246
625	238	627	623	602	623	623	155	622	623	627	968	624	612	624	968	234	219	614	613	968	645	626	614	623	624	623	626	623	968	968	968	623	635	244	244	244	623	612	613	612	612	193	403	612	639	461	461	245	245
626	237	628	968	603	968	968	154	623	968	628	624	625	613	625	624	233	218	615	614	624	646	627	615	968	625	968	627	968	624	624	624	968	637	243	243	243	968	613	614	613	613	192	402	613	640	462	462	244	244
627	631	629	624	604	624	624	153	968	624	629	625	626	614	626	625	232	217	616	615	625	647	628	616	624	626	624	628	624	625	625	625	624	638	242	242	242	624	614	615	614	614	191	401	614	641	463	463	243	243
628	632	630	625	605	625	625	152	624	625	630	626	627	615	627	626	231	216	617	616	626	648	629	617	625	627	625	629	625	626	626	626	625	639	241	241	241	625	615	616	615	615	190	400	615	642	464	464	242	242
629	633	631	626	606	626	626	151	625	626	631	627	628	616	628	627	230	215	618	617	627	649	630	618	626	628	626	630	626	627	627	627	626	640	240	240	240	626	616	617	616	616	189	399	616	643	465	465	241	241
630	634	632	627	607	627	627	150	626	627	632	628	629	617	629	628	229	214	619	618	628	650	631	619	627	629	627	631	627	628	628	628	627	641	239	239	239	627	617	618	617	617	188	398	617	644	466	466	240	240
631	635	633	628	608	628	628	149	627	628	633	629	630	618	630	629	228	213	620	619	629	651	632	620	628	630	628	632	628	629	629	629	628	642	238	238	238	628	618	619	618	618	187	397	618	645	467	467	239	239
632	636	634	629	609	629	629	148	628	629	634	630	631	619	631	630	227	619	621	620	630	652	633	621	629	631	629	633	629	630	630	630	629	643	237	237	237	629	619	620	619	619	186	396	619	646	468	468	238	238
633	637	635	630	610	630	630	147	629	630	635	631	632	620	632	631	226	620	622	621	631	653	634	622	630	632	630	634	630	631	631	631	630	644	631	631	631	630	620	621	620	620	185	395	620	647	469	469	237	237
634	638	636	631	611	631	631	146	630	631	636	632	633	621	633	632	225	621	623	622	632	654	635	623	631	633	631	635	631	632	632	632	631	645	632	632	632	631	621	622	621	621	184	394	621	648	470	470	631	631
635	639	637	632	612	632	632	145	631	632	637	633	634	622	634	633	224	622	968	623	633	655	636	968	632	634	632	636	632	633	633	633	632	646	633	633	633	632	622	623	622	622	183	393	622	649	471	471	632	632
636	640	638	633	613	633	633	144	632	633	638	634	635	623	635	634	223	623	624	968	634	656	637	624	633	635	633	637	633	634	634	634	633	647	634	634	634	633	623	968	623	623	182	392	623	650	472	472	633	633
637	641	639	634	614	634	634	143	633	634	639	635	636	968	636	635	222	968	625	624	635	657	638	625	634	636	634	638	634	635	635	635	634	648	635	635	635	634	968	624	968	968	181	391	968	651	473	473	634	634
638	642	640	635	615	635	635	142	634	635	640	636	637	624	637	636	221	624	626	625	636	658	639	626	635	637	635	639	635	636	636	636	635	649	636	636	636	635	624	625	624	624	180	428	624	652	474	474	635	635
639	643	641	636	616	636	636	141	635	636	641	637	638	625	638	637	220	625	627	626	637	659	640	627	636	638	636	640	636	637	637	637	636	650	637	637	637	636	625	626	625	625	179	429	625	653	475	475	636	636
640	644	642	637	617	637	637	140	636	637	642	638	639	626	639	638	219	626	628	627	638	660	641	628	637	639	637	641	637	638	638	638	637	651	638	638	638	637	626	627	626	626	178	430	626	654	476	476	637	637
641	645	643	638	618	638	638	139	637	638	643	639	640	627	640	639	218	627	629	628	639	661	642	629	638	640	638	642	638	639	639	639	638	652	639	639	639	638	627	628	627	627	177	431	627	655	477	477	638	638
642	646	644	639	619	639	639	138	638	639	644	640	641	628	641	640	217	628	630	629	640	662	643	630	639	641	639	643	639	640	640	640	639	653	640	640	640	639	628	629	628	628	176	432	628	656	478	478	639	639
643	647	645	640	620	640	640	137	639	640	645	641	642	629	642	641	216	629	631	630	641	663	644	631	640	642	640	644	640	641	641	641	640	654	641	641	641	640	629	630	629	629	175	433	629	657	479	479	640	640
644	648	646	641	621	641	641	136	640	641	646	642	643	630	643	642	215	630	632	631	642	664	645	632	641	643	641	645	641	642	642	642	641	655	642	642	642	641	630	631	630	630	174	434	630	658	480	480	641	641
645	649	647	642	622	642	642	135	641	642	647	643	644	631	644	643	214	631	633	632	643	665	646	633	642	644	642	646	642	643	643	643	642	656	643	643	643	642	631	632	631	631	173	435	631	659	481	481	642	642
646	650	648	643	623	643	643	134	642	643	648	644	645	632	645	644	213	632	634	633	644	666	647	634	643	645	643	647	643	644	644	644	643	657	644	644	644	643	632	633	632	632	644	436	632	660	482	482	643	643
647	651	649	644	968	644	644	133	643	644	649	645	646	633	646	645	212	633	635	634	645	667	648	635	644	646	644	648	644	645	645	645	644	658	645	645	645	644	633	634	633	633	645	437	633	661	483	483	644	644
648	652	650	645	624	645	645	132	644	645	650	646	647	634	647	646	211	634	636	635	646	668	649	636	645	647	645	649	645	646	646	646	645	659	646	646	646	645	634	635	634	634	646	438	634	662	484	484	645	645
649	653	651	646	625	646	646	131	645	646	651	647	648	635	648	647	210	635	637	636	647	669	650	637	646	648	646	650	646	647	647	647	646	660	647	647	647	646	635	636	635	635	647	439	635	663	485	485	646	646
650	654	652	647	626	647	647	130	646	647	652	648	649	636	649	648	209	636	638	637	648	670	651	638	647	649	647	651	647	648	648	648	647	661	648	648	648	647	636	637	636	636	648	440	636	664	486	486	647	647
651	655	653	648	627	648	648	129	647	648	653	649	650	637	650	649	208	637	639	638	649	671	652	639	648	650	648	652	648	649	649	649	648	662	649	649	649	648	637	638	637	637	649	441	637	665	487	487	648	648
652	656	654	649	628	649	649	128	648	649	654	650	651	638	651	650	207	638	640	639	650	672	653	640	649	651	649	653	649	650	650	650	649	663	650	650	650	649	638	639	638	638	650	442	638	666	488	488	649	649
653	657	655	650	629	650	650	127	649	650	655	651	652	639	652	651	206	639	641	640	651	673	654	641	650	652	650	654	650	651	651	651	650	664	651	651	651	650	639	640	639	639	651	443	639	667	489	489	650	650
654	658	656	651	630	651	651	126	650	651	656	652	653	640	653	652	205	640	642	641	652	674	655	642	651	653	651	655	651	652	652	652	651	665	652	652	652	651	640	641	640	640	652	444	640	668	490	490	651	651
655	659	657	652	631	652	652	125	651	652	657	653	654	641	654	653	204	641	643	642	653	675	656	643	652	654	652	656	652	653	653	653	652	666	653	653	653	652	641	642	641	641	653	445	641	669	491	491	652	652
656	660	658	653	632	653	653	124	652	653	658	654	655	642	655	654	203	642	644	643	654	676	657	644	653	655	653	657	653	654	654	654	653	668	654	654	654	653	642	643	642	642	654	446	642	670	492	492	653	653
657	661	659	654	633	654	654	123	653	654	659	655	656	643	656	655	202	643	645	644	655	677	658	645	654	656	654	658	654	655	655	655	654	669	655	655	655	654	643	644	643	643	655	447	643	671	493	493	654	654
658	662	660	655	634	655	655	122	654	655	660	656	657	644	657	656	201	644	646	645	656	678	659	646	655	657	655	659	655	656	656	656	655	670	656	656	656	655	644	645	644	644	656	448	644	672	494	494	655	655
659	663	661	656	635	656	656	121	655	656	661	657	658	645	658	657	200	645	647	646	657	679	660	647	656	658	656	660	656	657	657	657	656	671	657	657	657	656	645	646	645	645	657	449	645	673	495	495	656	656
660	664	662	657	636	657	657	120	656	657	662	658	659	646	659	658	199	646	648	647	658	680	661	648	657	659	657	662	657	658	658	658	657	672	658	658	658	657	646	647	646	646	658	450	646	674	496	496	657	657
661	665	663	658	637	658	658	119	657	658	663	659	660	647	660	659	198	647	649	648	659	681	662	649	658	660	658	663	658	659	659	659	658	673	659	659	659	658	647	648	647	647	659	451	647	675	497	497	658	658
662	666	664	659	638	659	659	118	658	659	664	660	661	648	661	660	197	648	650	649	660	682	663	650	659	661	659	664	659	660	660	660	659	674	660	660	660	659	648	649	648	648	660	452	648	676	498	498	659	659
663	667	665	660	639	660	660	117	659	660	665	661	662	649	662	661	196	649	651	650	661	683	664	651	660	662	660	665	660	661	661	661	660	675	661	661	661	660	649	650	649	649	661	453	649	677	499	499	660	660
664	668	666	661	640	661	661	116	660	661	666	662	663	650	663	662	195	650	652	651	662	684	665	652	661	663	661	666	661	662	662	662	661	676	662	662	662	661	650	651	650	650	662	454	650	678	500	500	661	661
665	669	667	662	641	662	662	115	661	662	667	663	664	651	664	663	194	651	653	652	663	685	666	653	662	664	662	667	662	663	663	663	662	677	663	663	663	662	651	652	651	651	663	455	651	679	501	501	662	662
666	670	668	663	642	663	663	114	662	663	668	664	665	652	665	664	193	652	654	653	664	686	667	654	663	665	663	668	663	664	664	664	663	678	664	664	664	663	652	653	652	652	664	456	652	680	502	502	663	663
667	671	669	664	643	664	664	113	663	664	669	665	666	653	666	665	192	653	655	654	665	687	668	655	664	666	664	669	664	665	665	665	664	679	665	665	665	664	653	654	653	653	665	457	653	681	503	503	664	664
668	672	670	665	644	665	665	112	664	665	670	666	667	654	667	666	191	654	656	655	666	688	669	656	665	667	665	670	665	666	666	666	665	680	666	666	666	665	654	655	654	654	666	458	654	682	504	504	665	665
669	673	671	666	645	666	666	668	665	666	671	667	668	655	668	667	190	655	657	656	667	689	670	657	666	668	666	671	666	667	667	667	666	681	667	667	667	666	655	656	655	655	667	459	655	683	505	505	666	666
670	674	672	667	646	667	667	669	666	667	672	668	669	656	669	668	189	656	658	657	668	690	671	658	667	669	667	672	667	668	668	668	667	682	668	668	668	667	656	657	656	656	668	460	656	684	506	506	667	667
671	675	673	668	647	668	668	670	667	668	673	669	670	657	670	669	188	657	659	658	669	691	672	659	668	670	668	673	668	669	669	669	668	683	669	669	669	668	657	658	657	657	669	461	657	685	507	507	668	668
672	676	674	669	648	669	669	671	668	669	674	670	671	658	671	670	187	658	660	659	670	692	673	660	669	671	669	674	669	670	670	670	669	685	670	670	670	669	658	659	658	658	670	462	658	686	508	508	669	669
673	677	675	670	649	670	670	672	669	670	675	671	672	659	672	671	186	659	661	660	671	693	674	661	670	672	670	675	670	671	671	671	670	686	671	671	671	670	659	660	659	659	671	463	659	687	509	509	670	670
674	678	676	671	650	671	671	673	670	671	676	672	673	660	673	672	185	660	662	661	672	694	675	662	671	673	671	676	671	672	672	672	671	687	672	672	672	671	660	661	660	660	672	464	660	688	510	510	671	671
675	679	677	672	651	672	672	674	671	672	677	673	674	661	674	673	184	661	663	662	673	695	676	663	672	674	672	677	672	673	673	673	672	688	673	673	673	672	661	662	661	661	673	465	661	689	511	511	672	672
676	680	678	673	652	673	673	675	672	673	678	674	675	662	675	674	183	662	664	663	674	696	677	664	673	675	673	678	673	674	674	674	673	689	674	674	674	673	662	663	662	662	674	466	662	690	512	512	673	673
677	681	679	674	653	674	674	676	673	674	679	675	676	663	676	676	182	663	665	664	675	697	678	665	674	676	674	679	674	675	675	675	674	690	675	675	675	674	663	664	663	663	675	467	663	691	513	513	674	674
678	682	680	675	654	675	675	677	674	675	680	676	677	664	677	677	181	664	666	665	676	133	679	666	675	677	675	680	675	676	676	676	675	691	676	676	676	675	664	665	664	664	676	468	664	692	514	514	675	675
679	683	681	676	655	676	676	678	675	676	681	677	678	665	678	678	180	665	667	666	677	132	680	667	676	678	676	681	676	677	677	677	676	692	677	677	677	676	665	666	665	665	677	469	665	693	515	515	676	676
680	684	682	677	656	677	677	679	676	677	682	678	679	666	679	679	179	666	668	667	678	131	681	668	677	679	677	682	677	678	678	678	677	693	678	678	678	677	666	667	666	666	678	470	666	694	516	516	677	677
681	685	683	678	657	678	678	680	677	678	683	679	680	667	680	680	178	667	669	668	679	130	682	669	678	680	678	683	678	679	679	679	678	694	679	679	679	678	667	668	667	667	679	471	667	695	517	517	678	678
682	686	684	679	658	679	679	681	678	679	684	680	681	668	681	681	177	668	670	669	680	129	683	670	679	681	679	684	679	680	680	680	679	696	680	680	680	679	668	669	668	668	680	472	668	696	518	518	679	679
683	687	685	680	659	680	680	682	679	680	685	681	682	669	682	682	176	669	671	670	681	128	684	671	680	682	680	685	680	681	681	681	680	697	681	681	681	680	669	670	669	669	681	473	669	697	519	519	680	680
684	688	686	681	660	681	681	683	680	681	686	682	683	670	683	683	175	670	672	671	682	127	685	672	681	683	681	686	681	682	682	682	681	698	682	682	682	681	670	671	670	670	682	474	670	698	520	520	681	681
685	689	687	682	661	682	682	684	681	682	687	683	684	671	684	684	174	671	673	672	683	126	686	673	682	684	682	687	682	683	683	683	682	699	683	683	683	682	671	672	671	671	683	475	671	699	521	521	682	682
686	690	688	683	662	683	683	685	682	683	688	684	685	672	685	685	173	672	674	673	684	125	687	674	683	685	683	688	683	684	684	684	683	700	684	684	684	683	672	673	672	672	684	476	672	700	522	522	683	683
687	691	689	684	663	684	684	686	683	684	689	685	686	673	686	686	172	673	675	674	685	124	688	675	684	686	684	689	684	685	685	685	684	701	685	685	685	684	673	674	673	673	685	477	673	701	523	523	684	684
688	692	690	685	664	685	685	687	684	685	690	686	687	674	687	687	171	674	676	675	686	123	689	676	685	687	685	690	685	686	686	686	685	702	686	686	686	685	674	675	674	674	686	478	674	702	524	524	685	685
689	693	691	686	665	686	686	688	685	686	691	687	688	675	688	688	170	675	677	676	687	122	690	677	686	688	686	691	686	687	687	687	686	703	687	687	687	686	675	676	675	675	687	479	675	703	525	525	686	686
690	694	692	687	666	687	687	689	687	687	692	688	689	676	689	689	169	676	678	677	688	121	691	678	687	689	687	692	687	688	688	688	687	704	688	688	688	687	676	677	676	676	688	480	676	704	526	526	687	687
691	695	693	688	667	688	688	690	688	688	693	689	690	677	690	690	168	677	679	678	689	120	692	679	688	690	688	693	688	689	689	689	688	705	689	689	689	688	677	678	677	677	689	481	677	705	527	527	688	688
692	696	694	689	668	689	689	691	689	689	694	690	691	678	691	691	167	678	680	679	690	119	693	680	689	691	689	694	689	690	690	690	689	706	690	690	690	689	678	679	678	678	690	482	678	706	528	528	689	689
693	697	695	690	669	690	690	692	690	690	695	691	692	679	692	692	166	679	681	680	691	118	694	681	690	692	690	695	690	691	691	691	690	707	691	691	691	690	679	680	679	679	691	483	679	707	529	529	690	690
694	698	696	691	670	691	691	693	692	691	696	692	693	680	693	693	165	680	682	681	692	117	695	682	691	693	691	696	691	692	692	692	691	708	692	692	692	691	680	681	680	680	692	484	680	708	312	312	691	691
695	699	697	692	671	692	692	694	693	692	697	693	694	681	694	694	164	681	683	682	693	116	696	683	692	694	692	697	692	693	693	693	692	709	693	693	693	692	681	682	681	681	693	485	681	709	311	311	692	692
696	700	698	693	672	693	693	695	694	693	698	694	695	682	695	695	163	682	684	683	694	115	697	684	693	695	693	698	693	694	694	694	693	710	694	694	694	693	682	683	682	682	694	486	682	710	310	310	693	693
697	701	699	694	673	694	694	696	695	694	699	695	696	683	696	696	162	683	685	684	695	114	698	685	694	696	694	699	694	695	695	695	694	970	695	695	695	694	683	684	683	683	695	487	683	970	309	309	694	694
698	702	700	695	674	695	695	697	696	695	700	696	697	684	697	697	161	684	686	685	696	113	699	686	695	697	695	700	695	696	696	696	695	711	696	696	696	695	684	685	684	684	696	488	684	711	308	308	695	695
699	703	701	696	675	696	696	698	697	696	701	697	698	685	698	698	160	685	687	686	697	112	700	687	696	698	696	701	696	697	697	697	696	712	697	697	697	696	685	686	685	685	697	489	685	713	307	307	696	696
700	704	702	697	676	697	697	699	698	697	702	698	699	686	699	699	159	686	688	687	698	698	701	688	697	699	697	702	697	698	698	698	697	713	698	698	698	697	686	687	686	686	698	490	686	716	306	306	697	697
701	705	703	698	677	698	698	700	699	698	703	699	700	687	700	700	158	687	689	688	699	699	702	689	698	700	698	703	698	699	699	699	698	714	699	699	699	698	687	688	687	687	699	491	687	717	305	305	698	698
702	706	704	699	678	699	699	701	701	699	704	700	701	688	701	701	157	688	690	689	700	700	703	690	699	701	699	704	699	700	700	700	699	715	700	700	700	699	688	689	688	688	700	492	688	718	304	304	699	699
703	707	705	700	679	700	700	702	702	700	705	701	702	689	702	702	156	689	691	690	701	701	704	691	700	702	700	705	700	701	701	701	700	716	701	701	701	700	689	690	689	689	701	493	689	719	303	303	700	700
704	708	706	701	680	701	701	703	703	701	706	702	703	690	703	703	155	690	692	691	702	702	705	692	701	703	701	706	701	702	702	702	701	717	702	702	702	701	690	691	690	690	702	494	690	720	302	302	701	701
705	709	707	702	681	702	702	704	704	702	707	703	704	691	704	704	154	691	693	692	703	703	706	693	702	704	702	707	702	703	703	703	702	718	703	703	703	702	691	692	691	691	703	495	691	721	301	301	702	702
706	710	708	703	682	703	703	705	705	703	708	704	705	692	705	705	153	692	694	693	704	704	707	694	703	705	703	708	703	704	704	704	703	719	704	704	704	703	692	693	692	692	704	496	692	722	300	300	703	703
707	970	709	704	683	704	704	706	706	704	709	705	706	693	706	706	152	693	695	694	705	705	708	695	704	706	704	709	704	705	705	705	704	720	705	705	705	704	693	694	693	693	705	497	693	723	299	299	704	704
708	711	710	705	684	705	705	707	707	705	710	706	707	694	707	707	151	694	696	695	706	706	709	696	705	707	705	710	705	706	706	706	705	721	706	706	706	705	694	695	694	694	706	498	694	724	298	298	705	705
709	712	970	706	685	706	706	708	708	706	970	707	708	695	708	708	150	695	697	696	707	707	710	697	706	708	706	970	706	707	707	707	706	722	707	707	707	706	695	696	695	695	707	499	695	725	297	297	706	706
710	713	711	707	686	707	707	709	709	707	711	708	709	696	709	709	149	696	698	697	708	708	970	698	707	709	707	711	707	708	708	708	707	723	708	708	708	707	696	697	696	696	708	500	696	726	296	296	707	707
711	714	712	708	687	708	708	710	710	708	712	709	710	697	710	710	148	697	699	698	709	709	711	699	708	710	708	712	708	709	709	709	708	724	709	709	709	708	697	698	697	697	709	501	697	727	295	295	708	708
712	715	713	709	688	709	709	970	970	709	713	710	970	698	970	970	147	698	700	699	710	710	712	700	709	970	709	713	709	710	710	710	709	725	710	710	710	709	698	699	698	698	710	502	698	728	294	294	709	709
713	716	714	710	689	710	710	711	711	710	714	970	711	699	711	711	146	699	701	700	970	970	713	701	710	711	710	714	710	970	970	970	710	726	970	970	970	710	699	700	699	699	970	503	699	729	293	293	710	710
714	717	715	970	690	970	970	712	712	970	715	711	712	700	712	712	145	700	702	701	711	711	714	702	970	712	970	715	970	711	711	711	970	727	711	711	711	970	700	701	700	700	711	504	700	730	292	292	970	970
715	718	716	711	691	711	711	713	713	711	716	712	713	701	713	713	144	701	703	702	712	712	715	703	711	713	711	716	711	712	712	712	711	728	712	712	712	711	701	702	701	701	712	505	701	731	291	291	711	711
716	720	717	712	692	712	712	714	714	712	717	713	714	702	716	714	143	702	704	703	713	713	716	704	712	714	712	717	712	713	713	713	712	729	713	713	713	712	702	703	702	702	713	506	702	732	290	290	712	712
717	721	718	713	693	713	713	715	715	713	718	714	715	703	717	715	142	703	705	704	714	714	717	705	713	715	713	718	713	714	714	714	713	730	714	714	714	713	703	704	703	703	714	507	703	733	289	289	713	713
718	722	719	714	694	714	714	716	716	714	719	715	716	704	718	716	141	704	706	705	715	715	718	706	714	716	714	719	714	715	715	715	714	731	715	715	715	714	704	705	704	704	715	508	704	734	288	288	714	714
719	723	720	715	695	715	715	717	717	715	720	716	717	705	719	717	140	705	707	706	716	716	719	707	715	717	715	720	715	716	716	716	715	732	716	716	716	715	705	706	705	705	716	509	705	735	287	287	715	715
720	724	721	716	696	716	716	718	718	716	721	717	718	706	720	718	139	706	708	707	717	717	720	708	716	718	716	721	716	717	717	717	716	733	717	717	717	716	706	707	706	706	717	510	706	736	286	286	716	716
721	725	722	717	697	717	717	719	719	717	722	718	719	707	721	719	138	707	709	708	718	718	721	709	717	719	717	722	717	718	718	718	717	734	718	718	718	717	707	708	707	707	718	511	707	737	285	285	717	717
722	726	723	718	698	718	718	720	720	718	723	719	720	708	722	720	137	708	710	709	719	719	722	710	718	720	718	723	718	719	719	719	718	735	719	719	719	718	708	709	708	708	719	512	708	738	284	284	718	718
723	727	724	719	699	719	719	721	721	719	724	720	721	709	723	721	136	709	970	710	720	720	723	970	719	721	719	724	719	720	720	720	719	736	720	720	720	719	709	710	709	709	720	513	709	739	283	283	719	719
724	728	725	720	700	720	720	722	722	720	725	721	722	710	724	722	135	710	711	970	721	721	724	711	720	722	720	725	720	721	721	721	720	737	721	721	721	720	710	970	710	710	721	514	710	740	282	282	720	720
725	729	726	721	701	721	721	723	723	721	726	722	723	970	725	723	134	970	712	711	722	722	725	712	721	723	721	726	721	722	722	722	721	738	722	722	722	721	970	711	970	970	722	515	970	741	281	281	721	721
726	730	727	722	702	722	722	724	724	722	727	723	724	711	726	724	133	711	713	712	723	723	726	713	722	724	722	727	722	723	723	723	722	739	723	723	723	722	711	712	711	711	723	516	711	742	280	280	722	722
727	731	728	723	703	723	723	725	725	723	728	724	725	712	727	725	132	712	714	713	724	724	727	714	723	725	723	728	724	724	724	724	723	740	724	724	724	723	712	713	712	712	724	517	712	743	279	279	723	723
728	732	729	724	704	724	724	726	726	724	729	725	726	713	728	726	131	713	715	714	725	725	728	715	724	726	724	729	725	725	725	725	724	741	725	725	725	724	713	714	713	713	725	518	713	744	278	278	724	724
729	733	730	725	705	725	725	727	727	725	730	726	727	714	729	727	130	714	716	715	726	726	729	716	725	727	725	730	726	726	726	726	725	742	726	726	726	725	714	715	714	714	726	519	714	745	277	277	725	725
730	734	731	726	706	726	726	728	728	726	731	727	728	715	730	728	129	715	717	716	727	727	730	717	726	728	726	731	727	727	727	727	726	743	727	727	727	726	715	716	715	715	727	520	715	746	276	276	726	726
731	735	732	727	707	727	727	729	729	727	732	728	729	716	731	729	128	716	718	717	728	728	731	718	727	729	727	732	728	728	728	728	727	744	728	728	728	727	716	717	716	716	728	521	716	747	275	275	727	727
732	736	733	728	708	728	728	730	730	728	733	729	730	717	732	730	127	717	719	718	729	729	732	719	728	730	728	733	729	729	729	729	728	745	729	729	729	728	717	718	717	717	729	522	717	748	274	274	728	728
733	737	734	729	709	729	729	731	731	729	734	730	731	718	733	731	126	718	720	719	730	730	734	720	729	731	729	734	730	730	730	730	729	746	730	730	730	729	718	719	718	718	730	523	718	749	273	273	729	729
734	738	735	730	710	730	730	732	732	730	735	731	732	719	734	732	125	719	721	720	731	731	735	721	730	732	730	735	731	731	731	731	730	747	731	731	731	730	719	720	719	719	731	524	719	750	272	272	730	730
735	739	736	731	970	731	731	733	733	731	736	732	733	720	735	733	124	720	722	721	732	732	736	722	731	733	731	736	732	732	732	732	731	748	732	732	732	731	720	721	720	720	732	525	720	751	271	271	731	731
736	740	737	732	711	732	732	734	734	732	737	733	734	721	736	734	123	721	723	722	733	733	737	723	732	734	732	737	733	733	733	733	732	749	733	733	733	732	721	722	721	721	733	526	721	752	270	270	732	732
737	741	738	733	712	733	733	735	735	733	738	734	735	722	737	735	122	722	724	723	734	734	738	724	733	735	733	738	734	734	734	734	733	750	734	734	734	733	722	723	722	722	734	527	722	753	269	269	733	733
738	742	739	734	713	734	734	736	736	734	741	735	736	723	738	736	121	723	725	724	735	735	739	725	734	736	734	739	735	735	735	735	734	751	735	735	735	734	723	724	723	723	735	528	723	754	268	268	734	734
739	743	740	735	714	735	735	737	737	735	742	736	737	724	739	737	120	724	726	725	736	736	740	726	735	737	735	740	736	736	736	736	735	752	736	736	736	735	724	725	724	724	736	529	724	755	267	267	735	735
740	744	741	736	715	736	736	738	738	736	743	737	738	725	740	738	119	725	727	726	737	737	741	727	736	738	736	741	737	737	737	737	736	754	737	737	737	736	725	726	725	725	737	312	725	756	266	266	736	736
741	745	742	737	716	737	737	739	739	737	744	738	739	726	741	739	118	726	728	727	738	738	742	728	737	739	737	742	738	738	738	738	737	755	738	738	738	737	726	727	726	726	738	311	726	757	265	265	737	737
742	746	743	738	717	738	738	740	740	738	745	739	740	727	742	740	117	727	729	728	739	739	743	729	738	740	738	743	739	739	739	739	738	756	739	739	739	738	727	728	727	727	739	310	727	758	264	264	738	738
743	747	744	739	718	739	739	741	741	739	746	740	741	728	743	741	116	728	730	729	740	740	744	730	739	741	739	744	740	740	740	740	739	757	740	740	740	739	728	729	728	728	740	309	728	759	263	263	739	739
744	748	745	740	719	740	740	742	742	740	747	741	742	729	744	742	115	729	731	730	741	741	745	731	740	742	740	745	741	741	741	741	740	758	741	741	741	740	729	730	729	729	741	308	729	760	262	262	740	740
745	749	746	741	720	741	741	743	743	741	748	742	743	730	745	743	114	730	732	731	742	742	746	732	741	743	741	746	742	742	742	743	741	759	742	742	742	741	730	731	730	730	742	307	730	761	261	261	741	741
746	750	747	742	721	742	742	744	744	742	749	743	744	731	746	744	113	731	733	732	743	743	747	733	742	744	742	747	743	743	743	744	742	760	743	743	743	742	731	732	731	731	743	306	731	762	260	260	742	742
747	751	748	743	722	743	743	745	745	743	751	744	745	732	747	745	112	732	734	733	744	744	748	734	743	745	743	748	744	744	744	745	743	761	744	744	744	743	732	733	732	732	744	305	732	763	259	259	743	743
748	752	749	744	723	744	744	746	746	744	752	745	746	733	748	746	111	733	735	734	745	745	749	735	744	746	744	749	745	745	745	746	744	762	745	745	745	744	733	734	733	733	745	304	733	764	258	258	744	744
749	753	750	745	724	745	745	747	747	745	753	746	747	734	749	747	110	734	736	735	746	746	750	736	745	747	745	750	746	746	746	747	745	763	746	746	746	745	734	735	734	734	746	303	734	765	257	257	745	745
750	754	751	746	725	746	746	748	748	746	754	747	748	735	750	748	109	735	737	736	747	747	751	737	746	748	746	751	747	747	747	748	746	764	747	747	747	746	735	736	735	735	747	302	735	766	256	256	746	746
751	755	752	747	726	747	747	749	749	747	755	748	749	736	751	749	108	736	738	737	748	748	752	738	747	749	747	752	748	748	748	749	747	765	748	748	748	747	736	737	736	736	748	301	736	767	255	255	747	747
752	756	753	748	727	748	748	750	750	748	756	749	750	737	752	750	107	737	739	738	749	749	753	739	748	750	748	753	749	749	749	750	748	766	749	749	749	748	737	738	737	737	749	300	737	768	254	254	748	748
753	757	754	749	728	749	749	751	751	749	757	750	751	738	753	751	106	738	740	739	750	750	754	740	749	751	749	754	750	750	750	751	749	767	750	750	750	749	738	739	738	738	750	299	738	769	253	253	749	749
754	758	755	750	729	750	750	752	752	750	758	751	752	739	754	752	105	739	741	740	751	751	755	741	750	752	750	755	751	751	751	752	750	768	751	751	751	750	739	740	739	739	751	298	739	770	252	252	750	750
755	759	756	751	730	751	751	753	753	751	759	752	753	740	755	753	104	740	742	741	752	752	756	742	751	753	751	756	752	752	752	753	751	769	752	752	752	751	740	741	740	740	752	297	740	771	251	251	751	751
756	760	757	752	731	752	752	754	754	752	760	753	754	741	756	754	103	741	743	742	753	753	757	743	752	754	752	757	753	753	753	754	752	770	753	753	753	752	741	742	741	741	753	296	741	772	250	250	752	752
757	761	758	753	732	753	753	755	755	753	761	754	755	742	757	755	102	742	744	743	754	754	758	744	753	755	753	758	754	754	754	755	753	771	754	754	754	753	742	743	742	742	754	295	742	773	249	249	753	753
758	762	760	754	733	754	754	756	756	754	762	755	756	743	758	756	101	743	745	744	755	755	759	745	754	756	754	759	755	755	755	756	754	772	755	755	755	754	743	744	743	743	755	294	743	774	248	248	754	754
759	763	761	755	734	755	755	757	757	755	763	756	757	744	759	757	100	744	746	745	756	756	760	746	755	757	755	760	756	756	756	757	755	773	756	756	756	755	744	745	744	744	756	293	744	775	247	247	755	755
760	764	762	756	735	756	756	758	758	756	764	757	758	745	760	758	99	745	747	746	757	757	761	747	756	758	756	761	757	757	757	758	756	774	757	757	757	756	745	746	745	745	757	292	745	776	246	246	756	756
761	765	763	757	736	757	757	759	759	757	765	758	759	746	761	759	98	746	748	747	758	758	762	748	757	759	757	762	758	758	758	759	757	775	758	758	758	757	746	747	746	746	758	291	746	777	245	245	757	757
762	766	764	758	737	758	758	760	760	758	766	759	760	747	762	760	97	747	749	748	759	759	763	749	758	760	758	763	759	759	759	760	758	776	759	759	759	758	747	748	747	747	759	290	747	778	244	244	758	758
763	767	765	759	738	759	759	761	761	759	767	760	761	748	763	761	96	748	750	749	760	760	764	750	759	761	759	764	760	760	760	761	759	777	760	760	760	759	748	749	748	748	760	289	748	779	243	243	759	759
764	768	766	760	739	760	760	762	762	760	768	761	762	749	764	762	95	749	751	750	761	761	765	751	760	762	760	765	761	761	761	762	760	778	761	761	761	760	749	750	749	749	761	288	749	780	242	242	760	760
765	769	767	761	740	761	761	763	763	761	769	762	763	750	765	763	94	750	752	751	762	762	766	752	761	763	761	766	762	762	762	763	761	779	762	762	762	761	750	751	750	750	762	287	750	781	241	241	761	761
766	770	768	762	741	762	762	764	764	762	770	763	764	751	766	764	93	751	753	752	763	763	767	753	762	764	762	767	770	763	763	764	762	780	763	763	763	762	751	752	751	751	770	286	751	782	240	240	762	762
767	771	769	763	742	763	763	765	765	763	771	764	765	752	767	765	92	752	754	753	764	764	768	754	763	765	763	768	769	764	764	765	763	781	764	764	764	763	752	753	752	752	769	285	752	783	239	239	763	763
768	772	770	764	743	764	764	766	766	764	772	765	766	753	768	766	91	753	755	754	765	765	769	755	764	766	764	769	768	765	765	766	764	782	765	765	765	764	753	754	753	753	768	284	753	784	238	238	764	764
769	773	771	765	744	765	765	767	767	765	773	766	767	754	769	767	90	754	756	755	766	766	770	756	765	767	765	770	767	766	766	767	765	783	766	766	766	765	754	755	754	754	767	283	754	971	237	237	765	765
770	774	773	766	745	766	766	768	768	766	774	767	768	755	770	768	89	755	757	756	767	767	771	757	766	768	766	771	766	767	767	768	766	784	767	767	767	766	755	756	755	755	766	282	755	785	236	236	766	766
771	775	774	767	746	767	767	769	769	767	775	768	769	756	771	769	88	756	758	757	768	768	772	758	767	769	767	772	765	768	768	769	767	971	768	768	768	767	756	757	756	756	765	281	756	786	235	235	767	767
772	776	775	768	747	768	768	770	770	768	776	769	770	757	772	770	87	757	759	758	769	769	773	759	768	770	768	773	764	769	769	770	768	785	769	769	769	768	757	758	757	757	764	280	757	787	234	234	768	768
773	777	776	769	748	769	769	771	771	769	777	770	771	758	773	771	86	758	760	759	770	770	774	760	769	771	769	774	763	770	770	771	769	786	770	770	770	769	758	759	758	758	763	279	758	788	233	233	769	769
774	778	777	770	749	770	770	772	772	770	778	771	772	759	774	772	85	759	761	760	771	771	775	761	770	772	770	775	771	771	771	772	770	787	771	771	771	770	759	760	759	759	771	278	759	789	232	232	770	770
775	779	778	771	750	771	771	773	773	771	779	772	773	760	775	773	84	760	762	761	772	772	776	762	771	773	771	776	772	772	772	773	771	788	772	772	772	771	760	761	760	760	772	277	760	790	231	231	771	771
776	780	779	772	751	772	772	774	774	772	780	773	774	761	776	774	83	761	763	762	773	773	777	763	772	774	772	777	773	773	773	774	772	789	773	773	773	772	761	762	761	761	773	276	761	791	230	230	772	772
777	781	780	773	752	773	773	775	775	773	781	774	775	762	777	775	82	762	764	763	774	774	778	764	773	775	773	778	774	774	774	775	773	790	774	774	774	773	762	763	762	762	774	275	762	792	229	229	773	773
778	782	781	774	753	774	774	776	776	774	782	775	776	763	778	776	81	763	765	764	775	775	779	765	774	776	774	779	775	775	775	776	774	791	775	775	775	774	763	764	763	763	775	274	763	793	587	587	774	774
779	783	782	775	754	775	775	777	777	775	783	776	777	764	779	777	80	764	766	765	776	776	780	766	775	777	775	780	776	776	776	777	775	792	776	776	776	775	764	765	764	764	776	273	764	794	588	588	775	775
780	784	783	776	755	776	776	778	778	776	784	777	778	765	780	778	79	765	767	766	777	777	781	767	776	778	776	781	777	777	777	778	776	793	777	777	777	776	765	766	765	765	777	272	765	795	589	589	776	776
781	971	784	777	756	777	777	779	780	777	971	778	779	766	781	779	78	766	768	767	778	778	782	768	777	779	777	782	778	778	778	779	777	794	778	778	778	777	766	767	766	766	778	271	766	796	590	590	777	777
782	785	971	778	757	778	778	780	781	778	785	779	780	767	782	780	77	767	769	768	779	779	783	769	778	780	778	783	779	779	779	780	778	795	779	779	779	778	767	768	767	767	779	270	767	797	591	591	778	778
783	786	785	779	758	779	779	781	782	779	786	780	781	768	783	781	76	768	770	769	780	780	784	770	779	781	779	784	780	780	780	781	779	796	780	780	780	779	768	769	768	768	780	269	768	798	592	592	779	779
784	787	786	780	759	780	780	782	783	780	787	781	782	769	784	782	75	769	771	770	781	781	971	771	780	782	780	971	781	781	781	782	780	797	781	781	781	780	769	770	769	769	781	268	769	799	593	593	780	780
785	788	787	781	760	781	781	783	784	781	788	782	783	770	971	783	49	770	772	771	782	782	785	772	781	783	781	785	782	782	782	783	781	798	782	782	782	781	770	771	770	770	782	267	770	800	594	594	781	781
786	789	788	782	761	782	782	784	971	782	789	783	784	771	785	784	50	771	773	772	783	783	786	773	782	784	782	786	783	783	783	784	782	799	783	783	783	782	771	772	771	771	783	266	771	801	595	595	782	782
787	790	789	783	762	783	783	971	785	783	790	784	971	772	786	971	51	772	774	773	784	784	787	774	783	971	783	787	784	784	784	971	783	800	784	784	784	783	772	773	772	772	784	265	772	802	596	596	783	783
788	791	790	784	763	784	784	785	786	784	791	971	785	773	787	785	52	773	775	774	971	971	788	775	784	785	784	788	971	971	971	785	784	801	971	971	971	784	773	774	773	773	971	264	773	803	597	597	784	784
789	792	791	971	764	971	971	786	787	971	792	785	786	774	788	786	53	774	776	775	785	785	789	776	971	786	971	789	785	785	785	786	971	802	785	785	785	971	774	775	774	774	785	263	774	804	598	598	971	971
790	793	792	785	765	785	785	787	788	785	793	786	787	775	789	787	54	775	777	776	786	786	790	777	785	787	785	790	786	786	786	787	785	803	786	786	786	785	775	776	775	775	786	262	775	805	599	599	785	785
791	794	793	786	766	786	786	788	789	786	794	787	788	776	790	788	55	776	778	777	787	787	791	778	786	788	786	791	787	787	787	788	786	804	787	787	787	786	776	777	776	776	787	261	776	806	600	600	786	786
792	795	794	787	767	787	787	789	790	787	795	788	789	777	791	789	56	777	779	778	788	788	792	779	787	789	787	792	788	788	788	789	787	805	788	788	788	787	777	778	777	777	788	260	777	807	601	601	787	787
793	796	795	788	768	788	788	790	791	788	796	789	790	778	792	790	57	778	780	779	789	789	793	780	788	790	788	793	789	789	789	790	788	806	789	789	789	788	778	779	778	778	789	259	778	808	602	602	788	788
794	797	796	789	769	789	789	791	792	789	797	790	791	779	793	791	58	779	781	780	790	790	794	781	789	791	789	794	790	790	790	791	789	807	790	790	790	789	779	780	779	779	790	258	779	809	603	603	789	789
795	798	797	790	770	790	790	792	793	790	798	791	792	780	794	792	59	780	782	781	791	791	795	782	790	792	790	795	791	791	791	792	790	808	791	791	791	790	780	781	780	780	791	257	780	810	604	604	790	790
796	799	798	791	771	791	791	793	794	791	799	792	793	781	795	793	60	781	783	782	792	792	796	783	791	793	791	796	792	792	792	793	791	809	792	792	792	791	781	782	781	781	792	256	781	811	605	605	791	791
797	800	799	792	772	792	792	794	795	792	800	793	794	782	796	794	61	782	784	783	793	793	797	784	792	794	792	797	793	793	793	794	792	810	793	793	793	792	782	783	782	782	793	255	782	812	606	606	792	792
798	801	800	793	773	793	793	795	796	793	801	794	795	783	797	795	62	783	971	784	794	794	798	971	793	795	793	798	794	794	794	795	793	811	794	794	794	793	783	784	783	783	794	254	783	813	607	607	793	793
799	802	801	794	774	794	794	796	797	794	802	795	796	784	798	796	63	784	785	971	795	795	799	785	794	796	794	799	795	795	795	796	794	812	795	795	795	794	784	971	784	784	795	253	784	714	608	608	794	794
800	803	802	795	775	795	795	797	798	795	803	796	797	971	799	797	64	971	786	785	796	796	800	786	795	797	795	800	796	796	796	797	795	813	796	796	796	795	971	785	971	971	796	252	971	715	609	609	795	795
801	804	803	796	776	796	796	798	799	796	804	797	798	785	800	798	65	785	787	786	797	797	801	787	796	798	796	801	797	797	797	798	796	29	797	797	797	796	785	786	785	785	797	251	785	842	610	610	796	796
802	805	804	797	777	797	797	799	800	797	805	798	799	786	801	799	66	786	788	787	798	798	802	788	797	799	797	802	798	798	798	799	797	28	798	798	798	797	786	787	786	786	798	250	786	843	611	611	797	797
803	806	805	798	778	798	798	800	801	798	806	799	800	787	802	800	67	787	789	788	799	799	803	789	798	800	798	803	799	799	799	800	798	27	799	799	799	798	787	788	787	787	799	249	787	844	612	612	798	798
804	807	806	799	779	799	799	801	802	799	807	800	801	788	803	801	68	788	790	789	800	800	804	790	799	801	799	804	800	800	800	801	799	26	800	800	800	799	788	789	788	788	800	248	788	845	613	613	799	799
805	808	807	800	780	800	800	802	803	800	808	801	802	789	804	802	69	789	791	790	801	801	805	791	800	802	800	805	801	801	801	802	800	967	801	801	801	800	789	790	789	789	801	247	789	846	614	614	800	800
806	809	808	801	781	801	801	803	804	801	809	802	803	790	805	803	70	790	792	791	802	802	806	792	801	803	801	806	802	802	802	803	801	25	802	802	802	801	790	791	790	790	802	246	790	847	615	615	801	801
807	810	809	802	782	802	802	804	805	802	810	803	804	791	806	804	71	791	793	792	803	803	807	793	802	804	802	807	803	803	803	804	802	24	803	803	803	802	791	792	791	791	803	245	791	848	616	616	802	802
808	811	810	803	783	803	803	805	806	803	811	804	805	792	807	805	72	792	794	793	804	804	808	794	803	805	803	808	804	804	804	805	803	23	804	804	804	803	792	793	792	792	804	244	792	849	617	617	803	803
809	812	811	804	784	804	804	806	807	804	812	805	806	793	808	806	73	793	795	794	805	805	809	795	804	806	804	809	805	805	805	806	804	22	805	805	805	804	793	794	793	793	805	243	793	850	618	618	804	804
810	813	812	805	971	805	805	807	808	805	813	806	807	794	809	807	74	794	796	795	806	806	810	796	805	807	805	810	806	806	806	807	805	20	806	806	806	805	794	795	794	794	806	242	794	851	619	619	805	805
811	814	813	806	785	806	806	808	809	806	814	807	808	795	810	808	48	795	797	796	807	807	811	797	806	808	806	811	807	807	807	808	806	19	807	807	807	806	795	796	795	795	807	241	795	852	620	620	806	806
812	815	814	807	786	807	807	809	810	807	815	808	809	796	811	809	47	796	798	797	808	808	812	798	807	809	807	812	808	808	808	809	807	18	808	808	808	807	796	797	796	796	808	240	796	853	621	621	807	807
813	816	815	808	787	808	808	810	811	808	816	809	810	797	812	810	46	797	799	798	809	809	813	799	808	810	808	813	809	809	809	810	808	17	809	809	809	808	797	798	797	797	809	239	797	854	622	622	808	808
814	817	816	809	788	809	809	811	812	809	817	810	811	798	813	811	45	798	800	799	810	810	814	800	809	811	809	814	810	810	810	811	809	16	810	810	810	809	798	799	798	798	810	238	798	855	623	623	809	809
815	818	817	810	789	810	810	812	813	810	819	811	812	799	714	812	44	799	801	800	811	811	815	801	810	812	810	815	811	811	811	812	810	15	811	811	811	810	799	800	799	799	811	237	799	856	968	968	810	810
816	819	818	811	790	811	811	813	29	811	820	812	813	800	715	813	43	800	802	801	812	812	816	802	811	813	811	816	812	812	812	813	811	841	812	812	812	811	800	801	800	800	812	236	800	857	624	624	811	811
817	820	819	812	791	812	812	814	28	812	821	813	814	801	842	814	42	801	803	802	813	813	817	803	812	814	812	817	813	813	813	814	812	842	813	813	813	812	801	802	801	801	813	235	801	859	625	625	812	812
818	821	820	813	792	813	813	815	27	813	822	814	815	802	843	815	41	802	804	803	814	814	818	804	813	815	813	818	814	814	814	815	813	843	814	814	814	813	802	803	802	802	814	234	802	860	626	626	813	813
819	822	821	814	793	814	814	816	26	814	823	815	816	803	844	816	40	803	805	804	815	815	819	805	814	816	814	819	815	815	815	816	814	844	815	815	815	814	803	804	803	803	815	233	803	861	627	627	814	814
820	823	822	815	794	815	815	817	967	815	824	816	817	804	845	817	39	804	806	805	816	816	820	806	815	817	815	820	816	816	816	817	815	845	816	816	816	815	804	805	804	804	816	232	804	862	628	628	815	815
821	824	823	816	795	816	816	818	25	816	825	817	818	805	846	818	38	805	807	806	817	817	821	807	816	818	816	821	817	817	817	818	816	846	817	817	817	816	805	806	805	805	817	231	805	863	629	629	816	816
822	825	824	817	796	817	817	819	24	817	826	818	819	806	847	819	37	806	808	807	818	818	822	808	817	819	817	822	818	818	818	819	817	847	818	818	818	817	806	807	806	806	818	230	806	864	630	630	817	817
823	826	825	818	797	818	818	820	23	818	827	819	820	807	849	820	36	807	809	808	819	819	823	809	818	820	818	823	819	819	819	820	818	848	819	819	819	818	807	808	807	807	819	229	807	865	631	631	818	818
824	827	826	819	798	819	819	821	22	819	828	820	821	808	850	821	35	808	810	809	820	820	824	810	819	821	819	824	820	820	820	821	819	849	820	820	820	819	808	809	808	808	820	228	808	866	632	632	819	819
825	828	828	820	799	820	820	822	21	820	829	821	822	809	851	822	34	809	811	810	821	821	825	811	820	822	820	825	821	821	821	822	820	850	821	821	821	820	809	810	809	809	821	227	809	867	633	633	820	820
826	829	829	821	800	821	821	823	20	821	830	822	823	810	852	824	33	810	812	811	822	822	826	812	821	823	821	826	822	822	822	823	821	851	822	822	822	821	810	811	810	810	822	226	810	868	634	634	821	821
827	830	830	822	801	822	822	824	19	822	831	823	824	811	853	825	32	811	813	812	823	823	827	813	822	824	822	827	823	823	823	824	822	852	823	823	823	822	811	812	811	811	823	225	811	869	635	635	822	822
828	831	831	823	802	823	823	825	18	823	832	824	825	812	854	826	31	812	29	813	824	824	828	29	823	825	823	828	824	824	824	825	823	853	824	824	824	823	812	813	812	812	824	224	812	870	636	636	823	823
829	832	832	824	803	824	824	826	17	824	833	825	826	813	855	827	30	813	28	29	825	825	829	28	824	826	824	829	825	825	825	826	824	854	825	825	825	824	813	29	813	813	825	223	813	871	637	637	824	824
830	833	833	825	804	825	825	827	16	825	834	826	827	29	856	828	29	29	27	28	826	826	830	27	825	827	825	830	826	826	826	827	825	855	826	826	826	825	29	28	29	29	826	222	29	872	638	638	825	825
831	834	834	826	805	826	826	828	15	826	835	827	828	28	857	829	28	28	26	27	827	827	831	26	826	828	826	831	827	827	827	828	826	856	827	827	827	826	28	27	28	28	827	221	28	873	639	639	826	826
832	835	835	827	806	827	827	829	841	827	836	828	829	27	858	830	27	27	967	26	828	828	833	967	827	829	827	833	828	828	828	829	827	857	828	828	828	827	27	26	27	27	828	220	27	874	640	640	827	827
833	836	836	828	807	828	828	830	842	828	837	829	830	26	859	831	26	26	25	967	829	829	834	25	828	830	828	834	829	829	829	830	828	858	829	829	829	828	26	967	26	26	829	219	26	875	641	641	828	828
834	837	837	829	808	829	829	831	843	829	838	830	831	967	860	832	967	967	24	25	830	830	835	24	829	831	829	835	830	830	830	831	829	859	830	830	830	829	967	25	967	967	830	218	967	876	642	642	829	829
835	838	838	830	809	830	830	832	844	830	839	831	832	25	861	833	25	25	23	24	831	831	836	23	830	832	830	836	831	831	831	832	830	860	831	831	831	830	25	24	25	25	831	217	25	877	643	643	830	830
836	839	839	831	810	831	831	833	845	831	840	832	833	24	862	834	24	24	22	23	833	832	837	22	831	833	831	837	832	832	832	833	831	861	832	832	832	831	24	23	24	24	832	216	24	878	644	644	831	831
837	840	840	832	811	832	832	834	846	832	841	833	834	23	863	835	23	23	21	22	834	833	838	21	832	834	832	838	833	833	833	834	832	862	833	833	833	832	23	22	23	23	833	215	23	879	645	645	832	832
838	927	841	833	812	833	833	835	847	833	842	834	835	22	864	836	22	22	20	21	835	834	839	20	833	835	833	839	834	834	834	835	927	863	834	834	834	833	22	21	22	22	834	214	22	880	646	646	833	833
839	928	842	834	813	834	834	836	848	834	843	835	836	21	865	837	21	21	19	20	836	835	840	19	834	836	834	840	835	835	835	836	928	864	835	835	835	834	21	20	21	21	835	213	21	881	647	647	834	834
840	929	843	835	814	835	835	837	849	835	844	836	837	20	866	838	20	20	18	19	837	836	841	18	835	837	835	841	836	836	836	837	929	865	836	836	836	835	20	19	20	20	836	212	20	882	648	648	835	835
841	926	844	836	815	836	836	838	850	836	845	837	838	19	867	839	19	19	17	18	838	837	842	17	836	838	836	842	837	837	837	838	926	866	837	837	837	836	19	18	19	19	837	211	19	883	649	649	836	836
842	925	845	837	816	837	837	839	851	837	846	838	839	18	868	840	18	18	16	17	839	838	843	16	837	839	837	843	838	838	838	839	925	867	838	838	838	837	18	17	18	18	838	210	18	884	650	650	837	837
843	924	846	838	817	838	838	840	852	838	847	839	840	17	869	841	17	17	15	16	840	839	844	15	838	840	838	844	839	839	839	840	924	868	839	839	839	838	17	16	17	17	839	209	17	885	651	651	838	838
844	923	847	839	818	839	839	841	853	839	848	840	841	16	870	842	16	16	841	15	841	840	845	841	839	841	839	845	840	840	840	841	923	869	840	840	840	839	16	15	16	16	840	208	16	886	652	652	839	839
845	922	848	840	819	840	840	842	854	840	849	841	842	15	871	843	15	15	842	841	842	841	846	842	840	842	840	846	841	841	841	842	922	870	928	927	927	840	15	841	15	15	841	207	15	887	653	653	840	840
846	921	849	841	820	841	841	843	855	841	850	842	843	841	872	844	841	841	843	842	843	842	847	843	841	843	841	847	842	842	842	843	921	871	929	928	928	842	841	842	841	841	842	206	841	888	654	654	927	927
847	841	850	842	821	842	842	844	856	842	854	843	844	842	873	845	842	842	844	843	844	843	848	844	842	844	842	848	843	843	843	844	920	872	926	929	929	843	842	843	842	842	843	205	842	889	655	655	928	928
848	842	851	843	844	843	843	845	857	843	853	844	845	843	874	846	843	843	845	844	845	927	849	845	843	845	843	849	844	844	844	845	919	873	925	926	926	844	843	844	843	843	844	204	843	890	656	656	929	929
849	843	852	844	845	844	844	846	858	844	852	845	846	844	875	847	844	844	846	845	846	928	850	846	844	846	844	850	845	845	845	846	918	874	924	925	925	845	844	845	844	844	845	203	844	891	657	657	926	926
850	844	853	845	846	845	845	847	859	845	851	846	847	845	876	848	845	845	847	846	847	929	854	847	845	847	845	854	846	846	846	847	917	875	923	924	924	846	845	846	845	845	846	202	845	892	658	658	925	925
851	845	854	846	847	846	846	848	860	846	855	847	848	846	877	849	846	846	848	847	848	926	853	848	846	848	846	853	847	847	847	848	916	876	922	923	923	847	846	847	846	846	847	201	846	893	659	659	924	924
852	846	855	847	848	847	847	849	861	847	856	848	849	847	878	850	847	847	849	848	849	925	852	849	847	849	847	852	848	848	848	849	915	877	921	922	922	848	847	848	847	847	848	200	847	894	660	660	923	923
853	847	856	848	849	848	848	850	862	848	857	849	850	848	879	851	848	848	850	849	850	924	851	850	848	850	848	851	849	849	849	850	914	878	841	921	921	849	848	849	848	848	849	199	848	895	661	661	922	922
854	848	857	849	850	849	849	854	863	849	858	850	851	849	880	852	849	849	851	850	854	923	855	851	849	851	849	855	850	850	850	851	913	879	842	841	841	850	849	850	849	849	850	198	849	896	662	662	921	921
855	849	858	850	851	850	850	853	864	850	859	851	852	850	881	853	850	850	852	851	853	922	856	852	850	852	850	856	851	851	851	852	912	880	843	842	842	851	850	851	850	850	851	197	850	897	663	663	841	841
856	850	859	851	852	851	851	852	865	851	860	852	853	851	882	854	851	851	853	852	852	921	857	853	851	853	851	857	852	852	852	853	911	881	844	843	843	852	851	852	851	851	852	196	851	898	664	664	842	842
857	851	860	852	853	852	852	851	866	852	861	853	854	852	883	855	852	852	854	853	851	920	858	854	852	854	852	858	853	853	853	854	910	882	845	844	844	853	852	853	852	852	853	195	852	899	665	665	843	843
858	852	861	853	854	853	853	855	867	853	862	854	855	853	884	856	853	853	855	854	855	919	859	855	853	855	853	859	854	854	854	855	909	883	846	845	845	854	853	854	853	853	854	194	853	900	666	666	844	844
859	853	862	854	855	854	854	856	868	854	863	855	856	854	885	857	854	854	856	855	856	918	860	856	854	856	854	860	855	855	855	856	908	884	847	846	846	855	854	855	854	854	855	193	854	901	667	667	845	845
860	854	864	855	856	855	855	857	869	921	864	856	857	855	886	858	855	855	857	856	857	917	861	857	855	857	855	861	856	856	856	857	907	885	848	847	847	856	855	856	855	855	856	192	855	902	855	855	846	846
861	855	865	856	857	856	856	858	870	922	865	857	858	856	887	859	856	856	858	857	858	916	862	858	856	858	856	862	857	857	857	858	906	886	849	848	848	857	856	857	856	856	857	191	856	903	856	856	847	847
862	856	866	857	858	857	857	859	871	923	866	858	859	857	888	860	857	857	859	858	859	915	863	859	857	859	857	863	858	858	858	859	905	887	850	849	849	858	857	858	857	857	858	190	857	904	857	857	848	848
863	857	867	858	859	858	858	860	873	924	867	859	860	858	889	861	858	858	860	859	860	914	864	860	858	860	858	864	859	859	859	860	904	888	851	850	850	859	858	859	858	858	859	189	858	905	858	858	849	849
864	858	868	859	860	859	859	861	874	925	868	860	861	859	890	862	859	859	861	860	861	913	865	861	859	861	859	865	860	860	860	861	903	889	852	851	851	860	859	860	859	859	860	188	859	906	859	859	850	850
865	859	869	860	861	860	860	862	875	926	869	861	862	860	891	863	860	860	862	861	862	912	866	862	860	862	860	866	861	861	861	862	902	890	853	852	852	861	860	861	860	860	861	187	860	907	860	860	851	851
866	860	870	861	862	861	861	863	876	929	870	862	863	861	892	864	861	861	863	862	863	911	867	863	861	863	861	867	862	862	862	863	901	891	854	853	853	862	861	862	861	861	862	186	861	908	861	861	852	852
867	861	871	862	863	862	862	864	877	928	871	863	864	862	893	865	862	862	864	863	864	910	868	864	862	864	862	868	863	863	863	864	900	892	855	854	854	863	862	863	862	862	863	185	862	909	862	862	853	853
868	862	872	863	864	863	863	865	878	927	872	864	865	863	894	866	863	863	865	864	865	909	869	865	863	865	863	869	864	864	864	865	899	893	856	855	855	864	863	864	863	863	864	184	863	910	863	863	854	854
869	863	873	864	865	864	864	866	879	920	873	865	866	864	895	867	864	864	866	865	866	908	870	866	864	866	864	870	865	865	865	866	898	894	857	856	856	865	864	865	864	864	865	183	864	911	864	864	855	855
870	864	874	865	866	865	865	867	880	919	874	866	867	865	896	868	865	865	867	866	867	907	871	867	865	867	865	871	866	866	866	867	897	895	858	857	857	866	865	866	865	865	920	182	865	912	865	865	856	856
871	865	875	866	867	866	866	868	881	918	875	867	868	866	897	869	866	866	868	867	868	906	872	868	866	868	866	872	867	867	867	868	896	896	859	858	858	867	866	867	866	866	919	181	866	913	866	866	857	857
872	866	876	867	868	867	867	869	882	917	876	868	869	867	898	870	867	867	869	868	869	905	873	869	867	869	867	873	868	868	868	869	895	897	860	859	859	868	867	868	867	867	918	180	867	914	867	867	858	858
873	867	877	868	869	868	868	870	883	916	877	869	870	868	899	871	868	868	870	869	870	904	874	870	868	870	868	874	869	869	869	870	894	898	861	860	860	869	868	869	868	868	917	179	868	915	868	868	859	859
874	868	878	869	870	869	869	871	884	915	878	870	871	869	900	872	869	869	871	870	871	903	875	871	869	871	869	875	870	870	870	871	893	899	862	861	861	870	869	870	869	869	916	178	869	916	869	869	860	860
875	869	879	870	871	870	870	872	885	914	879	871	872	870	901	873	870	870	872	871	872	902	876	872	870	872	870	876	871	871	871	872	892	900	863	862	862	871	870	871	870	870	915	177	870	917	870	870	861	861
876	870	880	871	872	871	871	873	886	913	880	872	873	871	902	874	871	871	873	872	873	901	877	873	871	873	871	877	872	872	872	873	891	902	864	863	863	872	871	872	871	871	914	176	871	918	871	871	862	862
877	871	881	872	873	872	872	874	887	912	881	873	874	872	903	875	872	872	874	873	874	900	878	874	872	874	872	878	873	873	873	874	890	903	865	864	864	873	872	873	872	872	913	175	872	919	872	872	863	863
878	872	882	873	874	873	873	875	888	911	882	874	875	873	904	876	873	873	875	874	875	899	879	875	873	875	873	879	874	874	874	875	889	904	866	865	865	874	873	874	873	873	912	174	873	920	873	873	864	864
879	873	883	874	875	874	874	876	889	910	883	875	876	874	905	877	874	874	876	875	876	898	880	876	874	876	874	880	875	875	875	876	888	905	867	866	866	875	874	875	874	874	911	173	874	921	874	874	865	865
880	874	884	875	876	875	875	877	890	909	884	876	877	875	906	878	875	875	877	876	877	897	881	877	875	877	875	881	876	876	876	877	887	906	868	867	867	876	875	876	875	875	910	172	875	922	875	875	866	866
881	875	885	876	877	876	876	878	891	908	885	877	878	876	907	879	876	876	878	877	878	896	882	878	876	878	876	882	877	877	877	878	886	907	869	868	868	877	876	877	876	876	909	171	876	923	876	876	867	867
882	876	886	877	878	877	877	879	892	907	886	878	879	877	908	880	877	877	879	878	879	895	883	879	877	879	877	883	878	878	878	879	885	908	870	869	869	878	877	878	877	877	908	170	877	924	877	877	868	868
883	877	887	878	879	878	878	880	893	906	887	879	880	878	909	881	878	878	880	879	880	894	884	880	878	880	878	884	879	879	879	880	884	909	871	870	870	879	878	879	878	878	907	169	878	925	878	878	869	869
884	878	888	879	880	879	879	881	894	905	889	880	881	879	910	882	879	879	881	880	881	893	885	881	879	881	879	885	880	880	880	881	883	910	872	871	871	880	879	880	879	879	906	168	879	926	879	879	870	870
885	879	889	880	881	880	880	882	895	904	890	881	882	880	911	883	880	880	882	881	882	892	886	882	880	882	880	886	881	881	881	882	882	911	873	872	872	881	880	881	880	880	905	167	880	929	880	880	871	871
886	880	890	881	882	881	881	883	896	903	891	882	883	881	912	884	881	881	883	882	883	891	887	883	881	883	881	887	882	882	882	883	881	912	874	873	873	882	881	882	881	881	904	166	881	928	881	881	872	872
887	881	891	882	883	882	882	884	897	902	892	883	884	882	913	885	882	882	884	883	884	890	888	884	882	884	882	888	883	883	883	884	880	913	875	874	874	883	882	883	882	882	903	165	882	927	882	882	873	873
888	882	892	883	884	883	883	885	898	901	893	884	885	883	914	886	883	883	885	884	885	889	889	885	883	885	883	889	884	884	884	885	879	914	876	875	875	884	883	884	883	883	902	164	883	841	883	883	874	874
889	883	893	884	885	884	884	886	899	900	894	885	886	884	915	887	884	884	886	885	886	888	890	886	884	886	884	890	885	885	885	886	878	915	877	876	876	885	884	885	884	884	901	163	884	840	884	884	875	875
890	884	894	885	886	885	885	887	900	899	895	886	887	885	916	888	885	885	887	886	887	887	891	887	885	887	885	891	886	886	886	887	877	916	878	877	877	886	885	886	885	885	900	162	885	839	885	885	876	876
891	885	895	886	887	886	886	888	901	898	896	887	888	886	917	889	886	886	888	887	888	886	892	888	886	888	886	892	887	887	887	888	876	917	879	878	878	887	886	887	886	886	899	161	886	838	886	886	877	877
892	886	896	887	888	887	887	889	902	897	897	888	889	887	918	890	887	887	889	888	889	885	893	889	887	889	887	893	888	888	888	889	875	918	880	879	879	888	887	888	887	887	898	160	887	837	887	887	878	878
893	887	897	888	889	888	888	890	903	896	898	889	890	888	919	891	888	888	890	889	890	884	894	890	888	890	888	894	889	889	889	890	874	919	881	880	880	889	888	889	888	888	897	159	888	836	888	888	879	879
894	888	898	889	890	889	889	891	904	895	899	890	891	889	920	892	889	889	891	890	891	883	895	891	889	891	889	895	890	890	890	891	873	920	882	881	881	890	889	890	889	889	896	158	889	835	889	889	880	880
895	889	899	890	891	890	890	892	905	894	900	891	892	890	921	893	890	890	892	891	892	882	896	892	890	892	890	896	891	891	891	892	872	921	883	882	882	891	890	891	890	890	895	157	890	834	890	890	881	881
896	890	900	891	892	891	891	893	906	893	901	892	893	891	922	894	891	891	893	892	893	881	897	893	891	893	891	897	892	892	892	893	871	922	884	883	883	892	891	892	891	891	894	156	891	833	891	891	882	882
897	891	901	892	893	892	892	894	907	892	902	893	894	892	923	895	892	892	894	893	894	880	898	894	892	894	892	898	893	893	893	894	870	923	885	884	884	893	892	893	892	892	893	155	892	832	892	892	883	883
898	892	902	893	894	893	893	895	908	891	903	894	895	893	924	896	893	893	895	894	895	879	899	895	893	895	893	899	894	894	894	895	869	924	886	885	885	894	893	894	893	893	892	154	893	831	893	893	884	884
899	893	903	894	895	894	894	896	909	890	904	895	896	894	925	897	894	894	896	895	896	878	900	896	894	896	894	900	895	895	895	896	868	925	887	886	886	895	894	895	894	894	891	153	894	830	894	894	885	885
900	894	905	895	896	895	895	897	910	889	905	896	897	895	926	898	895	895	897	896	897	877	901	897	895	897	895	901	896	896	896	897	867	926	888	887	887	896	895	896	895	895	890	152	895	829	895	895	886	886
901	895	906	896	897	896	896	898	911	888	906	897	898	896	929	899	896	896	898	897	898	876	902	898	896	898	896	902	897	897	897	898	866	929	889	888	888	897	896	897	896	896	889	151	896	828	896	896	887	887
902	896	907	897	898	897	897	899	912	887	907	898	899	897	928	900	897	897	899	898	899	875	903	899	897	899	897	903	898	898	898	899	865	928	890	889	889	898	897	898	897	897	888	150	897	827	897	897	888	888
903	897	908	898	899	898	898	900	913	886	908	899	900	898	927	901	898	898	900	899	900	874	904	900	898	900	898	904	899	899	899	900	864	927	891	890	890	899	898	899	898	898	887	149	898	826	898	898	889	889
904	898	909	899	900	899	899	901	914	885	909	900	901	899	841	902	899	899	901	900	901	873	905	901	899	901	899	905	900	900	900	901	863	930	892	891	891	900	899	900	899	899	886	148	899	825	899	899	890	890
905	899	910	900	901	900	900	902	915	884	910	901	902	901	840	903	900	900	902	901	902	872	906	902	900	902	900	906	901	901	901	902	862	931	893	892	892	901	900	901	900	900	885	147	900	824	900	900	891	891
906	900	911	901	902	901	901	903	916	883	911	902	903	902	839	904	901	901	903	902	903	871	907	903	901	903	901	907	902	902	902	903	861	932	894	893	893	902	901	902	901	901	884	146	901	823	901	901	892	892
907	901	912	902	903	902	902	904	917	882	912	903	904	903	838	905	902	902	904	903	904	870	908	904	902	904	902	908	903	903	903	904	860	933	895	894	894	903	902	903	902	902	883	145	902	822	902	902	893	893
908	902	913	903	904	903	903	905	918	881	913	904	905	904	837	906	903	903	905	904	905	869	909	905	903	905	903	909	904	904	904	905	859	934	896	895	895	904	903	904	903	903	882	144	903	821	903	903	894	894
909	903	914	904	905	904	904	906	919	880	914	905	906	905	836	907	904	904	906	905	906	868	910	906	904	906	904	910	905	905	905	906	858	935	897	896	896	905	904	905	904	904	881	143	904	820	904	904	895	895
910	904	915	905	906	905	905	907	920	879	915	906	907	906	835	908	905	905	907	906	907	867	911	907	905	907	905	911	906	906	906	907	857	936	898	897	897	906	905	906	905	905	880	142	905	819	905	905	896	896
911	905	916	906	907	906	906	908	921	878	916	907	908	907	834	909	906	906	908	907	908	866	912	908	906	908	906	912	907	907	907	908	856	937	899	898	898	907	906	907	906	906	879	141	906	818	906	906	897	897
912	906	917	907	908	907	907	909	922	877	917	908	909	908	833	910	907	907	909	908	909	865	913	909	907	909	907	913	908	908	908	909	855	938	900	899	899	908	907	908	907	907	878	140	907	817	907	907	898	898
913	907	918	908	909	908	908	910	923	876	918	909	910	909	832	912	908	908	910	909	910	864	914	910	908	910	908	914	909	909	909	910	851	939	901	900	900	909	908	909	908	908	877	139	908	816	908	908	899	899
914	908	919	909	910	909	909	911	924	875	919	910	911	910	831	913	909	909	911	910	911	863	915	911	909	911	909	915	910	910	910	911	852	940	902	901	901	910	909	910	909	909	876	138	909	815	909	909	900	900
915	909	920	910	911	910	910	912	925	874	920	911	912	911	830	914	910	910	912	911	912	862	916	912	910	912	910	916	911	911	911	912	853	941	903	902	902	911	910	911	910	910	875	137	910	814	910	910	901	901
916	910	921	911	912	911	911	913	926	873	921	912	913	912	829	915	911	911	913	912	913	861	917	913	911	913	911	917	912	912	912	913	854	942	904	903	903	912	911	912	911	911	874	136	911	930	911	911	902	902
917	911	922	912	913	912	912	914	929	872	922	913	914	913	828	916	912	912	914	913	914	860	918	914	912	914	912	918	913	913	913	914	850	943	905	904	904	913	912	913	912	912	873	135	912	931	912	912	903	903
918	912	923	913	914	913	913	915	928	871	923	914	915	914	827	917	913	913	915	914	915	859	919	915	913	915	913	919	914	914	914	915	849	944	906	905	905	914	913	914	913	913	872	134	913	932	913	913	904	904
919	913	924	914	915	914	914	916	927	870	924	915	916	915	826	918	914	914	916	915	916	858	920	916	914	916	914	920	915	915	915	916	848	945	907	906	906	915	914	915	914	914	871	133	914	933	914	914	905	905
920	914	925	915	916	915	915	917	930	869	925	916	917	916	825	919	915	915	917	916	917	857	921	917	915	917	915	921	916	916	916	917	847	946	908	907	907	916	915	916	915	915	870	132	915	934	915	915	906	906
921	915	926	916	917	916	916	918	931	868	926	917	918	917	824	920	916	916	918	917	918	856	922	918	916	918	916	922	917	917	917	918	845	947	909	908	908	917	916	917	916	916	869	131	916	935	916	916	907	907
922	916	929	917	918	917	917	919	932	867	929	918	919	918	823	921	917	917	919	918	919	855	923	919	917	919	917	923	918	918	918	919	844	948	910	909	909	918	917	918	917	917	868	130	917	936	917	917	908	908
923	917	928	918	919	918	918	920	933	866	928	919	920	919	822	922	918	918	920	919	920	854	924	920	918	920	918	925	919	919	919	920	843	949	911	910	910	919	918	919	918	918	867	129	918	937	918	918	909	909
924	918	927	919	920	919	919	921	934	865	927	920	921	920	821	923	919	919	921	920	921	853	925	921	919	921	919	926	920	920	920	921	842	972	912	911	911	920	919	920	919	919	866	128	919	938	919	919	910	910
925	919	943	920	921	920	920	922	935	864	930	921	922	921	820	924	920	920	922	921	922	852	926	922	920	922	920	929	921	921	921	922	841	950	913	912	912	921	920	921	920	920	921	127	920	939	920	920	911	911
926	920	942	921	922	921	921	923	936	863	931	922	923	922	819	925	921	921	923	922	923	851	929	923	921	923	921	928	922	922	922	923	840	951	914	913	913	922	921	922	921	921	922	921	921	940	921	921	912	912
927	943	941	922	923	922	922	924	937	862	932	923	924	923	818	926	922	922	924	923	924	850	928	924	922	924	922	927	923	923	923	924	839	952	915	914	914	923	922	923	922	922	923	922	922	941	922	922	913	913
928	942	940	923	924	923	923	925	938	861	933	924	925	924	817	927	923	923	925	924	925	849	927	925	923	925	923	832	924	924	924	925	838	953	916	915	915	924	923	924	923	923	924	923	923	942	923	923	914	914
929	941	939	924	925	924	924	926	939	860	934	925	926	925	816	928	924	924	926	925	926	848	930	926	924	926	924	930	925	925	925	926	837	954	917	916	916	925	924	925	924	924	925	924	924	943	924	924	915	915
930	940	938	925	926	925	925	929	940	859	935	926	929	926	815	929	925	925	929	926	929	847	931	929	925	929	925	931	926	926	926	929	836	955	918	917	917	926	925	926	925	925	926	925	925	944	925	925	916	916
931	939	937	926	929	926	926	928	941	858	936	929	928	929	814	930	926	926	928	929	928	846	932	928	926	928	926	932	929	929	929	928	835	956	919	918	918	927	926	929	926	926	929	926	926	945	926	926	917	917
932	938	936	929	928	929	929	927	942	857	937	928	927	928	930	931	929	929	927	928	927	845	933	927	929	927	929	933	928	928	928	927	834	957	920	919	919	928	929	928	929	929	928	929	929	946	929	929	918	918
933	937	935	928	927	928	928	930	943	856	938	927	930	927	931	932	928	928	930	927	832	844	934	930	928	930	928	934	927	927	927	930	833	958	943	920	920	929	928	927	928	928	927	928	928	947	928	928	919	919
934	936	934	927	930	927	927	931	944	855	939	930	931	930	932	933	927	927	931	930	930	930	935	931	927	931	927	935	943	930	930	931	930	959	942	943	943	841	927	930	927	927	930	927	927	948	927	927	920	920
935	935	933	943	931	930	943	932	945	930	940	931	932	931	933	934	930	930	932	931	931	931	936	932	943	932	930	936	942	931	931	932	931	960	941	942	942	930	930	931	930	930	931	930	930	949	930	930	943	943
936	934	932	942	932	931	942	933	946	931	941	932	933	932	934	935	931	931	933	932	932	932	937	933	942	933	931	937	941	932	932	933	932	961	940	941	941	931	931	932	931	931	932	931	931	972	931	931	942	942
937	933	931	941	933	932	941	934	947	932	942	933	934	933	935	936	932	932	934	933	933	933	938	934	941	934	932	938	940	933	933	934	933	962	939	940	940	932	932	933	932	932	933	932	932	950	932	932	941	941
938	932	930	940	934	933	940	935	948	933	943	934	935	934	936	937	933	933	935	934	934	934	939	935	940	935	933	939	939	934	934	935	934	963	938	939	939	933	933	934	933	933	934	933	933	951	933	933	940	940
939	931	944	939	935	934	939	936	949	934	944	935	936	935	937	938	934	934	936	935	935	935	940	936	939	936	934	940	938	935	935	936	935	964	937	938	938	934	934	935	934	934	935	934	934	953	934	934	939	939
940	930	945	938	936	935	938	937	972	935	945	936	937	936	938	939	935	935	937	936	936	936	941	938	938	937	935	941	937	936	936	937	936	965	936	937	937	935	935	936	935	935	936	935	935	954	935	935	938	938
941	944	946	937	937	936	937	938	950	936	946	937	938	937	939	940	936	936	938	937	937	937	942	939	937	938	936	942	936	937	937	938	937	966	935	936	936	936	936	937	936	936	937	936	936	955	936	936	937	937
942	945	947	936	938	937	936	939	951	937	947	938	939	938	940	941	937	937	939	938	938	938	943	940	936	939	937	943	935	938	938	939	938		934	935	935	937	937	938	937	937	938	937	937	956	937	937	936	936
943	946	948	935	939	938	935	940	952	938	948	939	940	939	941	942	938	938	940	939	939	939	944	941	935	940	938	944	934	939	939	940	939		933	934	934	938	938	939	938	938	939	938	938	957	938	938	935	935
944	947	949	934	940	939	934	941	953	939	949	940	941	940	942	943	939	939	941	940	940	940	945	942	934	941	939	945	933	940	940	941	940		932	933	933	939	939	940	939	939	940	939	939	958	939	939	934	934
945	948	972	933	941	940	933	942	954	940	972	941	942	941	943	944	940	940	942	941	941	941	946	943	933	942	940	946	932	941	941	942	941		931	932	932	940	940	941	940	940	941	940	940	959	940	940	933	933
946	949	950	932	942	941	932	943	955	941	950	942	943	942	944	945	941	941	943	942	942	942	947	944	932	943	941	947	931	942	942	943	942		930	931	931	941	941	942	941	941	942	941	941	960	941	941	932	932
947	972	951	931	943	942	931	944	956	942	951	943	944	943	945	946	942	942	944	943	943	943	948	945	931	944	942	948	930	943	943	944	943		944	930	930	942	942	943	942	942	943	942	942	961	942	942	931	931
948	950	952	930	944	943	930	945	957	943	952	944	945	944	946	947	943	943	945	944	944	944	949	946	930	945	943	949	944	944	944	945	944		945	944	945	943	943	944	943	943	944	943	943	962	943	943	930	930
949	951	953	944	945	944	944	946	958	944	953	945	946	945	947	948	944	944	946	945	945	945	972	947	944	946	944	972	945	945	945	946	945		946	945	946	944	944	945	944	944	945	944	944	963	944	944	944	944
950	952	954	945	946	945	945	947	959	945	954	946	947	946	948	949	945	945	947	946	946	946	950	948	945	947	945	950	946	946	946	947	946		947	946	947	945	945	946	945	945	946	945	945	964	945	945	945	945
951	953	955	946	947	946	946	948	960	946	955	947	948	947	949	972	946	946	948	947	947	947	951	949	946	948	946	951	947	947	947	948	947		948	947	948	946	946	947	946	946	947	946	946	965	946	946	946	946
952	954	956	947	948	947	947	949	961	947	956	948	949	948	972	950	947	947	949	948	948	948	952	972	947	949	947	952	948	948	948	949	948		949	948	949	947	947	948	947	947	948	947	947	966	947	947	947	947
953	955	957	948	949	948	948	972	962	948	957	949	972	949	950	951	948	948	972	949	949	949	953	950	948	972	948	953	949	949	949	972	949		972	949	972	948	948	949	948	948	949	948	948		948	948	948	948
954	956	958	949	972	949	949	950	963	949	958	972	950	972	951	952	949	949	950	972	972	972	954	951	949	950	949	954	972	972	972	950	972		950	972	950	949	949	972	949	949	972	949	949		949	949	949	949
955	957	959	972	950	972	972	951	964	972	959	950	951	950	952	953	972	972	951	950	950	950	955	952	972	951	972	955	950	950	950	951	950		951	950	951	972	972	950	972	972	950	972	972		972	972	972	972
956	958	960	950	951	950	950	952	965	950	960	951	952	951	953	954	950	950	952	951	951	951	956	953	950	952	950	956	951	951	951	952	951		952	951	952	950	950	951	950	950	951	950	950		950	950	950	950
957	959	961	951	952	951	951	953	966	951	961	952	953	952	954	955	951	951	953	952	952	952	957	954	951	953	951	957	952	952	952	953	952		953	952	953	951	951	952	951	951	952	951	951		951	951	951	951
958	960	962	952	953	952	952	954		952	962	953	954	953	955	956	952	952	954	953	953	953	958	955	952	954	952	958	953	953	953	954	953		954	953	954	952	952	953	952	952	953	952	952		952	952	952	952
959	961	963	953	954	953	953	955		953	963	954	955	954	956	957	953	953	955	954	954	954	959	956	953	955	953	960	954	954	954	955	954		955	954	955	953	953	954	953	953	954	953	953		953	953	953	953
960	962	964	954	955	954	954	956		954	964	955	956	955	957	958	954	954	956	955	955	955	960	957	954	956	954	961	955	955	955	956	955		956	955	956	954	954	955	954	954	955	954	954		954	954	954	954
961	963	965	955	956	955	955	957		955	965	956	957	956	958	959	955	955	957	956	956	956	961	958	955	957	955	962	956	956	956	957	956		957	956	957	955	955	956	955	955	956	955	955		955	955	955	955
962	964	966	956	957	956	956	958		956	966	957	958	957	959	960	956	956	958	957	957	957	962	959	956	958	956	963	957	957	957	958	957		958	957	958	956	956	957	956	956	957	956	956		956	956	956	956
963	965		957	958	957	957	959		957		958	959	958	960	961	957	957	959	958	958	958	963	960	957	959	957	964	958	958	958	959	958		959	958	959	957	957	958	957	957	958	957	957		957	957	957	957
964	966		958	959	958	958	960		958		959	960	959	961	962	958	958	960	959	959	959	964	961	958	960	958	965	959	959	959	960	959		960	959	960	958	958	959	958	958	959	958	958		958	958	958	958
965			959	960	959	959	961		959		960	961	960	962	963	959	959	961	960	960	960	965	962	959	961	959	966	960	960	960	961	960		961	960	961	959	959	960	959	959	960	959	959		959	959	959	959
966			960	961	960	960	962		960		961	962	961	963	964	960	960	962	961	961	961	966	963	960	962	960		961	961	961	962	961		962	961	962	960	960	961	960	960	961	960	960		960	960	960	960
			961	962	961	961	963		961		962	963	962	964	965	961	961	963	962	962	962		964	961	963	961		962	962	962	963	962		963	962	963	961	961	962	961	961	962	961	961		961	961	961	961
			962	963	962	962	964		962		963	964	963	965	966	962	962	964	963	963	963		965	962	964	962		963	963	963	964	963		964	963	964	962	962	963	962	962	963	962	962		962	962	962	962
			963	964	963	963	965		963		964	965	964	966		963	963	965	964	964	964		966	963	965	963		964	964	964	965	964		965	964	965	963	963	964	963	963	964	963	963		963	963	963	963
			964	965	964	964	966		964		965	966	965			964	964	966	965	965	965			964	966	964		965	965	965	966	965		966	965	966	964	964	965	964	964	965	964	964		964	964	964	964
			965	966	965	965			965		966		966			965	965		966	966	966			965		965		966	966	966		966			966		965	965	966	965	965	966	965	965		965	965	965	965
			966		966	966			966							966	966							966		966											966	966		966	966		966	966		966	966	966	966
[truncated: 22 more columns]
