# Supplementary material for: Rearrangement analysis of multiple bacterial genomes
Source: BMC Bioinformatics. 2019 Dec 27;20(Suppl 23):631. doi: 10.1186/s12859-019-3293-4 (PMC6933940; doi:10.1186/s12859-019-3293-4)
Supplement: Supplementary file 7 — Additional file 7: Table S3. Consensus based gene order of 72 Helicobacter pylori strains. [file 12859_2019_3293_MOESM7_ESM.xlsx]

## Sheet: Consensus based gene order
P12	26695	G27	B38	B8	PeCan4	SJM180	ELS37	52	v225d	908	Cuz20	Sat464	35A	SouthAfrica7	Lithuania75	F30	F32	F57	F16	Gambia94/24	India7	2017	83	SNT49	Puno120	Puno135	2018	HUP-B14	Shi417	Shi169	Shi112	PeCan18	XZ274	Rif1	Rif2	26695	Aklavik117	OK113	OK310	UM032	UM299	UM037	UM066	UM298	SouthAfrica20	BM012A	BM012S	26695-1	26695-1CH
0	0	0	0	0	0	0	0	0	0	0	0	0	0	0	0	0	0	0	0	0	0	0	0	0	0	0	0	0	0	0	0	0	0	0	0	0	0	0	0	0	0	0	0	0	0	0	0	0	0
1	1	1	1	1	1	1	1	1	1	1	1	1	1	1	1	1	1	1	1	1	1	1	1	1	1	1	1	1	1	1	1	1	2	1	1	1	1	1	1	1	1	1	1	1	1	1	1	1	1
2	2	2	2	2	2	2	2	2	2	2	2	2	2	2	2	2	2	2	2	2	2	2	2	2	2	2	2	2	2	2	2	2	3	2	2	2	2	2	2	2	2	2	2	2	2	2	2	2	2
3	3	3	3	3	3	3	3	3	3	3	3	3	3	3	3	3	3	3	3	3	3	3	3	3	3	3	3	3	3	3	3	3	4	3	3	3	3	3	3	3	3	3	3	3	4	3	3	3	3
4	4	4	4	4	4	4	4	4	4	4	4	4	4	4	4	4	4	4	4	4	4	4	4	4	4	4	4	4	4	4	4	4	5	4	4	4	4	4	4	4	4	4	4	4	5	4	4	4	4
5	5	5	5	5	5	5	5	5	5	5	5	5	5	5	5	5	5	5	5	5	5	5	5	5	5	5	5	5	5	5	5	5	6	5	5	5	5	5	5	5	5	5	5	5	6	5	5	5	5
6	6	6	6	6	6	6	6	6	6	6	6	6	6	6	6	6	6	6	6	6	6	6	6	6	6	6	6	6	6	6	6	6	7	6	6	6	6	6	6	6	6	6	6	6	7	6	6	6	6
7	7	7	7	7	7	7	7	7	7	7	7	7	7	7	7	7	7	7	7	7	7	8	7	7	7	7	7	7	7	7	7	7	8	7	7	7	7	7	7	7	7	7	7	7	8	7	7	7	7
8	8	8	8	8	8	8	8	8	8	8	8	8	8	8	8	8	8	8	8	8	8	9	8	8	8	8	8	8	8	8	8	8	9	8	8	8	8	8	8	8	8	8	8	8	9	8	8	8	8
9	9	9	9	9	9	9	9	9	9	9	9	9	9	9	9	9	9	9	9	9	9	10	9	9	9	9	9	9	9	9	9	9	10	9	9	9	9	9	9	9	9	9	9	9	10	9	9	9	9
10	10	10	10	10	10	10	10	10	10	10	10	10	10	10	10	10	10	10	10	10	10	11	10	10	10	10	10	10	10	10	10	10	11	10	10	10	10	10	10	10	10	10	10	10	11	10	10	10	10
11	11	11	11	11	11	11	11	11	11	11	11	11	11	11	11	11	11	11	11	11	11	12	11	11	11	11	11	11	11	11	11	11	12	11	11	11	11	11	11	11	11	11	11	11	12	11	11	11	11
12	12	12	12	12	12	12	12	12	12	12	12	12	12	12	12	12	12	12	12	12	12	13	12	12	12	12	12	12	12	12	12	12	13	12	12	12	12	12	12	12	12	12	12	12	13	12	12	12	12
13	13	13	13	13	13	13	13	13	13	13	13	13	13	13	13	13	13	13	13	13	13	14	13	13	13	13	13	13	13	13	13	13	844	13	13	13	13	13	13	13	13	13	13	13	14	13	13	13	13
14	14	14	14	14	14	14	14	844	14	14	14	14	844	14	14	844	844	844	844	14	14	15	844	14	14	14	14	14	14	14	14	14	843	14	14	14	14	844	844	844	844	14	844	844	15	14	14	14	14
15	15	15	15	15	15	15	15	843	15	15	15	15	843	15	15	843	843	843	843	15	15	16	843	15	15	15	15	15	15	15	15	15	842	15	15	15	15	843	843	843	843	15	843	843	16	15	15	15	15
16	16	16	16	16	16	16	16	842	16	16	16	16	842	16	16	842	842	842	842	16	16	17	842	16	16	16	16	16	16	16	16	16	841	16	16	16	16	842	842	842	842	16	842	842	17	16	16	16	16
17	17	17	17	17	17	17	17	841	17	17	17	17	841	17	17	841	841	841	841	17	17	18	841	17	17	17	17	17	17	17	17	17	840	17	17	17	17	841	841	841	841	17	841	841	18	17	17	17	17
18	18	18	18	18	18	18	18	840	18	18	18	18	840	18	18	840	840	840	840	18	18	19	840	18	18	18	18	18	18	18	18	18	839	18	18	18	18	840	840	840	840	18	840	840	19	18	18	18	18
19	19	19	19	19	19	19	19	839	19	19	19	19	839	19	19	839	839	839	839	19	19	20	839	19	19	19	19	19	19	19	19	19	838	19	19	19	19	839	839	839	839	19	839	839	20	19	19	19	19
20	20	20	20	20	20	20	20	838	20	20	20	20	838	20	20	838	838	838	838	20	20	21	838	20	20	20	20	20	20	20	20	20	837	20	20	20	20	838	838	838	838	20	838	838	21	20	20	20	20
21	21	21	21	21	21	21	21	837	21	21	21	21	837	21	21	837	837	837	837	21	21	22	837	21	21	21	21	21	21	21	21	21	836	21	21	21	21	837	837	837	837	21	837	837	22	21	21	21	21
22	22	22	22	22	22	22	22	836	22	22	22	22	836	22	22	836	836	836	836	22	22	23	836	22	22	22	22	22	22	22	22	22	835	22	22	22	22	836	836	836	836	22	836	836	23	22	22	22	22
23	23	23	23	23	23	23	23	835	23	23	23	23	835	23	23	835	835	835	835	23	23	24	835	23	23	23	23	23	23	23	23	23	833	23	23	23	23	835	835	835	835	23	835	835	24	23	23	23	23
24	25	24	24	24	24	24	24	834	24	24	24	24	834	24	24	834	834	834	834	24	24	25	834	24	24	24	24	24	24	24	24	24	832	24	24	24	24	834	834	834	834	24	834	834	25	24	24	24	24
26	26	25	25	25	25	25	25	833	25	25	25	25	833	25	25	833	833	833	833	25	25	26	833	25	25	25	25	25	25	25	25	25	831	25	25	25	25	833	833	833	833	25	833	833	26	25	25	25	25
27	27	26	26	26	26	26	26	832	26	27	26	26	832	26	26	832	832	832	832	26	26	27	832	26	26	26	26	26	26	26	26	26	830	26	26	26	26	832	832	832	832	26	832	832	27	26	26	26	26
28	28	27	27	27	27	27	27	831	27	28	27	27	831	27	27	831	831	831	831	27	27	28	831	27	27	27	27	27	27	27	27	27	829	27	27	27	27	831	831	831	831	27	831	831	28	27	27	27	27
29	29	28	28	28	28	28	28	830	28	29	28	28	830	28	28	830	830	830	830	28	28	29	830	28	28	28	28	28	28	28	28	28	828	28	28	28	28	830	830	830	830	28	830	830	29	28	28	28	28
30	30	29	29	29	29	29	29	829	29	30	29	29	829	29	29	829	829	829	829	29	29	30	829	29	29	29	29	29	29	29	29	29	827	29	29	29	29	829	829	829	829	29	829	829	30	29	29	29	29
31	31	30	30	847	30	30	30	828	30	31	30	30	828	30	30	828	828	828	828	30	30	31	828	30	30	30	30	30	30	30	30	30	826	30	30	30	30	828	828	828	828	30	828	828	31	826	826	30	30
32	32	31	31	846	31	31	31	827	31	32	31	31	827	31	31	827	827	827	827	31	31	32	827	31	31	31	31	31	31	31	31	31	825	31	31	31	31	827	827	827	827	31	827	827	32	827	827	31	31
33	33	32	32	845	32	32	32	826	32	33	32	32	826	32	32	826	826	826	826	32	32	33	826	32	32	32	32	32	32	32	32	32	824	32	32	32	32	826	826	826	826	32	826	826	33	828	828	32	32
34	34	33	33	844	33	33	33	825	33	34	33	33	825	33	33	825	825	825	825	33	33	34	825	33	33	33	33	33	33	33	33	33	822	33	33	33	33	825	825	825	825	33	825	825	34	829	829	33	33
35	35	34	34	843	34	34	34	824	34	35	34	34	824	34	34	824	824	824	824	34	34	35	824	34	34	34	34	34	34	34	34	34	821	34	34	34	34	824	824	824	824	34	824	824	35	830	830	34	34
36	36	35	35	842	35	35	35	823	35	36	35	35	823	35	35	823	823	823	823	35	35	36	823	35	35	35	35	35	35	35	35	35	820	35	35	35	35	823	823	823	823	35	823	823	36	831	831	35	35
37	37	36	36	841	36	36	36	822	36	37	36	36	822	36	36	822	822	822	822	36	36	37	822	36	36	36	36	36	36	36	36	36	819	36	36	36	36	822	822	822	822	36	822	822	37	832	832	36	36
38	38	37	37	840	37	37	37	821	37	38	37	37	821	37	37	821	821	821	821	37	37	38	821	37	37	37	37	37	37	37	37	37	818	37	37	37	37	821	821	821	821	37	821	821	38	833	833	37	37
39	39	38	38	839	38	38	38	820	38	39	38	38	820	38	38	820	820	820	820	38	38	39	820	38	38	38	38	38	38	38	38	38	30	38	38	38	38	820	820	820	820	38	820	820	39	834	834	38	38
40	40	39	39	838	39	39	39	819	39	40	39	39	819	39	39	819	819	819	819	39	39	40	819	39	39	39	39	39	39	39	39	39	31	39	39	39	39	819	819	819	819	39	819	819	40	835	835	39	39
41	41	40	40	837	40	40	40	818	40	41	40	40	818	40	40	818	818	818	818	40	40	41	818	40	40	40	40	40	40	40	40	40	32	40	40	40	40	818	818	818	818	40	818	818	41	836	836	40	40
42	42	41	41	836	41	41	41	30	41	42	41	41	30	41	41	817	30	30	30	41	41	42	30	41	41	41	41	41	41	41	41	41	33	41	41	41	41	30	30	30	30	41	30	30	42	837	837	41	41
43	43	42	42	835	42	42	42	31	42	43	42	42	31	42	42	816	31	31	31	42	42	43	31	42	42	42	42	42	42	42	42	42	34	42	42	42	42	31	31	31	31	42	31	31	43	838	838	42	42
44	44	43	43	834	43	43	43	32	43	44	43	43	32	43	43	815	32	32	32	43	43	44	32	43	43	43	43	43	43	43	43	43	35	43	43	43	43	32	32	32	32	43	32	32	44	839	839	43	43
45	45	44	44	833	44	44	44	33	44	45	44	44	33	44	44	814	33	33	33	44	44	45	33	44	44	44	44	44	44	44	44	44	36	44	44	44	44	33	33	33	33	44	33	33	45	840	840	44	44
46	46	45	45	832	45	45	45	34	45	46	45	45	34	45	45	813	34	34	34	45	45	46	34	45	45	45	45	45	45	45	45	45	37	45	45	45	45	34	34	34	34	45	34	34	46	841	841	45	45
47	47	46	46	831	46	46	46	35	46	47	46	46	35	46	46	812	35	35	35	46	46	47	35	46	46	46	46	46	46	46	46	46	38	46	46	46	46	35	35	35	35	46	35	35	47	842	842	46	46
48	48	47	47	830	47	47	47	36	47	48	47	47	36	47	47	811	36	36	36	47	47	48	36	47	47	47	47	47	47	47	47	47	39	47	47	47	47	36	36	36	36	47	36	36	48	843	843	47	47
49	49	48	48	829	48	48	48	37	48	49	48	48	37	48	48	810	37	37	37	48	48	49	37	48	48	48	48	48	48	48	48	48	40	48	48	48	48	37	37	37	37	48	37	37	49	844	844	48	48
50	50	49	49	828	49	49	49	38	49	50	49	49	38	49	49	809	38	38	38	49	49	50	38	49	49	49	49	49	49	49	49	49	41	49	49	49	49	38	38	38	38	49	38	38	50	845	845	49	49
51	51	50	50	827	50	50	50	39	50	51	50	50	39	50	50	808	39	39	39	50	50	51	39	50	50	50	50	50	50	50	50	50	43	50	50	50	50	39	39	39	39	50	39	39	51	846	846	50	50
52	52	51	51	826	51	51	51	40	51	52	51	51	40	51	51	807	40	40	40	51	51	52	40	51	51	51	51	51	51	51	51	51	44	51	51	51	51	40	40	40	40	51	40	40	52	847	847	51	51
53	53	52	52	30	52	52	52	41	52	53	52	52	41	52	52	806	41	41	41	52	52	54	41	52	52	52	52	52	52	52	52	52	45	52	52	52	52	41	41	41	41	52	41	41	53	739	739	52	52
54	54	53	53	31	53	53	53	42	53	54	53	53	42	53	53	805	42	42	42	53	53	55	42	53	53	53	53	53	53	53	53	53	46	53	53	53	53	42	42	42	42	53	42	42	54	738	738	53	53
55	55	54	54	32	54	54	54	43	54	55	54	54	43	54	54	804	43	43	43	54	54	56	43	54	54	54	54	54	54	54	54	54	47	54	54	54	54	43	43	43	43	54	43	43	55	737	737	54	54
56	56	55	55	33	55	55	56	44	55	56	55	55	44	55	55	803	44	44	44	55	55	57	44	55	55	55	55	55	55	55	55	55	48	55	55	55	55	44	44	44	44	55	44	44	56	736	736	55	55
57	57	56	56	34	56	56	57	45	56	57	56	56	45	56	56	802	45	45	45	56	56	58	45	56	56	56	56	56	56	56	56	56	74	56	56	56	56	45	45	45	45	56	45	45	58	735	735	56	56
58	58	57	57	35	57	57	58	46	57	58	57	57	46	58	57	801	46	46	46	57	57	59	46	57	57	57	57	57	57	57	57	57	73	57	57	58	57	46	46	46	46	57	46	46	59	734	734	57	57
59	59	58	58	36	58	58	59	47	58	59	58	58	47	59	58	800	47	47	47	58	58	60	47	58	58	58	58	58	58	58	58	58	72	58	58	59	58	47	47	47	47	58	47	47	60	733	733	58	58
60	60	59	59	37	59	59	60	48	59	60	59	59	48	60	59	799	48	48	48	59	59	61	48	59	59	59	59	59	59	59	59	59	71	59	59	60	59	48	48	48	48	59	48	48	61	732	732	59	59
61	61	60	60	38	60	60	61	49	60	61	60	60	74	61	60	798	49	74	49	60	60	62	49	60	60	60	60	60	60	60	60	60	70	60	60	61	60	49	49	74	74	60	49	74	62	731	731	60	60
62	62	61	61	39	61	61	62	50	61	62	61	61	73	62	61	797	50	73	50	61	61	63	50	61	61	61	61	61	61	61	61	61	69	61	61	62	61	50	50	73	73	61	50	73	63	730	730	61	61
63	63	62	62	40	62	62	63	51	62	63	62	62	72	63	62	796	51	72	51	62	62	64	51	62	62	62	62	62	62	62	62	62	68	62	62	63	62	51	51	72	72	62	51	72	64	729	729	62	62
64	64	63	63	41	63	63	64	53	63	64	63	63	71	64	63	795	52	71	52	63	63	65	52	63	63	63	63	63	63	63	63	63	67	63	63	64	63	52	52	71	71	63	52	71	65	728	728	63	63
65	65	64	64	42	64	64	65	54	64	65	64	64	70	65	64	794	53	70	53	64	64	66	53	64	64	64	65	64	64	64	64	64	66	64	64	65	64	53	53	70	70	64	53	70	66	727	727	64	64
66	66	65	65	43	65	65	66	55	65	66	65	65	69	66	65	793	54	69	54	65	65	67	54	65	65	65	66	65	65	65	65	65	65	65	65	66	65	54	54	69	69	65	54	69	67	726	726	65	65
67	67	66	66	44	66	66	67	56	66	67	66	66	68	67	66	792	55	68	55	66	66	68	55	66	66	66	68	66	66	66	66	66	64	66	66	67	66	55	55	68	68	66	55	68	68	725	725	66	66
68	68	67	67	45	67	67	68	57	67	68	67	67	67	68	67	791	56	67	56	67	67	69	56	67	67	67	69	67	67	67	67	67	63	67	67	68	67	56	56	67	67	67	56	67	69	724	724	67	67
69	69	68	68	46	68	68	69	58	68	69	68	68	66	69	68	790	57	66	57	68	68	71	57	68	68	68	70	68	68	68	68	68	62	68	68	69	68	57	57	66	66	68	57	66	70	723	723	68	68
70	70	69	69	47	69	69	70	59	69	70	69	69	65	70	69	789	58	65	58	69	69	72	58	69	69	69	71	69	69	69	69	69	61	69	69	70	69	58	58	65	65	69	58	65	71	722	722	69	69
71	71	70	70	48	70	70	71	60	70	71	70	70	64	71	70	788	59	64	59	70	70	73	59	70	70	70	72	70	70	70	70	70	60	70	70	71	70	59	59	64	64	70	59	64	72	721	721	70	70
72	72	71	71	49	71	71	72	61	71	72	71	71	63	72	71	787	60	63	60	71	71	74	60	71	71	71	73	71	71	71	71	71	59	71	71	72	71	60	60	63	63	71	60	63	73	720	720	71	71
73	73	72	72	50	72	72	73	62	72	73	72	72	62	73	72	786	61	62	61	72	72	75	61	72	72	72	74	72	72	72	72	72	58	72	72	73	72	61	61	62	62	72	61	62	74	719	719	72	72
74	74	73	73	51	73	73	74	63	73	74	73	73	61	74	73	785	62	61	62	73	73	76	62	73	73	73	75	73	73	73	73	73	57	73	73	74	73	62	62	61	61	73	62	61	75	718	718	73	73
75	75	74	74	52	74	74	75	64	74	75	74	74	60	75	74	784	63	60	63	74	74	77	63	74	74	74	76	74	74	74	74	74	56	74	74	75	74	63	63	60	60	74	63	60	76	717	717	74	74
76	76	75	75	53	75	75	76	65	75	76	75	75	59	76	75	783	64	59	64	75	75	78	64	75	75	75	77	75	75	75	75	75	55	75	75	76	75	64	64	59	59	75	64	59	77	716	716	75	75
77	77	76	76	54	76	76	77	66	76	77	76	76	58	77	76	782	65	58	65	76	76	79	65	76	76	76	78	76	76	76	76	76	54	76	76	77	76	65	65	58	58	76	65	58	78	715	715	76	76
78	78	77	77	55	77	77	78	67	77	78	77	77	57	78	77	781	66	57	66	77	77	80	66	77	77	77	79	77	77	77	77	77	53	77	77	78	77	66	66	57	57	77	66	57	79	714	714	77	77
79	79	78	78	56	78	78	79	68	78	79	78	78	56	79	78	780	67	56	67	78	78	81	67	78	78	78	80	78	78	78	78	78	52	78	78	79	78	67	67	56	56	78	67	56	80	713	713	78	78
80	80	79	79	57	79	79	80	69	79	80	79	79	55	80	79	779	68	55	68	79	79	82	68	79	79	79	81	79	79	79	79	79	51	79	79	80	79	68	68	55	55	79	68	55	81	712	712	79	79
81	81	80	80	58	80	80	81	70	80	81	80	80	54	81	80	778	69	54	69	80	80	83	69	80	80	80	82	80	80	80	80	80	50	80	80	81	80	69	69	54	54	80	69	54	82	711	711	80	80
82	82	81	81	59	81	81	82	71	81	82	81	81	53	82	81	777	70	53	70	81	81	84	70	81	81	81	83	81	81	81	81	81	49	81	81	82	81	70	70	53	53	81	70	53	83	710	710	81	81
83	83	82	82	60	82	82	83	72	82	83	82	82	52	83	82	776	71	52	71	82	82	85	71	82	82	82	84	82	82	82	82	82	75	82	82	83	82	71	71	52	52	82	71	52	84	709	709	82	82
84	84	83	83	61	83	83	84	73	83	84	83	83	51	84	83	775	72	51	72	83	83	86	72	83	83	83	85	83	83	83	83	83	76	83	83	84	83	72	72	51	51	83	72	51	85	708	708	83	83
85	85	84	84	62	84	84	85	74	84	85	84	84	50	85	84	774	73	50	73	84	84	87	73	84	84	84	86	84	84	84	84	84	77	84	84	85	84	73	73	50	50	84	73	50	86	707	707	84	84
86	86	85	85	63	85	85	86	75	85	86	85	85	49	86	85	773	74	49	74	85	85	88	74	85	85	85	87	85	85	85	85	85	78	85	85	86	85	74	74	49	49	85	74	49	87	706	706	85	85
87	87	86	86	64	86	86	87	76	86	87	86	86	75	87	86	772	75	75	75	86	86	89	75	86	86	86	88	86	86	86	86	86	79	86	86	87	86	75	75	75	75	86	75	75	88	705	705	86	86
88	88	87	87	65	87	87	88	77	87	88	87	87	76	88	87	771	76	76	76	87	87	90	76	87	87	87	89	87	87	87	87	87	80	87	87	88	87	76	76	76	76	87	76	76	89	704	704	87	87
89	89	88	88	66	88	88	89	78	88	89	88	88	77	89	88	770	77	77	77	88	88	91	77	88	88	88	90	88	88	88	88	88	81	88	88	89	88	77	77	77	77	88	77	77	90	703	703	88	88
90	90	89	89	67	89	89	90	79	89	90	89	89	78	90	89	769	78	78	78	89	89	92	78	89	89	89	91	89	89	89	89	89	82	89	89	90	89	78	78	78	78	89	78	78	91	702	702	89	89
91	91	90	90	68	90	90	91	80	90	91	90	90	79	91	90	768	79	79	79	90	90	93	79	90	90	90	92	90	90	90	90	90	83	90	90	91	90	79	79	79	79	90	79	79	92	701	701	90	90
92	92	92	91	69	91	91	92	81	91	92	91	91	80	92	91	767	80	80	80	91	91	94	80	91	91	91	93	91	91	91	91	91	84	91	91	92	91	80	80	80	80	91	80	80	93	700	700	91	91
93	93	93	92	70	92	92	93	82	92	93	92	92	81	93	92	766	81	81	81	92	92	95	81	92	92	92	94	92	92	92	92	92	85	92	92	93	92	81	81	81	81	92	81	81	94	699	699	92	92
94	94	94	93	71	93	93	94	83	93	94	93	93	82	94	93	765	82	82	82	93	93	96	82	93	93	93	95	93	93	93	93	93	86	93	93	94	93	82	82	82	82	93	82	82	95	698	698	93	93
95	95	95	94	72	94	94	95	84	94	95	94	94	83	95	94	764	83	83	83	94	94	97	83	94	94	94	96	94	94	94	94	94	87	94	94	95	94	83	83	83	83	94	83	83	96	697	697	94	94
96	96	96	95	73	95	95	96	85	95	96	95	95	84	96	95	763	84	84	84	95	95	98	84	95	95	95	97	95	95	95	95	95	88	95	95	96	95	84	84	84	84	95	84	84	97	696	696	95	95
97	97	97	96	74	96	96	97	86	96	97	96	96	85	97	96	762	85	85	85	96	96	99	85	96	96	96	98	96	96	96	96	96	89	96	96	97	96	85	85	85	85	96	85	85	98	695	695	96	96
98	98	98	97	75	97	97	98	87	97	98	97	97	86	98	97	761	86	86	86	97	97	100	86	97	97	97	99	97	97	97	97	97	90	97	97	98	97	86	86	86	86	97	86	86	99	694	694	97	97
99	99	99	98	76	98	98	99	88	98	99	98	98	87	99	98	760	87	87	87	98	98	101	87	98	98	98	100	98	98	98	98	98	91	98	98	99	98	87	87	87	87	98	87	87	100	693	693	98	98
100	100	100	99	77	99	99	100	89	99	100	99	99	88	100	99	759	88	88	88	99	99	102	88	99	99	99	101	99	99	99	99	99	92	99	99	100	99	88	88	88	88	99	88	88	101	692	692	99	99
101	101	101	100	78	100	100	101	90	100	101	100	100	89	101	100	758	89	89	89	100	100	103	89	100	100	100	102	100	100	100	100	100	93	100	100	101	100	89	89	89	89	100	89	89	102	691	691	100	100
102	102	102	101	79	101	101	102	91	101	102	101	101	90	102	101	757	90	90	90	101	101	104	90	101	101	101	103	101	101	101	101	101	94	101	101	102	101	90	90	90	90	101	90	90	103	690	690	101	101
103	103	103	102	80	102	102	103	92	102	103	102	102	91	103	102	756	91	91	91	102	102	105	91	102	102	102	104	102	102	102	102	102	96	102	102	103	102	91	91	91	91	102	91	91	105	689	689	102	102
104	104	104	103	81	103	103	104	93	103	104	103	103	92	104	103	755	92	92	92	103	103	106	92	103	103	103	105	103	103	103	103	103	97	103	103	104	103	92	92	92	92	103	92	92	106	688	688	103	103
105	105	105	104	82	104	104	105	94	104	105	104	104	93	105	104	754	93	93	93	104	104	107	93	104	104	104	106	104	104	104	104	104	98	104	104	105	104	93	93	93	93	104	93	93	107	687	687	104	104
106	106	106	105	83	105	105	106	95	105	106	105	105	94	106	105	753	94	94	94	105	105	108	94	105	105	105	107	105	105	105	105	105	99	105	105	106	105	94	94	94	94	105	94	94	108	686	686	105	105
107	107	107	106	84	106	106	107	96	106	107	106	106	95	107	106	752	95	95	95	106	106	109	95	106	106	106	108	106	106	106	106	106	100	106	106	107	106	95	95	95	95	106	95	95	109	685	685	106	106
108	108	108	107	85	107	107	108	97	107	108	107	107	96	108	107	751	96	96	96	107	107	110	96	107	107	107	109	107	107	107	107	107	101	107	107	108	107	96	96	96	96	107	96	96	110	684	684	107	107
109	109	109	108	86	108	108	109	98	108	109	108	108	97	109	108	750	97	97	97	108	108	111	97	108	108	108	110	108	108	108	108	108	102	108	108	109	108	97	97	97	97	108	97	97	111	683	683	108	108
110	110	110	109	87	109	109	110	99	109	110	109	109	98	110	109	749	98	98	98	109	109	112	98	109	109	109	111	109	109	109	109	109	103	109	109	110	109	98	98	98	98	109	98	98	112	682	682	109	109
111	111	111	110	88	110	110	111	100	110	111	110	110	99	111	110	748	99	99	99	110	110	113	99	110	110	110	112	110	110	110	110	110	104	110	110	111	110	99	99	99	99	110	99	99	113	681	681	110	110
112	112	112	111	89	111	111	669	101	111	112	111	111	100	112	111	747	100	100	100	111	111	114	100	111	111	111	113	111	111	111	111	111	105	111	111	112	111	100	100	100	100	111	100	100	114	680	680	111	111
113	113	113	112	90	112	112	668	102	112	113	112	112	101	113	112	746	101	101	101	112	134	115	101	112	112	112	114	112	112	112	112	112	106	112	112	113	112	101	101	101	101	112	101	101	115	679	679	112	112
114	114	114	113	91	113	113	667	103	113	114	113	113	102	114	113	745	102	102	102	113	135	116	102	113	113	113	115	113	113	113	113	113	107	113	113	114	113	102	102	102	102	113	102	102	116	678	678	113	113
115	115	115	114	92	114	114	666	104	114	115	114	114	103	115	114	744	103	103	103	114	136	117	103	114	114	114	116	114	114	114	114	114	108	114	114	115	114	103	103	103	103	114	103	103	117	677	677	114	114
116	116	116	115	93	115	115	665	105	115	116	115	115	104	116	115	743	104	104	104	115	137	118	104	115	115	115	117	115	115	115	115	115	110	115	115	116	115	104	104	104	104	115	104	104	118	676	676	115	115
117	117	117	116	94	116	116	664	106	116	117	116	116	105	117	116	742	105	105	105	116	138	119	105	116	116	116	118	116	116	116	116	116	111	116	116	117	116	105	105	105	105	116	105	105	119	675	675	116	116
118	118	118	117	95	117	117	663	107	117	118	117	117	106	118	117	741	106	106	106	117	139	120	106	117	117	117	119	117	117	117	117	117	112	117	117	118	117	106	106	106	106	117	106	106	120	674	674	117	117
119	119	119	118	96	118	118	662	108	118	119	118	118	107	119	118	740	107	107	107	118	140	121	107	118	118	118	120	118	118	118	118	118	113	118	118	119	118	107	107	107	107	118	107	107	121	673	673	118	118
120	120	120	119	97	119	119	661	109	119	120	119	119	108	120	119	739	108	108	108	119	141	122	108	119	119	119	121	119	119	119	119	119	114	119	119	120	119	108	108	108	108	119	108	108	122	672	672	119	119
121	121	121	120	98	120	120	660	110	120	121	120	120	109	121	120	738	109	109	109	120	142	123	109	120	120	120	122	120	120	120	120	120	115	120	120	121	120	109	109	109	109	120	109	109	123	671	671	120	120
122	122	122	121	99	121	121	659	111	121	122	121	121	110	122	121	737	110	110	110	121	143	124	110	121	121	121	123	121	121	121	121	121	116	121	121	122	121	110	110	110	110	121	110	110	124	670	670	121	121
123	123	123	122	100	122	122	658	112	122	123	122	122	111	123	122	736	111	111	111	122	144	125	111	122	122	122	124	122	122	122	122	122	117	122	122	123	122	111	111	111	111	122	111	111	125	858	858	122	122
124	124	124	123	101	123	123	657	113	123	124	123	123	112	124	123	735	112	112	112	123	145	126	112	123	123	123	125	123	123	123	123	123	118	123	123	124	123	112	112	112	112	123	112	112	126	857	857	123	123
125	125	125	124	102	124	124	656	114	124	125	124	124	113	125	124	734	113	113	113	124	146	127	113	124	124	124	126	124	124	124	124	124	119	124	124	125	124	113	113	113	113	124	113	113	127	856	856	124	124
126	126	126	125	103	125	125	655	115	125	126	125	125	114	126	125	733	114	114	114	125	147	128	114	125	125	125	127	125	125	125	125	125	120	125	125	126	125	114	114	114	114	125	114	114	128	855	855	125	125
127	127	127	126	104	126	126	654	116	126	127	126	126	115	127	126	732	115	115	115	126	148	129	115	126	126	126	128	126	126	126	126	126	121	126	126	127	126	115	115	115	115	126	115	115	129	854	854	126	126
128	128	128	127	105	127	127	653	117	127	128	127	127	116	128	127	731	116	116	116	127	149	130	116	127	127	127	129	127	127	127	127	127	122	127	127	128	127	116	116	116	116	127	116	116	130	853	853	127	127
129	129	129	128	106	128	128	652	118	128	129	128	128	117	129	128	730	117	117	117	128	150	131	117	128	128	128	130	128	128	128	128	128	123	128	128	129	128	117	117	117	117	128	117	117	131	852	852	128	128
130	130	130	129	107	129	129	651	119	129	130	129	129	118	130	129	729	118	118	118	129	151	132	118	129	129	129	131	129	129	129	129	129	124	129	129	130	129	118	118	118	118	129	118	118	132	851	851	129	129
131	131	131	130	108	130	130	650	120	130	131	130	130	119	131	130	728	119	119	119	130	152	133	119	130	130	130	132	130	130	130	130	130	125	130	130	131	130	119	119	119	119	130	119	119	133	850	850	130	130
132	132	132	131	109	131	131	649	121	131	132	131	131	120	132	131	727	120	120	120	131	153	134	120	131	131	131	133	131	131	131	131	131	126	131	131	132	131	120	120	120	120	131	120	120	134	849	849	131	131
133	133	133	132	110	132	132	648	122	132	133	132	132	121	133	132	726	121	121	121	132	154	135	121	132	132	132	134	132	132	132	132	132	127	132	132	133	132	121	121	121	121	132	121	121	135	848	848	132	132
134	134	134	133	111	133	133	647	123	133	134	133	133	122	134	133	725	122	122	122	133	155	136	122	133	133	133	135	133	133	133	133	133	128	133	133	134	133	122	122	122	122	133	122	122	136	825	825	133	133
135	135	135	134	112	134	134	646	124	134	135	134	134	123	135	134	724	123	123	123	134	156	137	123	134	134	134	136	134	134	134	134	134	129	134	134	135	134	123	123	123	123	134	123	123	137	824	824	134	134
136	136	136	135	113	135	135	645	125	135	136	135	135	124	136	135	723	124	124	124	135	157	138	124	135	135	135	137	135	135	135	135	135	130	135	135	136	135	124	124	124	124	135	124	124	138	823	823	135	135
137	137	137	136	114	136	136	644	126	136	137	136	136	125	137	136	722	125	125	125	136	158	139	125	136	136	136	138	136	136	136	136	136	131	136	136	137	136	125	125	125	125	136	125	125	139	822	822	136	136
138	138	138	137	115	137	137	643	127	137	138	137	137	126	138	137	721	126	126	126	137	159	140	126	137	137	137	139	137	137	137	137	137	132	137	137	138	137	126	126	126	126	137	126	126	140	821	821	137	137
139	139	139	138	116	138	138	642	128	138	139	138	138	127	139	138	720	127	127	127	138	160	141	127	138	138	138	140	138	138	138	138	138	133	138	138	139	138	127	127	127	127	138	924	127	141	820	820	138	138
140	140	140	139	117	139	139	641	129	139	140	139	139	128	140	139	719	128	128	128	139	161	142	128	139	139	139	141	139	139	139	139	139	134	139	139	140	139	128	128	128	128	139	923	128	142	819	819	139	139
141	141	141	140	118	140	140	640	130	140	141	140	140	129	141	140	718	129	129	129	140	162	143	129	140	140	140	142	140	140	140	140	140	135	140	140	141	140	129	129	129	129	140	922	129	143	818	818	140	140
142	142	142	141	119	141	141	639	131	141	142	141	141	130	142	141	717	130	130	130	141	163	144	130	141	141	141	143	141	141	141	141	141	136	141	141	142	141	130	130	130	130	141	921	130	144	817	817	141	141
143	143	143	142	120	142	142	638	132	142	143	142	142	131	143	142	716	131	131	131	142	164	145	131	142	142	142	144	142	142	142	142	142	137	142	142	143	142	131	131	131	131	142	920	131	145	816	816	142	142
144	144	144	143	121	143	143	637	133	143	144	143	143	132	144	143	715	132	132	132	143	165	146	132	143	143	143	145	143	143	143	143	143	138	143	143	144	143	132	132	132	132	143	919	132	146	815	815	143	143
145	145	145	144	122	144	144	636	134	144	145	144	144	133	145	144	714	133	133	133	144	166	147	133	144	144	144	146	144	144	144	144	144	139	144	144	145	144	133	133	133	133	144	918	133	147	814	814	144	144
146	146	146	145	123	145	145	635	135	145	146	145	145	134	146	145	713	134	134	134	145	167	148	134	145	145	145	147	145	145	145	145	145	140	145	145	146	145	134	134	134	134	145	917	134	148	813	813	145	145
147	147	147	146	124	146	146	634	137	146	147	146	146	135	147	146	712	135	135	135	146	168	149	135	146	146	146	148	146	146	146	146	146	141	146	146	147	146	135	135	135	135	146	916	135	149	812	812	146	146
148	148	148	147	125	147	147	633	138	147	148	147	147	136	148	147	711	136	136	136	147	169	150	136	147	147	147	149	147	147	147	147	147	142	147	147	148	147	136	136	136	136	147	915	136	150	811	811	147	147
149	149	149	148	126	148	148	632	139	148	149	148	148	137	149	148	710	137	137	137	148	170	151	137	148	148	148	150	148	148	148	148	148	143	148	148	149	148	137	137	137	137	148	914	137	151	810	810	148	148
150	150	150	149	127	149	149	631	140	149	150	149	149	138	150	149	709	138	138	138	149	171	152	138	149	149	149	151	149	149	149	149	149	144	149	149	150	149	138	138	138	138	149	913	138	152	809	809	149	149
151	151	151	150	128	150	150	630	141	150	151	150	150	139	151	150	708	139	139	139	150	172	153	139	150	150	150	152	150	150	150	150	150	145	150	150	151	150	139	139	139	139	150	912	139	153	808	808	150	150
152	152	152	151	129	151	151	629	142	151	152	151	151	140	152	151	707	140	140	140	151	173	154	140	151	151	151	153	151	151	151	151	151	146	151	151	152	151	140	140	140	140	151	911	140	154	807	807	151	151
153	153	153	152	130	152	152	628	143	152	153	152	152	141	153	152	706	141	141	141	152	174	155	141	152	152	152	154	152	152	152	152	152	147	152	152	153	152	141	141	141	141	152	910	141	155	806	806	152	152
154	154	154	153	131	153	153	627	144	153	154	153	153	142	154	153	705	142	142	142	153	175	156	142	153	153	153	155	153	153	153	153	153	148	153	153	154	153	142	142	142	142	153	909	142	156	805	805	153	153
155	155	155	154	132	154	154	626	145	154	155	154	154	143	155	154	704	143	143	143	154	176	157	143	154	154	154	156	154	154	154	154	154	149	154	154	155	154	143	143	143	143	154	908	143	157	804	804	154	154
156	156	156	155	133	155	155	625	146	155	156	155	155	144	156	155	703	144	144	144	155	177	158	144	155	155	155	157	155	155	155	155	155	151	155	155	156	155	144	144	144	144	155	907	144	158	803	803	155	155
157	157	157	156	134	156	156	624	147	156	157	156	156	145	157	156	702	145	145	145	156	178	159	145	156	156	156	158	156	156	156	156	156	152	156	156	157	156	145	145	145	145	156	906	145	159	802	802	156	156
158	158	158	157	135	157	157	623	148	157	158	157	157	146	158	157	701	146	146	146	157	179	160	147	157	157	157	159	157	157	157	157	157	153	157	157	158	157	146	146	146	146	157	905	146	160	801	801	157	157
159	159	159	158	136	158	158	622	149	158	159	158	158	147	159	158	700	147	147	147	158	180	161	148	158	158	158	160	158	158	158	158	158	154	158	158	159	158	147	147	147	147	158	904	147	161	800	800	158	158
160	160	160	159	137	159	159	621	150	159	160	159	159	148	160	159	699	148	148	148	159	181	162	149	159	159	159	161	159	159	159	159	159	155	159	159	160	159	148	148	148	148	159	903	148	162	799	799	159	159
161	161	161	160	138	160	160	620	151	160	161	160	160	149	161	160	698	149	149	149	160	182	163	150	160	160	160	162	160	160	160	160	160	156	160	160	161	160	149	149	149	149	160	902	149	163	798	798	160	160
162	162	162	161	139	161	161	619	152	161	162	161	161	150	162	161	697	150	150	150	161	183	165	151	161	161	161	163	161	161	161	161	161	157	161	161	162	161	150	150	150	150	161	901	150	164	797	797	161	161
163	163	163	162	140	162	162	618	153	162	163	162	162	151	163	162	696	151	151	151	162	184	166	152	162	162	162	164	162	162	162	162	162	158	162	163	163	162	151	151	151	151	162	900	151	165	796	796	162	162
164	164	164	163	141	163	163	617	154	163	164	163	163	152	164	163	695	152	152	152	163	185	167	153	163	163	163	165	163	163	163	163	163	159	163	164	164	163	152	152	152	152	163	899	152	166	795	795	163	163
165	165	165	164	142	164	164	616	155	164	165	164	164	153	165	164	694	153	153	153	164	186	168	154	164	164	164	167	164	164	164	164	164	160	164	165	165	164	153	153	153	153	164	898	153	167	794	794	164	164
166	166	166	165	143	165	165	615	156	165	166	165	165	154	166	165	693	154	154	154	165	187	169	155	165	165	165	168	165	165	165	165	165	161	165	166	166	165	154	154	154	154	165	897	154	168	793	793	165	165
167	167	167	166	144	166	166	614	157	166	167	166	166	155	167	166	692	155	155	155	166	188	170	156	166	166	166	169	166	166	166	166	166	162	166	167	167	166	155	155	155	155	166	896	155	169	792	792	166	166
168	168	168	167	145	167	167	613	158	167	168	167	167	156	168	167	691	156	156	156	167	189	171	157	167	167	167	170	167	167	167	167	167	163	167	168	168	167	156	156	156	156	167	895	156	170	791	791	167	167
169	169	169	168	146	168	168	612	159	168	169	168	168	157	169	168	690	157	157	157	168	190	172	158	168	168	168	171	168	168	168	168	168	164	168	169	169	168	157	157	157	157	168	894	157	171	790	790	168	168
170	170	170	169	147	169	169	611	160	169	170	169	169	158	170	169	689	158	158	158	169	191	173	159	169	169	169	172	169	169	169	169	169	165	169	170	170	169	158	158	158	158	169	893	158	173	789	789	169	169
171	171	171	170	148	170	170	610	161	170	171	170	170	159	171	170	688	159	159	159	170	192	174	160	170	170	170	173	170	170	170	170	170	166	170	171	171	170	159	159	159	159	170	892	159	174	788	788	170	170
172	172	172	171	149	171	171	609	162	171	172	171	171	160	172	171	687	160	160	160	171	193	175	161	171	171	171	174	171	171	171	171	171	167	171	172	172	171	160	160	160	160	171	891	160	175	787	787	171	171
173	173	173	172	150	172	172	608	163	172	173	172	172	161	173	172	686	161	161	161	172	194	176	162	172	172	172	175	172	172	172	172	172	168	172	173	173	172	161	161	161	161	172	890	161	176	786	786	172	172
174	174	174	173	151	173	173	607	164	173	174	173	173	162	174	173	685	162	162	162	173	195	177	163	173	173	173	176	173	173	173	173	173	169	173	174	174	173	162	162	162	162	645	889	162	177	785	785	173	173
175	175	175	174	152	174	174	606	165	174	175	174	174	163	175	174	684	163	163	163	174	196	178	164	174	174	174	177	174	174	174	174	174	170	174	175	175	174	163	163	163	163	644	888	163	178	784	784	174	174
176	176	176	175	153	175	175	605	166	175	176	175	175	164	176	175	683	164	164	164	175	197	179	165	175	175	175	178	175	175	175	175	175	171	175	176	176	175	164	164	164	164	643	887	164	179	783	783	175	175
177	177	177	176	154	176	176	604	167	176	177	176	176	165	177	176	682	165	165	165	176	198	180	166	176	176	176	179	176	176	176	176	176	172	176	177	177	176	165	165	165	165	642	886	165	180	782	782	176	176
178	178	178	177	155	177	177	603	168	177	178	177	177	166	178	177	681	166	166	166	177	199	181	167	177	177	177	180	177	177	177	177	177	173	177	178	178	177	166	166	166	166	641	885	166	181	781	781	177	177
179	179	179	178	156	178	178	602	169	178	179	178	178	167	179	178	680	167	167	167	178	200	182	168	178	178	178	181	178	178	178	178	178	174	178	179	179	178	167	167	167	167	640	884	167	182	780	780	178	178
180	180	180	179	157	179	179	601	170	179	180	179	179	168	180	179	679	168	168	168	179	201	183	169	179	179	179	182	179	179	179	179	179	175	179	180	180	179	168	168	168	168	639	883	168	183	779	779	179	179
181	181	181	180	158	180	180	600	171	180	181	180	180	169	181	180	678	169	169	169	180	202	184	170	180	180	180	183	180	180	180	180	180	176	180	181	181	180	169	169	169	169	638	882	169	184	778	778	180	180
182	182	182	181	159	181	181	599	172	181	182	181	181	170	182	181	677	170	170	170	181	203	185	171	181	181	181	184	181	181	181	181	181	177	181	182	182	181	170	170	170	170	637	881	170	185	777	777	181	181
183	183	183	182	160	182	182	598	173	182	183	182	182	171	183	182	676	171	171	171	182	204	186	172	182	182	182	186	182	182	182	182	182	178	182	183	183	182	171	171	171	171	636	880	171	186	776	776	182	182
184	184	184	183	161	183	183	597	174	183	184	183	183	172	184	183	675	172	172	172	183	205	187	173	183	183	183	187	183	183	183	183	183	179	183	184	184	183	172	172	172	172	635	879	172	187	775	775	183	183
185	185	185	184	162	184	184	596	175	184	185	184	184	173	185	184	674	173	173	173	184	206	188	174	184	184	184	188	184	184	184	184	184	180	184	185	185	184	173	173	173	173	634	878	173	188	774	774	184	184
186	186	186	185	163	185	185	595	176	185	186	185	185	174	186	185	673	174	174	174	185	207	189	175	185	185	185	189	185	185	185	185	185	181	185	186	186	185	174	174	174	174	633	877	174	189	773	773	185	185
187	187	187	186	164	186	186	594	177	186	187	186	186	175	187	186	672	175	175	175	186	208	190	176	186	186	186	190	186	186	186	186	186	182	186	187	187	186	175	175	175	175	632	876	175	190	772	772	186	186
188	188	188	187	165	187	187	593	178	187	188	187	187	176	188	187	671	176	176	176	187	209	191	177	187	187	187	191	187	187	187	187	187	183	187	188	188	187	176	176	176	176	631	875	176	191	771	771	187	187
189	189	189	188	166	188	188	592	179	188	189	188	188	177	189	188	670	177	177	177	188	210	192	178	188	188	188	192	188	188	188	188	188	184	188	189	189	188	177	177	177	177	630	874	177	192	770	770	188	188
190	190	190	189	167	189	189	591	180	189	190	189	189	178	190	189	669	178	178	178	189	211	193	179	189	189	189	193	189	189	189	189	189	185	189	190	190	189	178	178	178	178	629	873	178	193	769	769	189	189
191	191	191	190	168	190	190	590	181	190	191	190	190	179	191	190	668	179	179	179	190	212	194	180	190	190	190	194	190	190	190	190	190	186	190	191	191	190	179	179	179	179	628	872	179	194	768	768	190	190
192	192	192	191	169	191	191	589	182	191	192	191	191	180	192	191	667	180	180	180	191	213	195	181	191	191	191	195	191	191	191	191	191	187	191	192	192	191	180	180	180	180	627	871	180	196	767	767	191	191
193	193	193	192	170	192	192	588	183	192	193	193	192	181	193	192	666	181	181	181	192	214	196	182	192	192	192	196	192	192	192	192	192	188	192	193	193	192	181	181	181	181	626	870	181	197	766	766	192	192
194	194	194	193	171	193	193	587	184	193	194	194	193	182	194	193	665	182	182	182	193	215	197	183	193	193	193	197	193	193	193	193	193	189	193	194	194	193	182	182	182	182	625	869	182	198	765	765	193	193
195	195	195	194	172	194	194	586	185	194	195	195	194	183	195	194	664	183	183	183	194	216	198	184	194	194	194	198	194	194	194	194	194	190	194	195	195	194	183	183	183	183	624	868	183	199	764	764	194	194
196	196	196	195	173	195	195	585	186	195	196	196	195	184	196	195	663	184	184	184	195	217	199	185	195	195	195	199	195	195	195	195	195	191	195	196	196	195	184	184	184	184	623	867	184	200	763	763	195	195
197	197	197	196	174	196	196	584	187	196	197	197	196	185	197	196	662	185	185	185	196	218	200	186	196	196	196	200	196	196	196	196	196	192	196	197	197	196	185	185	185	185	622	866	185	201	762	762	196	196
198	198	198	197	175	197	197	583	188	197	198	198	197	186	198	197	661	186	186	186	197	219	201	187	197	197	197	201	197	197	197	197	197	193	197	198	198	197	186	186	186	186	621	865	186	202	761	761	197	197
199	199	199	198	176	198	198	582	189	198	199	199	198	187	199	198	660	187	187	187	198	220	202	188	198	198	198	202	198	198	198	198	198	194	198	199	199	198	187	187	187	187	620	864	187	203	760	760	198	198
200	200	200	199	177	199	199	581	190	199	200	200	199	188	200	199	659	188	188	188	199	221	203	189	199	199	199	203	199	199	199	199	199	195	199	200	200	199	188	188	188	188	619	863	188	204	759	759	199	199
201	201	201	200	178	200	200	580	191	200	201	201	200	189	201	200	658	189	189	189	200	222	204	190	200	200	200	204	200	200	200	200	200	196	200	201	201	200	189	189	189	189	618	862	189	205	758	758	200	200
202	202	202	201	179	201	201	579	192	201	202	202	201	190	202	201	657	190	190	190	201	223	205	191	201	201	201	205	201	201	201	201	201	197	201	202	202	201	190	190	190	190	617	861	190	206	757	757	201	201
203	203	203	202	180	202	202	578	193	202	204	203	202	191	203	202	656	191	191	191	202	224	206	192	202	202	202	206	202	202	202	202	202	198	202	203	203	202	191	191	191	191	616	860	191	207	756	756	202	202
204	204	204	203	181	203	203	577	194	203	205	204	203	192	204	203	655	192	192	192	203	225	207	193	203	203	203	207	203	203	203	203	203	199	203	204	204	203	192	192	192	192	615	859	192	208	755	755	203	203
205	205	205	204	182	204	204	576	195	204	206	205	204	193	205	204	654	193	193	193	204	226	208	194	204	204	204	208	204	204	204	204	204	200	204	205	205	204	193	193	193	193	614	858	193	209	754	754	204	204
206	206	206	205	183	205	205	575	196	205	207	206	205	194	206	205	653	194	194	194	205	227	209	195	205	205	205	209	205	205	205	205	205	201	205	206	206	205	194	194	194	194	613	857	194	210	753	753	205	205
207	207	207	206	184	206	206	574	197	206	208	207	206	195	207	206	652	195	195	195	206	228	210	196	206	206	206	210	206	206	206	206	206	202	206	207	207	206	195	195	195	195	612	856	195	211	752	752	206	206
208	208	208	207	185	207	207	573	198	207	209	208	207	196	208	207	651	196	196	196	207	229	211	197	207	207	207	211	207	207	207	207	207	203	207	208	208	207	196	196	196	196	611	855	196	212	751	751	207	207
209	209	209	208	186	208	208	572	199	208	210	209	208	197	209	208	650	197	197	197	208	230	212	198	208	208	208	212	208	208	208	208	208	204	208	209	209	208	197	197	197	197	610	854	197	213	750	750	208	208
210	210	210	209	187	209	209	571	200	209	211	210	209	198	210	209	649	198	198	198	209	231	213	199	209	209	209	213	209	209	209	209	209	206	209	210	210	209	198	198	198	198	609	853	198	214	749	749	209	209
211	211	211	210	188	210	210	570	201	210	212	211	210	199	211	210	648	199	199	199	210	232	214	200	210	210	210	214	210	210	210	210	210	207	210	211	211	210	199	199	199	199	608	852	199	215	748	748	210	210
212	212	212	211	189	211	211	569	202	211	213	212	211	200	212	211	647	200	200	200	211	233	215	201	211	211	211	215	211	211	211	211	211	208	211	212	212	211	200	200	200	200	607	851	200	216	747	747	211	211
213	213	213	212	190	212	212	568	203	212	214	213	212	201	213	212	646	201	201	201	212	234	216	202	212	212	212	216	212	212	212	212	212	209	212	213	213	212	201	201	201	201	606	850	201	217	746	746	212	212
214	214	214	213	191	213	213	567	204	213	215	214	213	202	214	213	645	202	202	202	213	235	217	203	213	213	213	217	213	213	213	213	213	210	213	214	214	213	202	202	202	202	605	849	202	218	745	745	213	213
215	215	216	214	192	214	214	566	205	214	216	215	214	203	215	214	644	203	203	203	214	236	218	204	214	214	214	218	214	214	214	214	214	211	214	215	215	214	203	203	203	203	604	848	203	219	744	744	214	214
216	216	217	215	193	215	215	565	206	215	217	216	215	204	216	215	643	204	204	204	215	237	219	205	215	215	215	219	215	215	215	215	215	212	215	216	216	215	204	204	204	204	603	847	204	220	743	743	215	215
217	217	218	216	194	216	216	564	207	216	218	217	216	205	217	216	642	205	205	205	216	238	220	206	216	216	216	220	216	216	216	216	216	213	216	217	217	216	205	205	205	205	602	846	205	221	742	742	216	216
218	218	219	217	195	217	217	563	208	217	219	218	217	206	218	217	641	206	206	206	217	239	221	207	217	217	217	221	217	217	217	217	217	214	217	218	218	217	206	206	206	206	601	845	206	222	741	741	217	217
219	219	220	218	196	218	218	562	209	218	220	219	218	207	219	218	640	207	207	207	218	240	222	208	218	218	218	222	218	218	218	218	218	215	218	219	219	218	207	207	207	207	600	14	207	223	740	740	218	218
220	220	221	219	197	219	219	561	210	219	221	220	219	208	220	219	639	208	208	208	219	241	223	209	219	219	219	223	219	219	219	219	219	216	219	220	220	219	208	208	208	208	599	15	208	224	30	30	219	219
221	221	222	220	198	220	220	560	211	220	222	221	220	209	221	220	638	209	209	209	220	242	224	210	220	220	220	224	220	220	220	220	220	217	220	221	221	220	209	209	209	209	598	16	209	226	31	31	220	220
222	222	223	221	199	221	221	559	212	221	223	222	221	210	222	221	637	210	210	210	221	243	225	211	221	221	221	225	221	221	221	221	221	218	221	222	222	221	210	210	210	210	597	17	210	227	32	32	221	221
223	223	224	222	200	222	222	558	213	222	224	223	222	211	223	222	636	211	211	211	222	244	226	212	222	222	222	226	222	222	222	222	222	219	222	223	223	222	211	211	211	211	596	18	211	228	33	33	222	222
224	224	225	223	201	223	223	557	214	223	225	224	223	212	224	223	635	212	212	213	223	245	227	213	223	223	223	227	223	223	223	223	223	220	223	224	224	223	212	212	212	212	595	19	212	229	34	34	223	223
225	225	226	224	202	224	224	556	215	224	226	225	224	213	225	224	634	619	213	214	224	246	228	214	224	224	224	228	224	224	224	224	224	221	224	225	225	224	213	213	213	213	594	20	213	230	35	35	224	224
226	226	227	225	203	225	225	555	216	225	227	226	225	214	226	225	633	618	214	215	225	247	229	215	225	225	225	229	225	225	225	225	225	222	225	226	226	225	214	214	214	214	593	21	214	231	36	36	225	225
227	227	228	226	204	226	226	554	217	226	228	227	226	215	227	226	632	617	215	216	226	248	230	216	226	226	226	230	226	226	226	226	226	223	226	227	227	226	215	215	215	215	592	22	215	232	37	37	226	226
228	228	229	227	205	227	227	553	218	227	229	228	227	216	229	227	631	616	216	217	227	249	231	217	227	227	227	231	227	227	227	227	227	225	227	228	228	227	216	216	216	216	591	23	216	233	38	38	227	227
229	229	230	228	206	228	228	552	219	228	230	229	228	217	230	228	630	615	217	218	228	250	232	218	228	228	228	232	228	228	228	228	228	226	228	229	229	228	217	217	217	217	590	24	217	234	39	39	228	228
230	230	231	229	207	229	229	551	220	229	231	230	229	218	231	229	629	614	218	219	229	251	233	219	229	229	229	233	229	229	229	229	229	227	229	230	230	229	218	218	218	218	589	25	218	235	40	40	229	229
231	231	232	230	208	230	230	550	221	230	232	231	230	219	232	230	628	613	219	220	230	252	234	220	230	230	230	234	230	230	230	230	230	228	230	231	231	230	219	219	219	219	588	26	219	236	41	41	230	230
232	232	233	231	209	231	231	548	222	231	233	232	231	220	233	231	627	612	220	221	231	253	235	221	231	231	231	235	231	231	231	231	231	231	231	232	232	231	220	220	220	220	587	27	220	238	42	42	231	231
233	233	234	232	210	232	232	547	223	232	234	233	232	221	234	232	626	611	221	222	232	254	236	222	232	232	232	236	232	232	232	232	232	232	232	233	233	232	221	221	221	221	586	28	221	57	43	43	232	232
234	234	235	233	211	233	233	546	224	233	235	234	233	222	235	233	625	610	222	223	233	255	237	223	233	233	233	237	233	233	233	233	233	233	233	234	234	233	222	222	222	222	585	29	222	239	44	44	233	233
235	235	236	234	212	234	234	545	225	234	236	235	234	223	236	234	624	609	223	224	234	256	238	224	234	234	234	238	234	234	234	234	234	234	234	235	235	234	223	223	223	223	584	817	223	240	45	45	234	234
236	236	237	235	213	235	235	544	226	235	237	236	235	224	237	235	623	608	224	225	235	257	239	225	235	235	235	239	235	235	235	235	235	235	235	236	236	235	224	224	224	224	583	816	224	241	46	46	235	235
237	632	238	236	214	236	236	543	227	236	238	237	236	225	238	236	622	607	225	226	236	258	240	226	236	236	236	240	236	236	236	236	236	236	236	632	632	236	225	225	225	225	582	815	225	242	47	47	236	236
238	631	239	237	215	237	237	542	228	237	239	238	237	226	57	237	621	606	226	227	237	259	241	227	237	237	237	241	237	237	237	237	237	237	632	631	631	237	226	226	226	226	581	814	226	243	48	48	632	632
239	630	240	238	216	238	238	541	229	238	240	239	238	227	239	238	620	605	227	228	238	260	242	228	238	238	238	242	238	238	238	238	238	238	631	630	630	238	227	227	227	227	580	813	227	244	49	49	631	631
240	629	241	239	217	239	239	540	230	239	241	240	239	228	240	239	619	604	228	229	239	261	243	229	239	239	239	243	239	239	239	239	239	239	630	629	629	239	228	228	228	228	579	812	228	245	50	50	630	630
241	628	242	240	218	240	240	539	231	240	242	241	240	229	241	240	618	603	229	230	240	262	244	230	240	240	240	244	240	240	240	240	240	240	629	628	628	240	229	229	229	229	578	811	229	246	51	51	629	629
242	627	243	241	219	241	241	538	232	241	243	242	241	230	242	241	617	602	230	231	241	263	245	231	241	241	241	245	241	241	241	241	241	241	628	627	627	241	230	230	230	230	577	810	230	247	52	52	628	628
243	626	244	242	220	242	242	537	233	242	244	243	242	231	243	242	616	601	231	232	242	264	246	232	242	242	242	246	242	242	242	242	242	242	627	626	626	242	231	231	231	231	576	809	231	248	53	53	627	627
244	625	245	243	221	243	243	536	234	243	245	244	243	232	244	243	615	600	232	233	243	265	247	233	243	243	243	247	243	243	243	243	243	243	626	625	625	243	232	232	232	232	575	808	232	249	54	54	626	626
245	624	246	244	222	244	244	535	235	244	246	245	244	233	245	244	614	599	233	234	244	266	248	234	244	244	244	248	244	244	244	244	244	244	625	624	624	244	233	233	233	233	574	807	233	250	55	55	625	625
246	623	247	245	223	245	245	534	236	245	247	246	245	234	246	245	613	598	234	235	245	267	249	235	245	245	245	249	245	245	245	245	245	245	624	623	623	245	234	234	234	234	573	806	234	251	56	56	624	624
247	622	248	246	224	246	246	533	237	246	248	247	246	235	247	246	612	597	235	236	246	268	250	236	246	246	246	250	246	246	246	246	246	246	623	622	622	246	235	235	235	235	572	805	235	252	57	57	623	623
248	621	249	247	225	247	247	532	238	247	249	248	247	236	248	247	611	596	236	237	247	269	251	237	247	247	247	251	247	247	247	247	247	247	622	621	621	247	236	236	236	236	571	804	236	253	58	58	622	622
249	620	250	248	226	248	248	531	239	248	250	249	248	237	249	249	610	595	237	238	248	270	252	238	248	248	248	252	248	248	248	248	248	248	621	620	620	248	237	237	237	237	570	803	237	254	59	59	621	621
250	619	251	249	227	249	249	530	240	249	251	250	249	238	250	250	609	594	238	239	249	271	253	239	249	249	249	253	249	249	249	249	249	249	620	619	619	249	238	238	238	238	569	802	238	255	60	60	620	620
251	618	252	250	228	250	250	529	241	250	252	251	250	239	251	251	608	593	239	240	250	272	254	240	250	250	250	254	250	250	250	250	250	250	619	618	618	250	239	239	239	239	568	801	239	256	61	61	619	619
252	617	253	251	229	251	251	528	242	251	253	252	251	240	252	252	607	592	240	241	251	273	255	241	251	251	251	255	251	251	251	251	251	251	618	617	617	251	240	240	240	240	567	800	240	257	62	62	618	618
253	616	254	252	230	252	252	527	243	252	254	253	252	241	253	253	606	591	241	242	252	274	256	242	252	252	252	256	252	252	252	252	252	252	617	616	616	252	241	241	241	241	566	799	241	258	63	63	617	617
254	615	255	253	231	253	253	526	244	253	255	254	253	242	254	254	605	590	242	243	253	275	257	243	253	253	253	257	253	253	253	253	253	253	616	615	615	253	242	242	242	242	565	798	242	260	64	64	616	616
255	614	256	254	232	254	254	525	245	254	256	255	254	243	255	255	604	589	243	244	254	276	258	244	254	254	254	258	254	254	254	254	254	254	615	614	614	254	243	243	243	243	564	797	243	261	65	65	615	615
256	613	257	255	233	255	255	524	246	255	257	256	255	244	256	256	603	588	244	245	255	277	259	245	255	255	255	259	255	255	255	255	255	255	614	613	613	255	244	244	244	244	563	796	244	262	66	66	614	614
257	612	258	256	234	256	256	523	247	256	258	257	256	245	257	257	602	587	245	246	256	278	260	246	256	256	256	260	256	256	256	256	256	256	613	612	612	256	245	245	245	245	562	795	245	263	67	67	613	613
258	611	259	257	235	257	257	522	248	257	259	258	257	246	258	258	601	586	246	247	257	279	261	247	257	257	257	261	257	257	257	257	257	257	612	611	611	257	246	246	246	246	561	794	246	264	68	68	612	612
259	610	260	258	236	258	258	521	249	258	260	259	258	247	259	259	600	585	247	248	258	280	262	248	258	258	258	262	258	258	258	258	258	258	611	610	610	258	247	247	247	247	468	793	247	265	69	69	611	611
260	609	261	259	237	259	259	520	250	259	261	260	259	248	260	260	599	584	248	249	259	281	263	249	259	259	259	263	259	259	259	259	259	259	610	609	609	259	248	248	248	248	467	792	248	267	70	70	610	610
261	608	262	260	238	260	260	519	251	260	262	261	260	249	261	261	598	583	249	250	260	282	264	250	260	260	260	264	260	260	260	260	260	260	609	608	608	260	249	249	249	249	466	791	249	268	71	71	609	609
262	607	263	261	239	261	261	518	252	261	263	262	261	250	262	262	597	582	250	251	261	283	265	251	261	261	261	265	261	261	261	261	261	261	608	607	607	261	250	250	250	250	465	790	250	269	72	72	608	608
263	606	264	262	240	262	262	517	253	262	264	263	262	251	263	263	596	581	251	252	262	284	266	252	262	262	262	266	262	262	262	262	262	262	607	606	606	262	251	251	251	251	464	789	251	270	73	73	607	607
264	605	265	263	241	263	263	516	254	263	265	264	263	252	264	264	595	580	252	253	263	285	267	253	263	263	263	267	263	263	263	263	263	263	606	605	605	263	252	252	252	252	463	788	252	271	74	74	606	606
265	604	266	264	242	264	264	515	255	264	266	265	264	253	265	265	594	579	253	254	264	286	268	254	264	264	264	268	264	264	264	264	264	265	605	604	604	264	253	253	253	253	462	787	253	272	75	75	605	605
266	603	267	265	243	265	265	514	256	265	267	266	265	254	266	266	593	578	254	255	265	287	269	255	265	265	265	269	265	265	265	265	265	266	604	603	603	265	254	254	254	254	461	786	254	273	76	76	604	604
267	602	268	266	244	266	266	513	257	266	268	267	266	255	267	267	592	577	255	256	266	288	270	256	266	266	266	270	266	266	266	266	266	267	603	602	602	266	255	255	255	255	460	785	255	274	77	77	603	603
268	601	269	267	245	267	267	512	258	267	269	268	267	256	268	268	591	576	256	257	267	289	271	257	267	267	267	271	267	267	267	267	267	268	602	601	601	267	256	256	256	256	459	784	256	275	78	78	602	602
269	600	270	268	246	268	268	511	259	268	270	269	268	257	269	269	590	575	257	258	268	290	272	258	268	268	268	272	268	268	268	268	268	269	601	600	600	268	257	257	257	257	458	783	257	276	79	79	601	601
270	599	271	269	247	269	269	510	260	269	271	270	269	258	270	270	589	574	258	259	269	291	273	259	269	269	269	273	269	269	269	269	269	270	600	599	599	269	258	258	258	258	457	782	258	277	80	80	600	600
271	598	272	270	248	270	270	509	261	270	272	271	270	259	271	271	588	573	259	260	270	292	274	260	270	270	270	274	270	270	270	270	270	271	599	598	598	270	259	259	259	259	456	781	259	278	81	81	599	599
272	597	273	271	249	271	271	508	262	271	273	272	271	260	272	272	587	572	260	261	271	293	275	261	271	271	271	275	271	271	271	271	271	272	598	597	597	271	260	260	260	260	455	780	260	279	82	82	598	598
273	596	274	272	250	272	272	507	263	272	274	273	272	261	273	273	586	571	261	262	272	294	276	262	272	272	272	276	272	272	272	272	272	273	597	596	596	272	261	261	261	261	454	779	261	280	83	83	597	597
274	595	275	273	251	273	273	506	264	273	275	274	273	262	274	274	585	570	262	263	273	295	277	263	273	273	273	277	273	273	273	273	273	274	596	595	595	273	262	262	262	262	453	778	262	281	84	84	596	596
275	593	276	274	252	274	274	505	265	274	276	275	274	263	275	275	584	569	263	264	274	296	278	264	274	274	274	278	274	274	274	274	274	275	595	594	594	274	263	263	263	263	452	777	263	282	85	85	595	595
276	592	277	275	253	275	275	504	266	275	277	276	275	264	276	276	583	568	264	265	275	297	279	265	275	275	275	279	275	275	275	275	275	276	594	593	593	275	264	264	264	264	451	776	264	283	86	86	594	594
277	591	278	276	254	276	276	503	267	276	278	277	276	265	277	277	582	567	265	266	276	298	280	266	276	276	276	280	276	276	276	276	276	277	593	592	592	276	265	265	265	265	450	775	265	284	87	87	593	593
278	590	279	277	255	277	277	502	268	277	279	278	277	266	278	278	581	566	266	267	277	299	281	267	277	277	277	281	277	277	277	277	277	278	592	591	591	277	266	266	266	266	449	774	266	285	88	88	592	592
279	589	280	278	256	278	278	501	269	278	280	279	278	267	279	279	580	565	267	268	278	300	282	268	278	278	278	282	278	278	278	278	278	279	591	590	590	278	267	267	267	267	448	773	267	286	89	89	591	591
280	588	281	279	257	279	279	500	270	279	281	280	279	268	280	280	579	564	268	269	279	301	283	269	279	279	279	283	279	279	279	279	279	280	590	589	589	279	268	268	268	268	447	772	268	287	90	90	590	590
281	302	282	280	258	280	280	499	271	280	282	281	280	269	281	281	578	563	269	270	280	302	284	270	280	280	280	284	280	280	280	280	280	281	589	588	588	280	269	269	269	269	446	771	269	288	91	91	589	589
282	303	283	281	259	281	281	498	272	281	283	282	281	270	282	282	577	562	270	271	281	303	285	271	281	281	281	285	281	281	281	281	281	282	588	302	302	281	270	270	270	270	445	770	270	289	92	92	588	588
283	304	284	282	260	282	282	497	273	282	284	283	282	271	283	283	576	561	271	272	282	304	286	272	282	282	282	286	282	282	282	282	282	283	302	303	303	282	271	271	271	271	444	769	271	290	93	93	302	302
284	305	285	283	261	283	283	496	274	283	285	284	283	272	284	284	575	560	272	273	283	305	287	273	283	283	283	287	283	283	283	283	283	284	303	304	304	283	272	272	272	272	443	768	272	291	94	94	303	303
285	306	286	284	262	284	284	495	275	284	286	285	284	273	285	285	574	559	273	274	284	306	288	274	284	284	284	288	284	284	284	284	284	285	304	305	305	284	273	273	273	273	442	767	273	292	95	95	304	304
286	307	287	285	263	285	285	494	276	285	287	286	285	274	286	286	573	558	274	275	285	307	289	275	285	285	285	289	285	285	285	285	285	286	305	306	306	285	274	274	274	274	441	766	274	293	96	96	305	305
287	308	288	286	264	286	286	493	277	286	288	287	286	275	287	287	572	557	275	276	286	308	290	276	286	286	286	290	286	286	286	286	286	287	306	307	307	286	275	275	275	275	440	765	275	294	97	97	306	306
288	309	289	287	265	287	287	492	278	287	289	288	287	276	288	288	571	556	276	277	287	309	291	277	287	287	287	291	287	287	287	287	287	288	307	308	308	287	276	276	276	276	439	764	276	295	98	98	307	307
289	310	291	288	266	288	288	491	279	288	290	289	288	277	289	289	570	555	277	278	288	310	292	278	288	288	288	292	288	288	288	288	288	289	308	309	309	288	277	277	277	277	438	763	277	296	99	99	308	308
290	311	292	289	267	289	289	490	280	289	291	290	289	278	290	290	569	554	278	279	289	311	293	279	289	289	289	293	289	289	289	289	289	290	309	310	310	289	278	278	278	278	437	762	278	297	100	100	309	309
291	312	293	290	268	290	290	489	281	290	292	291	290	279	291	291	568	553	279	280	290	312	294	280	290	290	290	294	290	290	290	290	290	291	310	311	311	290	279	279	279	279	436	761	279	298	101	101	310	310
292	313	294	291	269	291	291	488	282	291	293	292	291	280	292	292	567	552	280	281	291	530	295	281	291	291	291	295	291	291	291	291	291	292	311	312	312	291	280	280	280	280	435	760	280	299	102	102	311	311
293	314	296	292	270	292	292	487	283	292	294	293	292	281	293	293	566	551	281	282	292	529	296	282	292	292	292	296	292	292	292	292	292	293	312	313	313	292	281	281	281	281	434	759	281	300	103	103	312	312
294	315	297	293	271	293	293	486	284	293	295	294	293	282	294	294	565	550	282	283	293	528	297	283	293	293	293	297	293	293	293	293	293	294	313	314	314	293	282	282	282	282	433	758	282	301	104	104	313	313
295	316	298	294	272	294	294	485	285	294	296	295	294	283	295	295	564	549	283	284	294	527	298	284	294	294	294	298	294	294	294	294	294	295	314	315	315	294	283	283	283	283	432	757	283	302	105	105	314	314
296	317	299	295	273	295	295	484	286	295	297	296	295	284	296	296	563	548	284	285	295	526	299	285	295	295	295	299	295	295	295	295	295	296	315	316	316	295	284	284	284	284	431	756	284	303	106	106	315	315
297	318	300	296	274	296	296	483	287	296	298	297	296	285	297	297	562	547	285	286	296	525	300	286	296	296	296	300	296	296	296	296	296	297	316	317	317	296	285	285	285	285	430	755	285	304	107	107	316	316
298	319	301	297	275	297	297	482	288	297	299	298	297	286	298	298	561	546	286	287	297	524	301	287	297	297	297	301	297	297	297	297	297	298	317	318	318	297	286	286	286	286	429	754	286	306	108	108	317	317
299	320	302	298	276	298	298	481	289	298	300	299	298	287	299	299	560	545	287	288	298	523	302	288	298	298	298	302	298	298	298	298	298	299	318	319	319	298	287	287	287	287	428	753	287	307	109	109	318	318
300	321	303	299	277	299	299	480	290	299	301	300	299	288	300	300	559	544	288	289	299	522	303	289	299	299	299	303	299	299	299	299	299	300	319	320	320	299	288	288	288	288	427	752	288	308	110	110	319	319
301	322	304	300	278	300	300	479	291	300	302	301	300	289	301	301	558	543	289	290	300	521	304	290	300	300	300	304	300	300	300	300	300	301	320	321	321	300	289	289	289	289	426	751	289	309	111	111	320	320
302	323	305	301	279	301	301	478	292	301	303	302	301	290	302	302	557	542	290	291	301	520	305	291	301	301	301	305	301	301	301	301	301	303	321	322	322	301	290	290	290	290	425	750	290	310	112	112	321	321
303	324	306	302	280	302	302	477	293	302	304	303	302	291	303	303	556	541	291	292	302	519	306	292	302	302	302	306	302	302	302	302	302	304	322	323	323	302	291	291	291	291	424	749	291	312	113	113	322	322
304	325	307	303	281	303	303	476	294	303	305	304	303	292	304	304	555	540	292	293	303	518	307	293	303	303	303	307	303	303	303	303	303	305	323	324	324	303	292	292	292	292	423	748	292	313	114	114	323	323
305	326	308	304	282	304	304	475	295	304	306	305	304	293	305	305	554	539	293	294	304	517	308	294	304	304	304	308	304	304	304	304	304	306	324	325	325	304	293	293	293	293	422	747	293	314	115	115	324	324
306	327	309	305	283	305	305	474	296	305	307	306	305	294	306	306	553	538	294	295	305	516	309	295	305	305	305	309	305	305	305	305	305	307	325	326	326	305	294	294	294	294	421	746	294	315	116	116	325	325
307	328	310	306	284	306	306	473	297	306	308	307	306	295	307	307	552	537	295	296	306	515	310	296	306	306	306	310	306	306	306	306	306	308	326	327	327	306	295	295	295	295	420	745	295	316	117	117	326	326
308	329	311	307	285	307	307	472	298	307	309	308	307	296	308	308	551	536	296	297	307	514	311	297	307	307	307	311	307	307	307	307	307	309	327	328	328	307	296	296	296	296	419	744	296	317	118	118	327	327
309	330	312	308	286	308	308	471	299	308	310	309	308	297	309	309	550	535	297	298	308	513	312	298	308	308	308	312	308	308	308	308	308	310	328	329	329	308	297	297	297	297	418	743	297	318	119	119	328	328
310	331	313	309	287	309	309	470	300	309	311	310	309	298	310	310	549	534	298	299	309	512	313	299	309	309	309	313	309	309	309	309	309	311	329	330	330	309	298	298	298	298	417	742	298	319	120	120	329	329
311	332	314	310	288	310	310	469	301	310	312	311	310	299	311	311	548	533	299	300	310	511	314	300	310	310	310	314	310	310	310	310	310	312	330	331	331	310	299	299	299	299	416	741	299	320	121	121	330	330
312	333	315	311	289	311	311	468	302	311	313	312	311	300	312	312	547	532	300	301	311	510	315	301	311	311	311	315	311	311	311	311	311	530	331	332	332	311	300	300	300	300	415	740	300	321	122	122	331	331
313	334	316	312	290	312	312	467	303	312	314	313	312	301	313	313	546	531	301	302	312	509	316	302	312	312	312	316	312	312	312	312	312	529	332	333	333	312	301	301	301	301	414	739	301	322	123	123	332	332
314	335	317	530	291	313	313	466	304	313	315	314	530	302	314	314	545	313	302	303	313	508	317	303	313	313	313	317	530	313	313	530	313	528	333	334	334	313	302	302	302	302	413	738	302	323	124	124	333	333
315	336	318	529	292	314	314	465	305	314	316	315	529	303	315	315	544	314	303	304	314	507	318	304	314	314	314	318	529	314	314	529	314	527	334	335	335	314	303	303	303	303	412	737	303	324	125	125	334	334
316	337	319	528	293	315	315	464	306	315	318	316	528	304	316	316	543	315	304	305	315	506	319	305	315	315	315	319	528	315	315	528	315	526	335	336	336	315	304	304	304	304	411	736	304	327	126	126	335	335
317	338	320	527	294	316	316	463	307	316	319	317	527	305	317	317	542	316	305	306	316	505	320	306	316	316	316	320	527	316	316	527	316	524	336	337	337	316	305	305	305	305	410	735	305	326	127	127	336	336
318	339	321	526	295	317	317	462	308	317	320	318	526	306	318	318	541	317	306	307	317	504	321	307	317	317	317	321	526	317	317	526	317	523	337	338	338	317	306	306	306	306	409	734	306	325	128	128	337	337
319	340	322	525	296	318	318	461	309	318	321	319	525	307	319	319	540	318	307	308	318	503	322	308	318	318	318	322	525	318	318	525	318	522	338	339	339	318	307	307	307	307	408	733	307	329	129	129	338	338
320	341	323	524	297	319	319	460	310	319	322	320	524	308	320	320	539	319	308	309	319	502	323	309	319	319	319	323	524	319	319	524	319	521	339	340	340	319	308	308	308	308	407	732	308	330	130	130	339	339
321	342	324	523	298	320	320	459	311	320	323	321	523	309	321	321	538	320	309	310	320	501	324	310	320	320	320	324	523	320	320	523	320	520	340	341	341	320	309	309	309	309	406	731	309	331	131	131	340	340
322	343	325	522	299	321	321	458	312	321	324	322	522	310	322	322	537	321	310	311	321	500	325	311	321	321	321	325	522	321	321	522	321	519	341	342	342	321	310	310	310	310	405	730	310	332	132	132	341	341
323	344	326	521	300	322	322	457	530	322	325	323	521	311	323	323	536	322	311	312	322	499	326	312	322	322	322	326	521	322	322	521	322	518	342	343	343	322	311	311	311	311	404	729	311	333	133	133	342	342
324	345	327	520	301	323	323	456	529	323	326	324	520	312	324	324	535	323	312	530	323	498	327	530	323	323	323	327	520	323	323	520	323	517	343	344	344	323	312	312	312	312	403	728	312	334	134	134	343	343
325	346	328	519	302	324	324	455	528	324	327	325	519	530	328	325	534	324	313	529	324	497	328	529	324	324	324	328	519	324	324	519	324	516	344	345	345	324	313	530	530	530	402	727	530	335	135	135	344	344
326	347	329	518	303	325	325	454	527	325	328	326	518	529	327	326	533	325	315	528	325	496	329	528	325	325	325	329	518	325	325	518	325	515	345	346	346	325	314	529	529	529	401	726	529	336	136	136	345	345
327	348	330	517	304	326	326	453	526	326	329	327	517	528	326	327	532	326	316	527	326	495	330	527	326	326	326	330	517	326	326	517	326	514	346	347	347	326	315	528	528	528	400	725	528	337	137	137	346	346
328	349	331	516	305	327	327	452	525	327	330	328	516	527	325	328	531	327	317	526	327	494	331	526	327	327	327	331	516	327	327	516	327	513	347	348	348	327	316	527	527	527	399	724	527	338	138	138	347	347
329	350	333	515	306	328	328	451	524	328	331	329	515	526	329	329	530	328	318	525	328	493	332	525	328	328	328	332	515	328	328	515	328	512	348	349	349	328	317	526	526	526	398	723	526	339	139	139	348	348
330	351	334	514	307	329	329	450	523	329	332	330	514	525	330	330	529	329	319	524	329	492	333	524	329	329	329	333	514	329	329	514	329	511	349	350	350	329	318	525	525	525	397	722	525	340	140	140	349	349
331	352	335	513	308	330	330	449	522	330	333	331	513	524	331	331	528	330	320	523	330	491	334	523	330	330	330	334	513	330	330	513	330	510	350	351	351	330	319	524	524	524	396	721	524	341	141	141	350	350
332	353	336	512	309	331	331	448	521	331	334	332	512	523	332	332	527	331	321	522	331	490	335	522	331	331	331	335	512	331	331	512	331	509	351	352	352	331	320	523	523	523	395	720	523	342	142	142	351	351
333	354	337	511	310	332	332	447	520	332	335	333	511	522	333	333	526	332	322	521	332	489	336	521	332	332	332	336	511	332	332	511	332	508	352	353	353	332	321	522	522	522	394	719	522	343	143	143	352	352
334	355	338	510	311	333	333	446	519	333	336	334	510	521	334	334	525	333	323	520	333	488	337	520	333	333	333	337	510	333	333	510	333	507	353	354	354	333	322	521	521	521	393	718	521	344	144	144	353	353
335	356	339	509	312	334	334	445	518	334	337	335	509	520	335	335	524	334	324	519	334	487	338	519	334	334	334	338	509	334	334	509	334	506	354	355	355	334	323	520	520	520	392	717	520	345	145	145	354	354
336	357	340	508	530	335	335	444	517	335	338	336	508	519	336	336	523	335	325	518	335	486	339	518	335	335	335	339	508	335	335	508	335	505	355	356	356	335	324	519	519	519	391	716	519	346	146	146	355	355
337	358	341	507	529	336	336	443	516	336	339	337	507	518	337	337	522	336	326	517	336	485	340	517	336	336	336	340	507	336	336	507	336	504	356	357	357	336	325	518	518	518	390	715	518	347	147	147	356	356
338	359	342	506	528	337	337	442	515	337	340	338	506	517	338	338	521	337	327	516	337	484	341	516	337	337	337	341	506	337	337	506	337	503	357	358	358	337	326	517	517	517	389	714	517	348	148	148	357	357
339	360	343	505	527	338	338	441	514	338	341	339	505	516	339	339	520	338	328	515	338	483	342	515	338	338	338	342	505	338	338	505	338	502	358	359	359	338	327	516	516	516	388	713	516	349	149	149	358	358
340	361	344	504	525	339	339	440	513	339	342	340	504	515	340	340	519	339	329	514	339	482	343	514	339	339	339	343	504	339	339	504	339	501	359	360	360	339	328	515	515	515	387	712	515	350	150	150	359	359
341	362	345	503	524	340	340	439	511	340	343	341	503	514	341	341	518	340	330	513	340	481	344	513	340	340	340	344	503	340	340	503	340	500	360	361	361	340	329	514	514	514	386	711	514	351	151	151	360	360
342	363	346	502	523	341	341	438	510	341	344	342	502	513	342	342	517	341	331	512	341	480	345	512	341	341	341	345	502	341	341	502	341	499	361	362	362	341	330	513	513	513	385	710	513	352	152	152	361	361
343	364	347	501	522	342	342	437	509	342	345	343	501	512	343	343	516	342	332	511	342	479	346	511	342	342	342	346	501	342	342	501	342	498	362	363	363	342	331	512	512	512	384	709	512	353	153	153	362	362
344	365	348	500	521	343	343	436	508	343	346	344	500	511	344	344	515	343	333	510	343	478	347	510	343	343	343	347	500	343	343	500	343	497	363	364	364	343	332	511	511	511	383	708	511	354	154	154	363	363
345	366	349	499	520	344	344	435	507	344	347	345	499	510	345	345	514	344	334	509	344	477	348	509	344	344	344	348	499	344	344	499	344	496	364	365	365	344	333	510	510	510	382	707	510	355	155	155	364	364
346	367	350	498	519	345	345	434	506	345	348	346	498	509	346	346	513	345	335	508	345	476	349	508	345	345	345	349	498	345	345	498	345	495	365	366	366	345	334	509	509	509	381	706	509	356	156	156	365	365
347	368	351	497	518	346	346	433	505	346	349	347	497	508	347	347	512	346	336	507	346	475	350	507	346	346	346	350	497	346	346	497	346	494	366	367	367	346	335	508	508	508	380	705	508	357	157	157	366	366
348	369	352	496	517	347	347	432	504	347	350	348	496	507	348	348	511	347	337	506	347	474	351	506	347	347	347	351	496	347	347	496	347	493	367	368	368	347	336	507	507	507	379	704	507	358	158	158	367	367
349	370	353	495	516	348	348	431	503	348	351	349	495	506	349	349	510	348	338	505	348	473	352	505	348	348	348	352	495	348	348	495	348	492	368	369	369	348	337	506	506	506	378	703	506	359	159	159	368	368
350	371	354	494	515	349	349	430	502	349	352	350	494	505	350	350	509	349	339	504	349	472	353	504	349	349	349	353	494	349	349	494	349	491	369	370	370	349	338	505	505	505	377	702	505	360	160	160	369	369
351	372	355	493	514	350	350	429	501	350	353	351	493	504	351	351	508	350	340	503	350	471	354	503	350	350	350	354	493	350	350	493	350	490	370	371	371	350	339	504	504	504	376	701	504	361	161	161	370	370
352	373	356	492	513	351	351	428	500	351	354	352	492	503	352	352	507	351	341	502	351	470	355	502	351	351	351	355	492	351	351	492	351	489	371	372	372	351	340	503	503	503	375	700	503	362	162	162	371	371
353	374	357	491	512	352	352	427	499	352	355	353	491	502	353	353	506	352	342	501	352	469	356	501	352	352	352	356	491	352	352	491	352	488	372	373	373	352	341	502	502	502	374	699	502	363	163	163	372	372
354	375	358	490	511	353	353	426	498	353	356	354	490	501	354	354	505	353	343	500	353	468	357	500	353	353	353	357	490	353	353	490	353	487	373	374	374	353	342	501	501	501	373	698	501	364	164	164	373	373
355	376	359	489	510	354	354	425	497	354	357	355	489	500	355	355	504	354	344	499	354	467	358	499	354	354	354	358	489	354	354	489	354	486	374	375	375	354	343	500	500	500	372	697	500	365	165	165	374	374
356	377	360	488	509	355	355	424	496	355	358	356	488	499	356	356	503	355	345	498	355	466	359	498	355	355	355	359	488	355	355	488	355	485	375	376	376	355	344	499	499	499	371	696	499	366	166	166	375	375
357	378	361	487	508	356	356	423	495	356	359	357	487	498	357	357	502	356	346	497	356	465	360	497	356	356	356	360	487	356	356	487	356	484	376	377	377	356	345	498	498	498	370	695	498	367	167	167	376	376
358	379	362	486	507	357	357	422	494	357	360	358	486	497	358	358	501	357	347	496	357	464	361	496	357	357	357	361	486	357	357	486	357	483	377	378	378	357	346	497	497	497	369	694	497	368	168	168	377	377
359	380	363	485	506	358	358	421	493	358	361	359	485	496	359	359	500	358	348	495	358	463	362	495	358	358	358	362	485	358	358	485	358	481	378	379	379	358	347	496	496	496	368	693	496	369	169	169	378	378
360	381	364	484	505	359	359	417	492	359	362	360	484	495	360	360	499	359	349	494	359	462	363	494	359	359	359	363	484	359	359	484	359	480	379	380	380	359	348	495	495	495	367	692	495	370	170	170	379	379
361	382	365	483	504	360	360	418	491	360	363	361	483	494	361	361	498	360	350	493	360	461	364	493	360	360	360	364	483	360	360	483	360	479	380	381	381	360	349	494	494	494	366	691	494	371	171	171	380	380
362	383	366	482	503	361	361	419	490	361	364	362	482	493	362	362	497	361	351	492	361	460	365	492	361	361	361	365	482	361	361	482	361	478	381	382	382	361	350	493	493	493	365	690	493	372	172	172	381	381
363	384	367	481	502	362	362	420	489	362	365	363	481	492	363	363	496	362	352	491	362	459	366	491	362	362	362	366	481	362	362	481	362	477	382	383	383	362	351	492	492	492	364	689	492	373	173	173	382	382
364	385	368	480	501	363	363	416	488	363	366	364	480	491	364	364	495	363	353	490	363	458	367	490	363	363	363	367	480	363	363	480	363	476	383	384	384	363	352	491	491	491	363	688	491	374	174	174	383	383
365	386	369	479	500	364	364	415	487	364	367	365	479	490	365	365	494	364	354	489	364	457	368	489	364	364	364	368	479	364	364	479	364	475	384	385	385	364	353	490	490	490	362	687	490	375	175	175	384	384
366	387	370	478	499	365	365	414	486	365	368	366	478	489	366	366	493	365	355	488	365	456	369	488	365	365	365	369	478	365	365	478	365	474	385	386	386	365	354	489	489	489	361	686	489	376	176	176	385	385
367	388	371	477	498	366	366	413	485	366	369	367	477	488	367	367	492	366	356	487	366	455	370	487	366	366	366	370	477	366	366	477	366	473	386	387	387	366	355	488	488	488	360	685	488	377	177	177	386	386
368	389	372	476	497	367	367	412	484	367	370	368	476	487	368	368	491	367	357	486	367	454	371	486	367	367	367	371	476	367	367	476	367	472	387	388	388	367	356	487	487	487	359	684	487	378	178	178	387	387
369	390	373	475	496	368	368	411	483	368	371	369	475	486	369	369	490	368	358	485	368	453	372	485	368	368	368	372	475	368	368	475	368	471	388	389	389	368	357	486	486	486	358	683	486	379	179	179	388	388
370	391	374	474	495	369	369	410	482	369	372	370	474	485	370	370	489	369	359	484	369	452	373	484	369	369	369	373	474	369	369	474	369	470	389	390	390	369	358	485	485	485	357	682	485	380	180	180	389	389
371	392	375	473	494	370	370	409	481	370	373	371	473	484	371	371	488	370	360	483	370	451	374	483	370	370	370	374	473	370	370	473	370	469	390	391	391	370	359	484	484	484	356	681	484	381	181	181	390	390
372	393	376	472	493	371	371	408	480	371	374	372	472	483	372	372	487	371	361	482	371	450	375	482	371	372	371	375	472	371	371	472	371	468	391	392	392	371	360	483	483	483	355	680	483	382	182	182	391	391
373	394	377	471	492	372	372	407	479	372	375	373	471	482	373	373	486	372	362	481	372	449	376	481	372	373	372	376	471	372	372	471	372	467	392	393	393	372	361	482	482	482	354	679	482	383	183	183	392	392
374	395	378	470	491	373	373	406	478	373	376	374	470	481	374	374	485	373	363	480	373	448	377	480	373	374	373	377	470	373	373	470	373	466	393	394	394	373	362	481	481	481	353	678	481	384	184	184	393	393
375	396	379	469	490	374	374	405	477	374	377	375	469	480	375	375	484	374	364	479	374	447	378	479	374	375	374	378	469	374	374	469	374	465	394	395	395	374	363	480	480	480	352	677	480	385	185	185	394	394
376	397	380	468	489	375	375	404	476	375	378	376	468	479	376	376	483	375	365	478	375	446	379	478	375	376	375	379	468	375	375	468	375	464	395	396	396	375	364	479	479	479	351	676	479	386	186	186	395	395
377	398	381	467	488	376	376	403	475	376	379	377	467	478	377	377	482	376	366	477	376	445	380	477	376	377	376	380	467	376	376	467	376	463	396	397	397	376	365	478	478	478	350	675	478	387	187	187	396	396
378	399	382	466	487	377	377	402	474	377	380	378	466	477	378	378	481	377	367	476	377	444	381	476	377	378	377	381	466	377	377	466	377	462	397	398	398	377	366	477	477	477	349	674	477	388	188	188	397	397
379	400	383	465	486	378	378	401	473	378	381	379	465	476	379	379	480	378	368	475	378	443	382	475	378	379	378	382	465	378	378	465	378	461	398	399	399	378	367	476	476	476	348	673	476	389	189	189	398	398
380	401	384	464	485	379	379	400	472	379	382	380	464	475	380	380	479	379	369	474	379	442	383	474	379	380	379	383	464	379	379	464	379	460	399	400	400	379	368	475	475	475	347	672	475	390	190	190	399	399
381	402	385	463	484	380	380	399	471	380	383	381	463	474	381	381	478	380	370	473	380	441	384	473	380	381	380	384	463	380	380	463	380	459	400	401	401	380	369	474	474	474	346	671	474	391	191	191	400	400
382	403	386	462	483	381	381	398	470	381	384	382	462	473	382	382	477	381	371	472	381	440	385	472	381	382	381	385	462	381	381	462	381	458	401	402	402	381	370	473	473	473	345	670	473	392	192	192	401	401
383	404	387	461	482	382	382	397	469	382	385	383	461	472	383	383	476	382	372	471	382	439	386	471	382	383	382	386	461	382	382	461	382	457	402	403	403	382	371	472	472	472	344	669	472	393	193	193	402	402
384	405	388	460	481	383	383	396	468	383	386	384	460	471	384	384	475	383	373	470	383	438	387	470	383	384	383	387	460	383	383	460	383	456	403	404	404	383	372	471	471	471	343	668	471	394	194	194	403	403
385	406	389	459	480	384	384	395	467	384	387	385	459	470	385	385	474	384	374	469	384	437	388	469	384	385	384	388	459	384	384	459	384	455	404	405	405	384	373	470	470	470	342	667	470	395	195	195	404	404
386	407	390	458	479	385	385	394	466	385	388	386	458	469	386	386	473	385	375	468	385	436	389	468	385	386	385	389	458	385	385	458	385	454	405	406	406	385	374	469	469	469	341	666	469	396	196	196	405	405
387	408	391	457	478	386	386	393	465	386	389	387	457	468	387	387	472	386	376	467	386	435	390	467	386	387	386	390	457	386	386	457	386	453	406	407	407	386	375	468	468	468	340	665	468	397	197	197	406	406
388	409	392	456	477	387	387	392	464	387	390	388	456	467	388	388	471	387	377	466	387	434	391	466	387	388	387	391	456	387	387	456	387	452	407	408	408	387	376	467	467	467	339	664	467	398	198	198	407	407
389	410	393	455	476	388	388	391	463	388	391	389	455	466	389	389	470	388	378	465	388	433	392	465	388	389	388	392	455	388	388	455	388	451	408	409	409	388	377	466	466	466	338	663	466	399	199	199	408	408
390	411	394	454	475	389	389	390	461	389	392	390	454	465	390	390	469	389	379	464	389	432	393	464	389	390	389	393	454	389	389	454	389	450	409	410	410	389	378	465	465	465	337	662	465	400	200	200	409	409
391	413	395	453	474	390	390	389	460	390	393	391	453	464	391	391	468	390	380	463	390	430	394	463	390	428	390	394	453	390	390	453	390	449	410	411	411	390	379	464	464	464	336	661	464	401	201	201	410	410
392	414	396	452	473	428	391	388	459	391	394	392	452	463	392	392	467	428	381	462	391	429	395	462	391	427	391	395	452	391	391	452	391	448	411	412	412	391	380	463	463	463	335	660	463	402	202	202	411	411
393	416	397	451	472	427	392	387	458	392	395	393	451	462	393	393	466	427	382	461	392	428	396	461	392	426	392	396	451	392	392	451	392	447	412	413	413	392	381	462	462	462	334	659	462	403	203	203	412	412
394	417	398	450	471	426	393	386	457	393	396	394	450	461	394	394	465	426	383	460	393	427	397	460	393	425	393	397	450	393	393	450	393	446	413	414	414	393	382	461	461	461	333	658	461	404	204	204	413	413
395	418	399	449	470	425	394	385	456	394	397	395	449	460	395	395	464	425	384	459	394	426	398	459	394	424	394	398	449	394	394	449	394	445	414	415	415	394	383	460	460	460	332	657	460	405	205	205	414	414
396	419	400	448	469	424	395	384	455	395	398	396	448	459	396	396	463	424	385	458	395	425	399	458	395	423	395	399	448	395	395	448	395	444	415	416	416	395	384	459	459	459	331	656	459	406	206	206	415	415
397	420	401	447	468	423	396	383	454	396	399	397	447	458	397	397	462	423	386	457	396	424	400	457	396	422	396	400	447	396	396	447	396	443	416	417	417	396	385	458	458	458	330	655	458	407	207	207	416	416
398	421	402	446	467	422	397	382	453	397	400	398	446	457	398	398	461	422	387	456	397	423	401	456	397	421	397	401	446	397	397	446	397	442	417	418	418	397	386	457	457	457	329	654	457	408	208	208	417	417
399	422	403	445	466	421	398	381	452	398	401	399	445	456	399	399	460	421	388	455	398	422	402	455	398	420	398	402	445	398	398	445	398	441	418	419	419	398	387	456	456	456	469	653	456	409	209	209	418	418
400	423	404	444	465	420	399	380	451	399	402	400	444	455	400	400	459	420	389	454	399	421	403	454	399	419	399	403	444	399	399	444	399	440	419	420	420	399	388	455	455	455	470	652	455	410	210	210	419	419
401	424	405	443	464	419	400	379	450	400	403	401	443	454	401	401	458	419	390	453	400	420	404	453	400	418	400	404	443	400	400	443	400	439	420	421	421	400	389	454	454	454	471	651	454	412	211	211	420	420
402	425	406	442	463	418	401	378	449	401	404	402	442	453	402	402	457	418	391	452	401	419	405	452	401	417	401	405	442	401	401	442	401	438	421	422	422	401	390	453	453	453	472	650	453	413	212	212	421	421
403	426	407	441	462	417	402	377	448	402	405	403	441	452	403	403	456	417	392	451	402	418	406	451	402	416	402	406	441	402	402	441	402	437	422	423	423	402	391	452	452	452	473	649	452	414	213	213	422	422
404	427	408	440	461	416	403	376	447	403	406	404	440	451	404	404	455	416	393	450	403	417	407	450	403	415	403	407	440	403	403	440	403	436	423	424	424	403	392	451	451	451	474	648	451	415	214	214	423	423
405	428	409	439	460	415	404	375	446	404	407	405	439	450	405	405	454	415	394	449	404	416	408	449	404	414	404	408	439	404	404	439	404	434	424	425	425	404	393	450	450	450	475	647	450	416	215	215	424	424
407	429	410	438	459	414	405	374	445	405	408	406	438	449	406	406	453	414	395	448	405	415	409	448	405	413	405	409	438	405	405	438	405	432	425	426	426	405	394	449	449	449	476	646	449	417	216	216	425	425
408	430	411	437	458	413	406	373	444	406	409	407	437	448	407	407	452	413	396	447	406	414	410	447	406	412	406	410	437	406	406	437	406	431	426	427	427	406	395	448	448	448	477	645	448	418	217	217	426	426
409	431	412	436	457	412	407	372	443	407	410	408	436	447	408	408	451	412	397	446	407	413	411	446	407	411	407	411	436	407	407	436	407	430	427	428	428	407	396	447	447	447	478	644	447	419	218	218	427	427
410	432	413	435	456	411	408	371	442	408	411	409	435	446	409	409	450	411	398	445	408	412	412	445	408	410	408	412	435	408	408	435	408	429	428	429	429	408	397	446	446	446	479	643	446	420	219	219	428	428
411	433	414	434	455	410	409	370	441	409	412	410	434	445	410	410	449	410	399	444	409	411	413	444	409	409	409	413	434	409	409	434	409	428	429	430	430	409	398	445	445	445	480	642	445	421	220	220	429	429
412	434	415	433	454	409	410	369	440	410	413	411	433	444	411	411	448	409	400	443	410	410	414	443	410	408	410	414	433	410	410	433	410	427	430	431	431	410	399	444	444	444	481	641	444	422	221	221	430	430
413	435	416	432	453	408	411	368	439	411	414	412	432	443	412	412	447	408	401	442	411	409	415	442	411	407	411	415	432	411	411	432	411	426	431	432	432	411	400	443	443	443	482	640	443	423	222	222	431	431
414	436	417	431	452	407	412	367	438	412	415	413	431	442	413	413	446	407	402	441	412	408	416	441	412	406	412	416	431	412	412	431	412	425	432	433	433	412	401	442	442	442	483	639	442	424	223	223	432	432
415	437	418	430	451	406	413	366	437	413	416	414	430	441	414	414	445	406	403	440	413	407	420	440	413	405	413	420	430	413	413	430	413	424	433	434	434	413	402	441	441	441	484	638	441	425	224	224	433	433
416	438	419	429	450	405	414	365	436	414	420	415	429	440	415	415	444	405	404	439	414	406	419	439	414	404	414	419	429	414	414	429	414	423	434	435	435	414	403	440	440	440	485	637	440	426	225	225	434	434
417	439	420	428	449	404	415	364	435	415	419	416	428	439	416	416	443	404	405	438	415	405	418	438	415	403	415	418	428	415	415	428	415	422	435	436	436	415	404	439	439	439	486	636	439	427	226	226	435	435
418	440	421	427	448	403	416	363	434	416	418	417	427	438	417	417	442	403	406	437	416	404	417	437	416	402	416	417	427	416	416	427	416	421	436	437	437	416	405	438	438	438	487	635	438	428	227	227	436	436
419	441	422	426	447	402	417	362	433	417	417	418	426	437	418	418	441	402	407	436	420	403	421	436	417	401	417	421	426	417	417	426	420	420	437	438	438	417	406	437	437	437	488	634	437	429	228	228	437	437
420	442	423	425	446	401	418	361	432	418	421	419	425	436	419	419	440	401	408	435	419	402	422	435	418	400	418	422	425	418	418	425	419	419	438	439	439	418	407	436	436	436	489	633	436	430	587	587	438	438
421	443	424	424	445	400	419	360	431	419	422	420	424	435	420	420	439	400	409	434	418	401	423	434	419	399	419	423	424	420	419	424	418	418	439	440	440	419	408	435	435	435	490	632	435	431	586	586	439	439
422	444	425	423	444	399	420	359	430	420	423	421	423	434	421	421	438	399	410	433	417	400	424	433	420	398	420	424	423	421	420	423	417	417	440	441	441	420	409	434	434	434	491	631	434	432	585	585	440	440
423	445	426	422	443	398	421	358	429	421	424	422	422	433	422	422	437	398	411	432	421	399	425	432	421	397	421	425	422	422	421	422	421	415	441	442	442	421	410	433	433	433	492	630	433	433	584	584	441	441
424	446	427	421	442	397	422	357	428	422	425	423	421	432	423	423	436	397	412	431	422	398	426	431	422	396	422	426	421	423	422	421	422	414	442	443	443	422	411	432	432	432	493	629	432	434	583	583	442	442
425	447	428	420	441	396	423	356	427	423	426	424	420	431	424	424	435	396	413	430	423	397	427	430	423	395	423	427	420	424	423	420	423	413	443	444	444	423	412	431	431	431	494	628	431	435	582	582	443	443
426	448	429	419	440	395	424	355	426	424	427	425	419	430	425	425	434	395	414	429	424	396	428	429	424	394	424	428	419	425	424	419	424	412	444	445	445	424	413	430	430	430	495	627	430	436	581	581	444	444
427	449	430	418	439	394	425	354	425	425	428	426	418	429	426	426	433	394	415	391	425	395	429	391	425	393	425	429	418	426	425	418	425	411	445	446	446	425	414	429	429	429	496	626	429	437	580	580	445	445
428	450	431	417	438	393	426	353	424	426	429	427	417	428	427	427	432	393	416	392	426	394	430	392	426	392	426	430	417	427	426	417	426	410	446	447	447	426	415	391	428	428	497	625	428	438	579	579	446	446
429	451	432	416	437	392	427	352	423	427	430	428	416	427	428	428	431	392	417	393	427	393	431	393	427	391	427	431	416	428	427	416	427	409	447	448	448	427	416	392	427	427	498	624	427	439	578	578	447	447
430	452	433	415	436	391	428	351	422	428	431	429	415	426	429	429	430	391	418	394	428	392	432	394	428	429	428	432	415	429	428	415	428	408	448	449	449	428	417	393	426	426	499	623	426	440	577	577	448	448
431	453	434	414	435	429	429	350	421	429	432	430	414	425	430	430	429	429	419	395	429	391	433	395	429	430	429	433	414	430	429	414	429	407	449	450	450	429	418	394	425	425	500	622	425	441	576	576	449	449
432	454	435	413	434	430	430	349	420	430	433	431	413	424	431	431	428	430	420	396	430	390	434	396	430	431	430	434	413	431	430	413	430	406	450	451	451	430	419	396	424	424	501	621	424	442	575	575	450	450
433	455	436	412	433	431	431	348	419	431	434	432	412	423	432	432	427	431	421	397	431	389	435	397	431	432	431	435	412	432	431	412	431	404	451	452	452	431	420	397	423	423	502	620	423	443	574	574	451	451
434	456	437	411	432	432	432	347	418	432	435	433	411	422	433	433	426	432	422	398	432	388	436	398	432	433	432	436	411	433	432	411	432	403	452	453	453	432	421	398	422	422	503	619	422	444	573	573	452	452
435	457	438	410	431	433	433	346	417	433	436	434	410	421	434	434	425	433	423	399	433	387	437	399	433	434	433	437	410	434	433	410	433	402	453	454	454	433	422	399	421	421	504	618	421	445	572	572	453	453
436	458	439	409	430	434	434	345	416	434	437	435	409	420	435	435	424	434	424	400	434	386	438	400	434	435	434	438	409	435	434	409	434	401	454	455	455	434	423	400	420	420	505	617	420	446	571	571	454	454
437	459	440	408	429	435	435	344	415	435	438	436	408	419	436	436	423	435	425	401	435	385	439	401	435	436	435	439	408	436	435	408	435	400	455	456	456	435	424	401	419	419	506	616	419	447	570	570	455	455
438	460	441	407	428	436	436	343	414	436	439	437	407	418	437	437	422	436	426	402	436	384	440	402	436	437	436	440	407	437	436	407	436	399	456	457	457	436	425	402	418	418	507	615	418	448	569	569	456	456
439	461	442	406	427	437	437	342	413	437	440	438	406	417	438	438	421	437	427	403	437	383	441	403	437	438	437	441	406	438	437	406	437	398	457	458	458	437	426	403	417	417	508	614	417	449	568	568	457	457
440	462	443	405	426	438	438	341	412	438	441	439	405	416	439	439	420	438	428	404	438	382	442	404	438	439	438	442	405	439	438	405	438	397	458	459	459	438	427	404	416	416	509	613	416	450	567	567	458	458
441	463	444	404	425	439	439	340	411	439	442	440	404	415	440	440	419	439	429	405	439	381	443	405	439	440	439	443	404	440	439	404	439	396	459	460	460	439	428	405	415	415	510	612	415	451	566	566	459	459
442	464	445	403	424	440	440	339	410	440	443	441	403	414	441	441	418	440	430	406	440	380	444	406	440	441	440	444	403	441	440	403	440	395	460	461	461	440	429	406	414	414	511	611	414	452	565	565	460	460
443	465	446	402	423	441	441	338	409	441	444	442	402	413	442	442	417	441	431	407	441	379	445	407	441	442	441	445	402	442	441	402	441	394	461	462	462	441	430	407	413	413	512	610	413	453	564	564	461	461
444	466	447	401	422	442	442	337	408	442	445	443	401	412	443	443	416	442	432	408	442	378	446	408	442	443	442	446	401	443	442	401	442	393	462	463	463	442	431	408	412	412	513	609	412	454	563	563	462	462
445	467	448	400	421	443	443	336	407	443	446	444	400	411	444	444	415	443	433	409	443	377	447	409	443	444	443	447	400	444	443	400	443	392	463	464	464	443	432	409	411	411	514	608	411	455	562	562	463	463
446	468	449	399	420	444	444	335	406	444	447	445	399	410	445	445	414	444	434	410	444	376	448	410	444	445	444	448	399	445	444	399	444	391	464	465	465	444	433	410	410	410	515	607	410	456	561	561	464	464
447	469	450	398	419	445	445	334	405	445	448	446	398	409	446	446	413	445	435	411	445	375	449	411	445	446	445	449	398	446	445	398	445	390	465	466	466	445	434	411	409	409	516	606	409	457	560	560	465	465
448	470	451	397	418	446	446	333	404	446	449	447	397	408	447	447	412	446	436	412	446	374	450	412	446	447	446	450	397	447	446	397	446	389	466	467	467	446	435	412	408	408	517	605	408	458	559	559	466	466
449	471	452	396	417	447	447	332	403	447	450	448	396	407	448	448	411	447	437	413	447	373	451	413	447	448	447	451	396	448	447	396	447	388	467	468	468	447	436	413	407	407	518	604	407	459	558	558	467	467
450	472	453	395	416	448	448	331	402	448	451	449	395	406	449	449	410	448	438	414	448	372	452	414	448	449	448	452	395	449	448	395	448	387	468	469	469	448	437	414	406	406	519	603	406	460	557	557	468	468
451	473	454	394	415	449	449	330	401	449	452	450	394	405	450	450	409	449	439	415	449	371	453	415	449	450	449	453	394	450	449	394	449	386	469	470	470	449	438	415	405	405	520	602	405	461	556	556	469	469
452	474	455	393	414	450	450	329	400	450	453	451	393	404	451	451	408	450	440	416	450	370	454	416	450	451	450	454	393	451	450	393	450	385	470	471	471	450	439	416	404	404	521	601	404	462	555	555	470	470
453	475	456	392	413	451	451	328	399	451	454	452	392	403	452	452	407	451	441	417	451	369	455	417	451	452	451	455	392	452	451	392	451	384	471	472	472	451	440	417	403	403	522	600	403	463	554	554	471	471
454	476	457	391	412	452	452	327	398	452	455	453	391	402	453	453	406	452	442	418	452	368	456	418	452	453	452	456	391	453	452	391	452	383	472	473	473	452	441	418	402	402	523	599	402	464	553	553	472	472
455	477	458	390	411	453	453	326	397	453	456	454	390	401	454	454	405	453	443	419	453	367	457	419	453	454	453	457	390	454	453	390	453	382	473	474	474	453	442	419	401	401	524	598	401	466	552	552	473	473
456	478	459	389	410	454	454	325	396	454	457	455	389	400	455	455	404	454	444	420	454	366	458	420	454	455	454	458	389	455	454	389	454	381	474	475	475	454	443	420	400	400	525	597	400	467	551	551	474	474
457	479	460	388	409	455	455	324	395	455	458	456	388	399	456	456	403	455	445	421	455	365	459	421	455	456	455	459	388	456	455	388	455	380	475	476	476	455	444	421	399	399	526	596	399	468	550	550	475	475
458	480	461	387	408	456	456	323	394	456	459	457	387	398	457	457	402	456	446	422	456	364	460	422	456	457	456	460	387	457	456	387	456	379	476	477	477	456	445	422	398	398	527	595	398	469	549	549	476	476
459	481	462	386	407	457	457	322	393	457	460	458	386	397	458	458	401	457	447	423	457	363	461	423	457	458	457	461	386	458	457	386	457	378	477	478	478	457	446	423	397	397	528	594	397	470	548	548	477	477
460	482	463	385	406	458	458	321	392	458	461	459	385	396	459	459	400	458	448	424	458	362	462	424	458	459	458	462	385	459	458	385	458	377	478	479	479	458	447	424	396	396	529	593	396	471	547	547	478	478
461	483	464	384	405	459	459	320	391	459	462	460	384	395	460	460	399	459	449	425	459	361	463	425	459	460	459	463	384	460	459	384	459	376	479	480	480	459	448	425	395	395	530	592	395	472	546	546	479	479
462	484	465	383	404	460	460	319	390	460	463	461	383	394	461	461	398	460	450	426	460	360	464	426	460	461	460	464	383	461	460	383	460	375	480	481	481	460	449	426	394	394	531	591	394	473	545	545	480	480
463	485	466	382	403	461	461	318	389	461	464	462	382	393	462	462	397	461	451	427	461	359	465	427	461	462	461	465	382	462	461	382	461	374	481	482	482	461	450	427	393	393	532	590	393	474	544	544	481	481
464	486	467	381	402	462	462	317	388	462	465	463	381	392	463	463	396	462	452	428	462	358	466	428	462	463	462	466	381	463	462	381	462	373	482	483	483	462	451	428	392	392	533	589	392	475	543	543	482	482
465	487	468	380	401	463	463	316	387	463	466	464	380	391	464	464	395	463	453	390	463	357	467	390	463	464	463	467	380	464	463	380	463	372	483	484	484	463	452	390	391	391	534	588	391	476	542	542	483	483
466	488	469	379	400	464	464	315	386	464	467	465	379	390	465	465	394	464	454	389	464	356	468	389	464	465	464	468	379	465	464	379	464	371	484	485	485	464	453	389	390	390	535	587	390	477	541	541	484	484
467	489	470	378	399	465	465	314	385	465	468	466	378	389	466	466	393	465	455	388	465	355	469	388	465	466	465	469	378	466	465	378	465	370	485	486	486	465	454	388	389	389	536	586	389	478	540	540	485	485
468	490	471	377	398	466	466	313	384	466	469	467	377	388	467	467	392	466	456	387	466	354	470	387	466	467	466	470	377	467	466	377	466	369	486	487	487	466	455	387	388	388	537	585	388	480	539	539	486	486
469	491	472	376	397	467	467	312	383	467	470	468	376	387	468	468	391	467	457	386	467	353	471	386	467	468	467	471	376	468	467	376	467	368	487	488	488	467	456	386	387	387	538	584	387	481	538	538	487	487
470	492	473	375	396	468	468	311	382	468	471	469	375	386	469	469	390	468	458	385	468	352	472	385	468	469	468	472	375	469	468	375	468	367	488	489	489	468	457	385	386	386	539	583	386	482	537	537	488	488
471	493	474	374	395	469	469	310	381	469	472	470	374	385	470	470	389	469	459	384	470	351	473	384	469	470	469	473	374	470	469	374	469	366	489	490	490	469	458	384	385	385	540	582	385	483	536	536	489	489
472	494	475	373	394	470	470	309	380	470	473	471	373	384	471	471	388	470	460	383	471	350	474	383	470	471	470	474	373	471	470	373	470	365	491	491	491	470	459	383	384	384	541	581	384	484	535	535	490	490
473	495	476	372	393	471	471	308	379	471	474	472	372	383	472	472	387	471	461	382	472	349	475	382	471	472	471	475	372	472	471	372	471	364	492	492	492	471	460	382	383	383	542	580	383	485	534	534	491	491
474	496	477	371	392	472	472	307	378	472	476	473	371	382	473	473	386	472	462	381	473	348	476	381	472	473	472	476	371	473	472	371	472	363	493	493	493	472	461	381	382	382	543	579	382	486	533	533	492	492
475	497	478	370	391	473	473	306	377	473	477	474	370	381	474	474	385	473	463	380	474	347	477	380	473	474	473	477	370	474	473	370	473	362	494	494	494	473	462	380	381	381	544	578	381	487	532	532	493	493
476	498	479	369	390	474	474	305	375	474	478	475	369	380	475	475	384	474	464	379	475	346	478	379	474	475	474	478	369	475	474	369	474	361	495	495	495	474	463	379	380	380	545	577	380	488	531	531	494	494
477	499	480	368	389	475	475	304	374	475	479	476	368	379	476	476	383	475	465	378	476	345	479	378	475	476	475	479	368	476	475	368	475	360	496	496	496	475	464	378	379	379	546	576	379	489	313	313	495	495
478	500	481	367	388	476	476	303	373	476	480	477	367	378	477	477	382	476	466	377	477	344	480	377	476	477	476	480	367	477	476	367	476	359	497	497	497	476	465	377	378	378	547	575	378	490	314	314	496	496
479	501	482	366	387	477	477	302	372	477	481	478	366	377	478	478	381	477	467	376	478	343	481	376	477	478	477	481	366	478	477	366	477	358	498	498	498	477	466	376	377	377	548	574	377	491	315	315	497	497
480	502	483	365	386	478	478	301	371	478	482	479	365	376	479	479	380	478	468	375	479	342	482	375	478	479	478	482	365	479	478	365	478	357	499	499	499	478	467	375	376	376	549	573	376	492	316	316	498	498
481	503	484	364	385	479	479	300	370	479	483	480	364	375	480	480	379	479	469	374	480	341	483	374	479	480	479	483	364	480	479	364	479	356	500	500	500	479	468	374	375	375	550	572	375	493	317	317	499	499
482	504	485	363	384	480	480	299	369	480	484	481	363	374	481	481	378	480	470	373	481	340	484	373	480	481	480	484	363	481	480	363	480	355	501	501	501	480	469	373	374	374	551	571	374	494	318	318	500	500
483	505	486	362	383	481	481	298	368	481	485	482	362	373	482	482	377	481	471	372	482	339	485	372	481	482	481	485	362	482	481	362	481	354	502	502	502	481	470	372	373	373	552	570	373	495	319	319	501	501
484	507	487	361	382	482	482	297	367	482	486	483	361	372	483	483	376	482	472	371	483	338	486	371	482	483	482	486	361	483	482	361	482	353	503	503	503	482	471	371	372	372	553	569	372	496	320	320	502	502
485	508	488	360	381	483	483	296	366	483	487	484	360	371	484	484	375	483	473	370	484	337	487	370	483	484	483	487	360	484	483	360	483	352	504	504	504	483	472	370	371	371	554	568	371	497	321	321	503	503
486	509	489	359	380	484	484	295	365	484	488	485	359	370	485	485	374	484	475	369	485	336	488	369	484	485	484	488	359	485	484	359	484	351	505	505	505	484	473	369	370	370	555	567	370	498	322	322	504	504
487	510	490	358	379	485	485	294	364	485	489	486	358	369	486	486	373	485	476	368	486	335	489	368	485	486	485	489	358	486	485	358	485	349	506	506	506	485	474	368	369	369	556	566	369	499	323	323	505	505
488	511	491	357	378	486	486	293	363	486	490	487	357	368	487	487	372	486	477	367	487	334	490	367	486	487	486	490	357	487	486	357	486	348	507	507	507	486	475	367	368	368	557	565	368	500	324	324	506	506
489	512	492	356	377	487	487	292	362	487	491	488	356	367	488	488	371	487	478	366	488	333	491	366	487	488	487	491	356	488	487	356	487	347	508	508	508	487	476	366	367	367	558	564	367	501	325	325	507	507
490	513	493	355	376	488	488	291	361	488	492	489	355	366	489	489	370	488	479	365	489	332	492	365	488	489	488	492	355	489	488	355	488	346	509	509	509	488	477	365	366	366	559	563	366	502	326	326	508	508
491	514	494	354	375	489	489	290	360	489	493	490	354	365	490	490	369	489	480	364	490	331	493	364	489	490	489	493	354	490	489	354	489	345	510	510	510	489	478	364	365	365	560	562	365	503	327	327	509	509
492	515	495	353	374	490	490	289	359	490	494	491	353	364	491	491	368	490	481	363	491	330	494	363	490	491	490	494	353	491	490	353	490	344	511	511	511	490	479	363	364	364	325	561	364	504	328	328	510	510
493	516	496	352	373	491	491	288	357	491	495	492	352	363	492	492	367	491	482	362	492	329	495	362	491	492	491	495	352	492	491	352	491	343	512	512	512	491	480	362	363	363	326	560	363	505	329	329	511	511
494	517	497	351	372	492	492	287	356	492	496	493	351	362	493	493	366	492	483	361	493	328	496	361	492	493	492	496	351	493	492	351	492	342	513	513	513	492	481	361	362	362	327	559	362	506	330	330	512	512
495	518	498	350	371	493	493	286	355	493	497	494	350	361	494	494	365	493	484	360	494	327	497	360	493	494	493	497	350	494	493	350	493	341	514	514	514	493	482	360	361	361	328	558	361	507	331	331	513	513
496	519	499	349	370	494	494	285	354	494	498	495	349	360	495	495	364	494	485	359	495	326	498	359	494	495	494	498	349	495	494	349	494	340	515	515	515	494	483	359	360	360	324	557	360	508	332	332	514	514
497	520	500	348	369	495	495	284	353	495	499	496	348	359	496	496	363	495	486	358	496	325	499	358	495	496	495	499	348	496	495	348	495	339	516	516	516	495	484	358	359	359	323	556	359	509	333	333	515	515
498	521	501	347	368	496	496	283	352	496	500	497	347	358	497	497	362	496	487	357	497	324	500	357	496	497	496	500	347	497	496	347	496	338	517	517	517	496	485	357	358	358	322	555	358	510	334	334	516	516
499	522	502	346	367	497	497	282	351	497	501	498	346	357	498	498	361	497	488	356	498	323	501	356	497	498	497	501	346	498	497	346	497	337	518	518	518	497	486	356	357	357	321	554	357	511	335	335	517	517
500	523	503	345	366	498	498	281	350	498	502	499	345	356	499	499	360	498	489	355	499	322	502	355	498	499	498	502	345	499	498	345	498	336	519	519	519	498	487	355	356	356	320	553	356	512	336	336	518	518
501	524	504	344	365	499	499	280	349	499	503	500	344	355	500	500	359	499	490	354	500	321	503	354	499	500	499	503	344	500	499	344	499	335	520	520	520	499	488	354	355	355	319	552	355	513	337	337	519	519
502	525	505	343	364	500	500	279	348	500	504	501	343	354	501	501	358	500	491	353	501	320	504	353	500	501	500	504	343	501	500	343	500	334	521	521	521	500	489	353	354	354	318	551	354	514	338	338	520	520
503	526	506	342	363	501	501	278	347	501	505	502	342	353	502	502	357	501	492	352	502	319	505	352	501	502	501	505	342	502	501	342	501	333	522	522	522	501	490	352	353	353	317	550	353	515	339	339	521	521
504	527	507	341	362	502	502	277	346	502	506	503	341	352	503	503	356	502	493	351	503	318	506	351	502	503	502	506	341	503	502	341	502	332	523	523	523	502	491	351	352	352	316	549	352	516	340	340	522	522
505	528	508	340	361	503	503	276	345	503	507	504	340	351	504	504	355	503	494	350	504	317	507	350	503	504	503	507	340	504	503	340	503	331	524	524	524	503	492	350	351	351	315	548	351	517	341	341	523	523
506	529	509	339	360	504	504	275	344	504	508	505	339	350	505	505	354	504	495	349	505	316	508	349	504	505	504	508	339	505	504	339	504	330	525	525	525	504	493	349	350	350	314	547	350	518	342	342	524	524
507	530	510	338	359	505	505	274	343	505	509	506	338	349	506	506	353	505	496	348	506	315	509	348	505	506	505	509	338	506	505	338	505	329	526	526	526	505	494	348	349	349	313	546	349	519	343	343	525	525
508	531	511	337	358	506	506	273	342	506	510	507	337	348	507	507	352	506	497	347	507	314	510	347	506	507	506	510	337	507	506	337	506	328	527	527	527	506	495	347	348	348	312	545	348	520	344	344	526	526
509	532	512	336	357	507	507	272	341	507	511	508	336	347	508	508	351	507	498	346	508	313	511	346	507	508	507	511	336	508	507	336	507	327	528	528	528	507	496	346	347	347	311	544	347	521	345	345	527	527
510	533	513	335	356	508	508	271	340	508	512	509	335	346	509	509	350	508	499	345	509	531	512	345	508	509	508	512	335	509	508	335	508	326	529	529	529	508	497	345	346	346	310	543	346	522	346	346	528	528
511	534	514	334	355	509	509	270	339	509	513	510	334	345	510	510	349	509	500	344	510	532	513	344	509	510	509	513	334	510	509	334	509	325	530	530	530	509	498	344	345	345	309	542	345	523	347	347	529	529
512	535	515	333	354	510	510	269	338	510	514	511	333	344	511	511	348	510	501	343	511	533	514	343	510	511	510	514	333	511	510	333	510	324	531	531	531	510	499	343	344	344	308	541	344	524	348	348	530	530
513	536	516	332	353	511	511	268	337	511	515	512	332	343	512	512	347	511	502	342	512	534	515	342	511	512	511	515	332	512	511	332	511	323	532	532	532	511	500	342	343	343	307	540	343	525	349	349	531	531
514	537	517	331	352	512	512	267	336	512	516	513	331	342	513	513	346	512	503	341	513	535	516	341	512	513	512	516	331	513	512	331	512	322	533	533	533	512	501	341	342	342	306	539	342	526	350	350	532	532
515	538	518	330	351	513	513	266	335	513	517	514	330	341	514	514	345	513	504	340	514	536	517	340	513	514	513	517	330	514	513	330	513	321	534	534	534	513	502	340	341	341	305	538	341	527	351	351	533	533
516	539	519	329	350	514	514	265	334	514	518	515	329	340	515	515	344	514	505	339	515	537	518	339	514	515	514	518	329	515	514	329	514	320	535	535	535	514	503	339	340	340	304	537	340	528	352	352	534	534
517	540	520	328	349	515	515	264	333	515	519	516	328	339	516	516	343	515	506	338	516	538	519	338	515	516	515	519	328	516	515	328	515	319	536	536	536	515	504	338	339	339	303	536	339	529	353	353	535	535
518	541	521	327	348	516	516	263	332	516	520	517	327	338	517	517	342	516	507	337	517	539	520	337	516	517	516	520	327	517	516	327	516	318	537	537	537	516	505	337	338	338	302	535	338	530	354	354	536	536
519	542	522	326	347	517	517	262	331	517	521	518	326	337	518	518	341	517	508	336	518	540	521	336	517	518	517	521	326	518	517	326	517	317	538	538	538	517	506	336	337	337	301	534	337	531	355	355	537	537
520	543	523	325	346	518	518	261	330	518	522	519	325	336	519	519	340	518	509	335	519	541	522	335	518	519	518	522	325	519	518	325	518	316	539	539	539	518	507	335	336	336	300	533	336	532	356	356	538	538
521	544	524	324	345	519	519	260	329	519	523	520	324	335	520	520	339	519	510	334	520	542	523	334	519	520	519	523	324	520	519	324	519	315	540	540	540	519	508	334	335	335	299	532	335	533	357	357	539	539
522	545	525	323	344	520	520	259	328	520	524	521	323	334	521	521	338	520	511	333	521	543	524	333	520	521	520	524	323	521	520	322	520	314	541	541	541	520	509	333	334	334	298	531	334	534	358	358	540	540
523	546	526	322	343	521	521	258	327	521	525	522	322	333	522	522	337	521	512	332	522	544	525	332	521	522	521	525	322	522	521	321	521	313	542	542	542	521	510	332	333	333	297	313	333	535	359	359	541	541
524	547	527	321	342	522	522	257	326	522	526	523	321	332	523	523	336	522	513	331	523	545	526	331	522	523	522	526	321	523	522	320	522	531	543	543	543	522	511	331	332	332	296	314	332	536	360	360	542	542
525	548	528	320	341	523	523	256	325	523	527	524	320	331	524	524	335	523	514	330	524	546	527	330	523	524	523	527	320	524	523	319	523	532	544	544	544	523	512	330	331	331	295	315	331	537	361	361	543	543
526	549	529	319	340	524	524	255	324	524	528	525	319	330	525	525	334	524	515	329	525	547	528	329	524	525	524	528	319	525	524	318	524	533	545	545	545	524	513	329	330	330	294	316	330	538	362	362	544	544
527	550	530	318	339	525	525	254	323	525	529	526	318	329	526	526	333	525	516	328	526	548	529	328	525	526	525	529	318	526	525	317	525	534	546	546	546	525	514	328	329	329	293	317	329	539	363	363	545	545
528	551	531	317	338	526	526	253	322	526	530	527	317	328	527	527	332	526	517	327	527	549	530	327	526	527	526	530	317	527	526	316	526	535	547	547	547	526	515	327	328	328	292	318	328	540	364	364	546	546
529	552	532	316	337	527	527	252	321	527	531	528	316	327	528	528	331	527	518	326	528	550	531	326	527	528	527	531	316	528	527	315	527	536	548	548	548	527	516	326	327	327	291	319	327	541	365	365	547	547
530	553	533	315	336	528	528	251	320	528	532	529	315	326	529	529	330	528	519	325	529	551	532	325	528	529	528	532	315	529	528	314	528	537	549	549	549	528	517	325	326	326	290	320	326	542	366	366	548	548
531	554	534	314	335	529	529	250	319	529	533	530	314	325	530	530	329	529	520	324	530	552	533	324	529	530	529	533	314	530	529	313	529	538	550	550	550	529	518	324	325	325	289	321	325	543	367	367	549	549
532	555	535	313	334	530	530	249	318	530	534	531	313	324	531	531	328	530	521	323	531	553	534	323	530	531	530	534	313	531	530	531	530	539	551	551	551	530	519	323	324	324	288	322	324	544	368	368	550	550
533	556	536	531	333	531	531	248	317	531	535	532	531	323	532	532	327	312	522	322	532	554	535	322	531	532	531	535	531	532	531	532	531	540	552	552	552	531	520	322	323	323	287	323	323	545	369	369	551	551
534	557	537	532	332	532	532	247	316	532	536	533	532	322	533	533	326	311	523	321	533	555	536	321	532	533	532	536	532	533	532	533	532	541	553	553	553	532	521	321	322	322	286	324	322	546	370	370	552	552
535	558	538	533	331	533	533	246	314	533	537	534	533	321	534	534	325	310	524	320	534	556	537	320	533	534	533	537	533	534	533	534	533	542	554	554	554	533	522	320	321	321	285	325	321	547	371	371	553	553
536	559	539	534	330	534	534	245	313	534	538	535	534	320	535	535	324	309	525	319	535	557	538	319	534	535	534	538	534	535	534	535	534	543	555	555	555	534	523	319	320	320	284	326	320	548	372	372	554	554
537	560	540	535	329	535	535	244	531	535	539	536	535	319	536	536	323	308	526	318	536	558	539	318	535	536	535	539	535	536	535	536	535	544	556	556	556	535	524	318	319	319	283	327	319	549	373	373	555	555
538	561	541	536	328	536	536	243	532	536	540	537	536	318	537	537	322	307	527	317	537	559	540	317	536	537	536	540	536	537	536	537	536	545	557	557	557	536	525	317	318	318	282	328	318	550	374	374	556	556
539	562	542	537	327	537	537	242	533	537	541	538	537	317	538	538	321	306	528	316	538	560	541	316	537	538	537	541	537	538	537	538	537	546	558	558	558	537	526	316	317	317	281	329	317	551	375	375	557	557
540	563	543	538	326	538	538	241	534	538	542	539	538	316	539	539	320	305	529	315	539	561	542	315	538	539	538	542	538	539	538	539	538	547	559	559	559	538	527	315	316	316	279	330	316	552	376	376	558	558
541	564	544	539	325	539	539	240	535	539	543	540	539	315	540	540	319	304	530	314	540	562	543	314	539	540	539	543	539	540	539	540	539	548	560	560	560	539	528	314	315	315	278	331	315	553	377	377	559	559
542	565	545	540	324	540	540	239	536	540	544	541	540	314	541	541	318	303	531	313	541	563	544	313	540	541	540	544	540	541	540	541	540	549	561	561	561	540	529	313	314	314	277	332	314	554	378	378	560	560
543	566	546	541	323	541	541	238	537	541	545	542	541	313	542	542	317	302	532	531	542	564	545	531	541	542	541	545	541	542	541	542	541	550	562	562	562	541	530	531	313	313	276	333	313	555	379	379	561	561
544	567	547	542	322	542	542	237	538	542	546	543	542	531	543	543	316	301	533	532	543	565	546	532	542	543	542	546	542	543	542	543	542	551	563	563	563	542	531	532	531	531	275	334	531	556	380	380	562	562
545	568	548	543	321	543	543	236	539	543	547	544	543	532	544	544	315	300	534	533	544	566	547	533	543	544	543	547	543	544	543	544	543	552	564	564	564	543	532	533	532	532	274	335	532	557	381	381	563	563
546	569	549	544	320	544	544	235	540	544	548	545	544	533	545	545	314	299	535	534	545	567	548	534	544	545	544	548	544	545	544	545	544	553	565	565	565	544	533	534	533	533	273	336	533	558	382	382	564	564
547	570	550	545	319	545	545	234	541	545	549	546	545	534	546	546	313	298	536	535	546	568	549	535	545	546	545	549	545	546	545	546	545	554	566	566	566	545	534	535	534	534	272	337	534	559	383	383	565	565
548	571	551	546	318	546	546	233	542	546	550	547	546	535	547	547	312	297	537	536	547	569	550	537	546	547	546	550	546	547	546	547	546	555	567	567	567	546	535	536	535	535	271	338	535	560	384	384	566	566
549	572	552	547	317	547	547	232	543	547	551	548	547	536	548	548	311	296	538	537	548	570	551	538	547	548	547	551	547	548	548	548	547	556	568	568	568	547	536	537	536	536	270	339	536	561	385	385	567	567
550	573	553	548	316	548	548	231	545	548	552	549	548	537	549	549	310	295	539	538	549	571	552	539	548	549	548	552	548	549	549	549	548	557	569	569	569	548	537	538	537	537	269	340	537	562	386	386	568	568
551	574	554	549	315	549	549	230	546	549	553	550	549	538	550	550	309	294	540	539	550	572	553	540	549	550	549	553	549	550	550	550	549	558	570	570	570	549	538	539	538	538	268	341	538	563	387	387	569	569
552	575	555	550	314	550	550	229	547	550	554	551	550	539	551	551	308	293	541	540	551	573	554	541	550	551	550	554	550	551	551	551	550	559	571	571	571	550	539	540	539	539	267	342	539	564	388	388	570	570
553	576	556	551	313	551	551	228	548	551	555	552	551	540	552	552	307	292	542	541	552	574	555	542	551	552	551	555	551	552	552	552	551	560	572	572	572	551	540	541	540	540	266	343	540	565	389	389	571	571
554	577	557	552	531	552	552	227	549	552	556	553	552	541	553	553	306	291	543	542	553	575	556	543	552	553	552	556	552	553	553	553	552	561	573	573	573	552	541	542	541	541	265	344	541	566	390	390	572	572
555	578	558	553	532	553	553	226	550	553	557	554	553	542	554	554	305	290	544	543	554	576	557	544	553	554	553	557	553	554	554	554	553	562	574	574	574	553	542	543	542	542	264	345	542	567	391	391	573	573
556	579	559	554	533	554	554	225	551	554	558	555	554	543	555	555	304	289	545	544	555	577	558	545	554	555	554	558	554	555	555	555	554	563	575	575	575	554	543	544	543	543	263	346	543	568	392	392	574	574
557	580	560	555	534	555	555	224	552	555	559	556	555	544	556	556	303	288	546	545	556	578	559	546	555	556	555	559	555	556	556	556	555	564	576	576	576	555	544	545	544	544	262	347	544	569	393	393	575	575
558	581	561	556	535	556	556	223	553	556	560	557	556	545	557	557	302	287	547	546	557	579	560	547	556	557	556	560	556	557	557	557	556	565	577	577	577	556	545	546	545	545	261	348	545	570	394	394	576	576
559	582	562	557	536	557	557	222	554	557	561	558	557	546	558	558	301	286	548	547	558	580	561	548	557	558	557	561	557	558	558	558	557	566	578	578	578	557	546	547	546	546	260	349	546	571	395	395	577	577
560	583	563	558	537	558	558	221	555	558	562	559	558	547	559	559	300	285	549	548	559	581	562	549	558	559	558	562	558	559	559	559	558	567	579	579	579	558	547	548	547	547	259	350	547	572	396	396	578	578
561	584	564	559	538	559	559	220	556	559	563	560	559	548	560	560	299	284	550	549	560	582	563	550	559	560	559	563	559	560	560	560	559	568	580	580	580	559	548	549	548	548	258	351	548	573	397	397	579	579
562	585	565	560	539	560	560	219	557	560	564	561	560	549	561	561	298	283	551	550	561	583	564	551	560	561	560	564	560	561	561	561	560	570	581	581	581	560	549	550	549	549	257	352	549	574	398	398	580	580
563	586	566	561	540	561	561	218	558	561	565	562	561	550	562	562	297	282	552	551	562	584	565	552	561	562	561	565	561	562	562	562	561	571	582	582	582	561	550	551	550	550	256	353	550	575	399	399	581	581
564	587	567	562	541	562	562	217	559	562	566	563	562	551	563	563	296	281	553	552	563	585	566	553	562	563	562	566	562	563	563	563	562	572	583	583	583	562	551	552	551	551	255	354	551	576	400	400	582	582
565	301	568	563	542	563	563	216	560	563	567	564	563	552	564	564	295	280	554	553	564	586	567	554	563	564	563	567	563	564	564	564	563	573	584	584	584	563	552	553	552	552	254	355	552	577	401	401	583	583
566	300	569	564	543	564	564	215	561	564	568	565	564	553	565	565	294	279	555	554	565	587	568	555	564	565	564	568	564	565	565	565	564	575	585	585	585	564	553	554	553	553	253	356	553	578	402	402	584	584
567	299	570	565	544	565	565	214	562	565	569	566	565	554	566	566	293	278	556	555	566	588	569	556	565	566	565	569	565	566	566	566	565	576	586	586	586	565	554	555	554	554	252	357	554	579	403	403	585	585
568	298	571	566	545	566	566	213	563	566	570	567	566	555	567	567	292	277	557	556	567	589	570	557	566	567	566	570	566	567	567	567	566	578	587	587	587	566	555	556	555	555	251	358	555	580	404	404	586	586
569	297	572	567	546	567	567	212	564	567	571	568	567	556	568	568	291	276	558	557	568	590	571	558	567	568	567	571	567	568	568	568	567	579	301	301	301	567	556	557	556	556	250	359	556	582	405	405	587	587
570	296	573	568	547	568	568	211	566	568	572	569	568	557	569	569	290	275	559	558	569	591	572	559	568	569	568	572	568	569	569	569	568	580	300	300	300	568	557	558	557	557	249	360	557	583	406	406	301	301
571	295	574	569	548	569	569	210	567	569	573	570	569	558	570	570	289	274	560	559	570	592	573	560	569	570	569	573	569	570	570	570	569	581	299	299	299	569	558	559	558	558	248	361	558	584	407	407	300	300
572	293	575	570	549	570	570	209	568	570	574	571	570	559	571	571	288	273	561	560	571	593	574	561	570	571	570	574	570	571	571	571	570	582	298	298	298	570	559	560	559	559	247	362	559	585	408	408	299	299
573	292	576	571	550	571	571	208	569	571	575	572	571	560	572	572	287	272	562	561	572	594	575	562	571	572	571	575	571	572	572	572	571	583	297	297	297	571	560	561	560	560	246	363	560	586	409	409	298	298
574	291	577	572	551	572	572	207	570	572	576	573	572	561	573	573	286	271	563	562	573	595	576	563	572	573	572	576	572	573	573	573	572	584	296	296	296	572	561	562	561	561	245	364	561	587	410	410	297	297
575	290	578	573	552	573	573	206	571	573	577	574	573	562	574	574	285	270	564	563	574	596	577	564	573	574	573	577	573	574	574	574	573	585	295	295	295	573	562	563	562	562	244	365	562	588	411	411	296	296
576	289	579	574	553	574	574	205	572	574	578	575	574	563	575	575	284	269	565	564	575	597	578	565	574	575	574	578	574	575	575	575	574	586	294	294	294	574	563	564	563	563	243	366	563	589	412	412	295	295
577	288	580	575	554	575	575	204	573	575	579	576	575	564	576	576	283	268	566	565	576	598	579	566	575	576	575	579	575	576	576	576	575	587	293	293	293	575	564	565	564	564	242	367	564	591	413	413	294	294
578	287	581	576	555	576	576	203	574	576	580	577	576	565	577	577	282	267	567	566	577	599	580	567	576	577	576	580	576	577	577	577	576	588	292	292	292	576	565	566	565	565	241	368	565	592	414	414	293	293
579	286	582	577	556	577	577	202	575	577	581	578	577	566	578	578	281	266	568	567	578	600	581	568	577	578	577	581	577	578	578	578	577	589	291	291	291	577	566	567	566	566	240	369	566	593	415	415	292	292
580	285	583	578	557	578	578	201	576	578	582	579	579	567	579	579	280	265	569	568	579	601	582	569	578	579	578	582	578	579	579	579	578	590	290	290	290	578	567	568	567	567	239	370	567	594	416	416	291	291
581	284	584	579	558	579	579	200	577	579	583	580	580	568	580	580	279	264	570	569	580	602	583	570	579	580	579	583	579	580	580	580	579	591	289	289	289	579	568	569	568	568	238	371	568	595	417	417	290	290
582	283	585	580	559	580	580	199	578	580	584	581	581	569	581	581	278	263	571	570	581	603	584	571	580	581	580	584	580	581	581	581	580	592	288	288	288	580	569	570	569	569	237	372	569	597	418	418	289	289
583	281	586	581	560	581	581	198	579	581	585	582	582	570	582	582	277	262	572	571	582	604	585	572	581	582	581	585	581	582	582	582	581	593	287	287	287	581	570	571	570	570	236	373	570	598	419	419	288	288
584	280	587	582	561	582	582	197	580	582	586	583	583	571	583	583	276	261	573	572	583	605	586	573	582	583	582	586	582	583	583	583	582	594	286	286	286	582	571	572	571	571	235	374	571	599	420	420	287	287
585	279	588	583	562	583	583	196	581	583	587	584	584	572	584	584	275	260	574	573	584	606	587	574	583	584	583	587	583	584	584	584	583	595	285	285	285	583	572	573	572	572	234	375	572	600	421	421	286	286
586	278	589	584	563	584	584	195	582	584	588	585	585	573	585	585	274	259	575	574	585	607	588	575	584	585	584	588	584	585	585	585	584	596	284	284	284	584	573	574	573	573	233	376	573	601	422	422	285	285
587	277	590	585	564	585	585	194	583	585	589	586	586	574	586	586	273	258	576	575	586	608	589	576	585	586	585	589	585	586	586	586	585	597	283	283	283	585	574	575	574	574	232	377	574	602	423	423	284	284
588	276	591	586	565	586	586	193	584	586	590	587	587	575	587	587	272	257	577	576	587	609	590	577	586	587	586	590	586	587	587	587	586	598	282	282	282	586	575	576	575	575	231	378	575	603	424	424	283	283
589	275	592	587	566	587	587	192	585	587	591	588	588	576	588	588	271	256	578	577	588	610	591	578	587	588	587	591	587	588	588	588	587	599	281	281	281	587	576	577	576	576	230	379	576	604	425	425	282	282
590	274	593	588	567	588	588	191	586	588	592	589	589	577	589	589	270	255	579	578	589	611	592	579	588	589	588	592	588	589	589	589	588	600	280	280	280	588	577	578	577	577	229	380	577	605	426	426	281	281
591	273	594	589	568	589	589	190	587	589	593	590	590	578	590	590	269	254	580	579	590	612	593	580	589	590	589	593	589	590	590	590	589	601	279	279	279	589	578	579	578	578	228	381	578	606	427	427	280	280
592	272	595	590	569	590	590	189	588	590	594	591	591	579	591	591	268	253	581	580	591	613	594	581	590	591	590	594	590	591	591	591	590	602	278	278	278	590	579	580	579	579	227	382	579	607	428	428	279	279
593	271	596	591	570	591	591	188	589	591	595	592	592	580	592	592	267	252	582	581	592	614	595	582	591	592	591	595	591	592	592	592	591	603	277	277	277	591	580	581	580	580	226	383	580	608	429	429	278	278
594	270	597	592	571	592	592	187	590	592	596	593	593	581	593	593	266	251	583	582	593	615	596	583	592	593	592	596	592	593	593	593	592	604	276	276	276	592	581	582	581	581	225	384	581	609	430	430	277	277
595	269	598	593	572	593	593	186	591	593	597	594	594	582	594	594	265	250	584	583	594	616	597	584	593	594	593	597	593	594	594	594	593	605	275	275	275	593	582	583	582	582	224	385	582	610	431	431	276	276
596	268	599	594	573	594	594	185	592	594	598	595	595	583	595	595	264	249	585	584	595	617	598	585	594	595	594	598	594	595	595	595	594	606	274	274	274	594	583	584	583	583	223	386	583	611	432	432	275	275
597	267	600	595	574	595	595	184	593	595	599	596	596	584	596	596	263	248	586	585	596	618	599	586	595	596	595	599	595	596	596	596	595	607	273	273	273	595	584	585	584	584	222	387	584	612	433	433	274	274
598	266	601	596	575	596	596	183	594	596	600	597	597	585	597	597	262	247	587	586	597	619	600	587	596	597	596	600	596	597	597	597	596	608	272	272	272	596	585	586	585	585	221	388	585	613	434	434	273	273
599	265	602	597	576	597	597	182	595	597	601	598	598	586	598	598	261	246	588	587	598	620	601	588	597	598	597	601	597	598	598	598	597	609	271	271	271	597	586	587	586	586	220	389	586	614	435	435	272	272
600	264	603	598	577	598	598	181	596	598	602	599	599	587	599	599	260	245	589	588	599	621	602	589	598	599	598	602	598	599	599	599	598	610	270	270	270	598	587	588	587	587	219	390	587	615	436	436	271	271
601	263	604	599	578	599	599	180	597	599	603	600	600	588	600	600	259	244	590	589	600	622	603	590	599	600	599	603	599	600	600	600	599	611	269	269	269	599	588	589	588	588	218	428	588	616	437	437	270	270
602	262	605	600	579	600	600	179	598	600	604	601	601	589	601	601	258	243	591	590	601	623	604	591	600	601	600	604	600	601	601	601	600	612	268	268	268	600	589	590	589	589	217	427	589	617	438	438	269	269
603	261	606	601	580	601	601	178	599	601	605	602	602	590	602	602	257	242	592	591	602	624	605	592	601	602	601	605	601	602	602	602	601	613	267	267	267	601	590	591	590	590	216	426	590	618	439	439	268	268
604	260	607	602	581	602	602	177	600	602	606	603	603	591	603	603	256	241	593	592	603	625	606	593	602	603	602	606	602	603	603	603	602	614	266	266	266	602	591	592	591	591	215	425	591	619	440	440	267	267
605	259	608	603	582	603	603	176	601	603	607	604	604	592	604	604	255	240	594	593	604	626	607	594	603	604	603	607	603	604	604	604	603	615	265	265	265	603	592	593	592	592	214	424	592	620	441	441	266	266
606	258	609	604	583	604	604	175	602	604	609	605	605	593	605	605	254	239	595	594	605	627	608	595	604	605	604	608	604	605	605	605	604	616	264	264	264	604	593	594	593	593	213	423	593	621	442	442	265	265
607	257	610	605	584	605	605	174	603	605	610	606	606	594	607	606	253	238	596	595	606	628	609	596	605	606	605	609	605	606	606	606	605	617	263	263	263	605	594	595	594	594	212	422	594	622	443	443	264	264
608	256	611	606	585	606	606	173	604	606	611	607	608	595	608	607	252	237	597	596	607	629	610	597	606	607	606	610	606	607	607	607	606	618	262	262	262	606	595	596	595	595	211	421	595	623	444	444	263	263
609	255	612	607	586	607	607	172	605	607	612	608	609	596	609	608	251	236	598	597	608	630	611	598	607	608	607	611	607	608	608	608	607	619	261	261	261	607	596	597	596	596	210	420	596	624	445	445	262	262
610	254	613	608	587	608	608	171	606	608	613	609	610	597	610	609	250	235	599	598	609	631	612	599	608	609	608	612	608	609	609	609	608	620	260	260	260	608	597	598	597	597	209	419	597	625	446	446	261	261
611	253	614	609	588	609	609	170	607	609	614	610	611	598	611	610	249	234	600	599	610	632	613	600	609	610	609	613	609	610	610	610	609	621	259	259	259	609	598	599	598	598	208	418	598	626	447	447	260	260
612	252	615	610	589	610	610	169	608	610	615	611	612	599	612	611	248	233	601	600	611	633	614	601	610	611	610	614	610	611	611	611	610	622	258	258	258	610	599	600	599	599	207	417	599	627	448	448	259	259
613	251	616	611	590	611	611	168	609	611	616	612	613	600	613	612	247	232	602	601	612	634	615	602	611	612	611	615	611	612	612	612	611	623	257	257	257	611	600	601	600	600	206	416	600	628	449	449	258	258
614	250	617	612	591	612	612	167	610	612	617	613	614	601	614	613	246	231	603	602	613	635	616	603	612	614	612	616	612	613	613	613	612	624	256	256	256	612	601	602	601	601	205	415	601	629	450	450	257	257
615	249	618	613	592	613	613	166	612	613	618	614	615	602	615	614	245	230	604	603	614	636	617	604	613	615	613	617	613	614	614	614	613	625	255	255	255	613	602	603	602	602	204	414	602	630	451	451	256	256
616	248	619	614	593	614	614	165	613	614	619	615	616	603	616	615	244	229	605	604	615	637	618	605	614	616	614	618	614	615	615	615	614	627	254	254	254	614	603	604	603	603	203	413	603	631	452	452	255	255
617	247	620	615	594	615	615	164	614	615	620	616	617	604	617	616	243	228	606	605	616	638	619	606	615	617	615	619	615	616	616	616	615	628	253	253	253	615	604	605	604	604	202	412	604	632	453	453	254	254
618	246	621	616	595	616	616	163	615	616	621	617	618	605	618	617	242	227	607	606	617	639	620	607	616	618	616	620	616	617	617	617	616	629	252	252	252	616	605	606	605	605	201	411	605	633	454	454	253	253
619	245	622	617	596	617	617	162	616	617	622	618	619	606	619	618	241	226	608	607	618	640	621	608	617	619	617	621	617	618	618	618	617	630	251	251	251	617	606	607	606	606	200	410	606	634	455	455	252	252
620	244	623	618	597	618	618	161	617	618	623	619	620	607	620	619	240	225	609	608	619	641	622	609	618	620	618	622	618	619	619	619	618	631	250	250	250	618	607	608	607	607	199	409	607	635	456	456	251	251
621	243	624	619	598	619	619	160	618	619	624	620	621	608	621	620	239	224	610	609	620	642	623	610	619	621	619	623	619	620	620	620	619	632	249	249	249	619	608	609	608	608	198	408	608	636	457	457	250	250
622	242	625	620	599	620	620	159	619	620	625	621	622	609	622	621	238	223	611	610	621	643	624	611	620	622	620	624	620	621	621	621	620	633	248	248	248	620	609	610	609	609	197	407	609	637	458	458	249	249
623	241	626	621	600	621	621	158	620	621	626	622	623	610	623	622	237	222	612	611	622	644	625	612	621	623	621	625	621	622	622	622	621	634	247	247	247	621	610	611	610	610	196	406	610	638	459	459	248	248
624	240	627	622	601	622	622	157	621	622	627	623	624	611	624	623	236	221	613	612	623	645	626	613	622	624	622	626	622	623	623	623	622	635	246	246	246	622	611	612	611	611	195	405	611	639	460	460	247	247
626	239	628	623	602	623	623	156	622	623	628	624	625	612	625	624	235	220	614	613	624	646	627	614	623	625	623	627	623	624	624	624	623	636	245	245	245	623	612	613	612	612	194	404	612	640	461	461	246	246
627	238	629	624	603	624	624	155	623	624	629	625	626	613	626	625	234	219	615	614	625	647	628	615	624	626	624	628	624	625	625	625	624	637	244	244	244	624	613	614	613	613	193	403	613	641	462	462	245	245
628	237	630	625	604	625	625	154	624	625	630	626	627	614	627	626	233	218	616	615	626	648	629	616	625	627	625	629	625	626	626	626	625	639	243	243	243	625	614	615	614	614	192	402	614	642	463	463	244	244
629	633	631	626	605	626	626	153	625	626	631	627	628	615	628	627	232	217	617	616	627	649	630	617	626	628	626	630	626	627	627	627	626	640	242	242	242	626	615	616	615	615	191	401	615	643	464	464	243	243
630	634	632	627	606	627	627	152	626	627	632	628	629	616	629	628	231	216	618	617	628	650	631	618	627	629	627	631	627	628	628	628	627	641	241	241	241	627	616	617	616	616	190	400	616	644	465	465	242	242
631	635	633	628	607	628	628	151	627	628	633	629	630	617	630	629	230	215	619	618	629	651	632	619	628	630	628	632	628	629	629	629	628	642	240	240	240	628	617	618	617	617	189	399	617	645	466	466	241	241
632	636	634	629	608	629	629	150	628	629	634	630	631	618	631	630	229	214	620	619	630	652	633	620	629	631	629	633	629	630	630	630	629	643	239	239	239	629	618	619	618	618	188	398	618	646	467	467	240	240
633	637	635	630	609	630	630	149	629	630	635	631	632	619	632	631	228	213	621	620	631	653	634	621	630	632	630	634	630	631	631	631	630	644	238	238	238	630	619	620	619	619	187	397	619	647	468	468	239	239
634	638	636	631	610	631	631	148	630	631	636	632	633	620	633	632	227	620	622	621	632	654	635	622	631	633	631	635	631	632	632	632	631	645	237	237	237	631	620	621	620	620	186	396	620	648	469	469	238	238
635	639	637	632	611	632	632	147	631	632	637	633	634	621	634	633	226	621	623	622	633	655	636	623	632	634	632	636	632	633	633	633	632	646	633	633	633	632	621	622	621	621	185	395	621	649	470	470	237	237
636	640	638	633	612	633	633	146	632	633	638	634	635	622	635	634	225	622	624	623	634	656	637	624	633	635	633	637	633	634	634	634	633	647	634	634	634	633	622	623	622	622	184	394	622	650	471	471	633	633
637	641	639	634	613	634	634	145	633	634	639	635	636	623	636	635	224	623	625	624	635	657	638	625	634	636	634	638	634	635	635	635	634	648	635	635	635	634	623	624	623	623	183	393	623	651	472	472	634	634
638	642	640	635	614	635	635	144	634	635	640	636	637	624	637	636	223	624	626	625	636	658	639	626	635	637	635	639	635	636	636	636	635	649	636	636	636	635	624	625	624	624	182	392	624	652	473	473	635	635
639	643	641	636	615	636	636	143	635	636	641	637	638	625	638	637	222	625	627	626	637	659	640	627	636	638	636	640	636	637	637	637	636	650	637	637	637	636	625	626	625	625	181	391	625	653	474	474	636	636
640	644	642	637	616	637	637	142	636	637	642	638	639	626	639	638	221	626	628	627	638	660	641	628	637	639	637	641	637	638	638	638	637	651	638	638	638	637	626	627	626	626	180	429	626	654	475	475	637	637
641	645	643	638	617	638	638	141	637	638	643	639	640	627	640	639	220	627	629	628	639	661	642	629	638	640	638	642	638	639	639	639	638	652	639	639	639	638	627	628	627	627	179	430	627	655	476	476	638	638
642	646	644	639	618	639	639	140	638	639	644	640	641	628	641	640	219	628	630	629	640	662	643	630	639	641	639	643	639	640	640	640	639	653	640	640	640	639	628	629	628	628	178	431	628	656	477	477	639	639
643	647	645	640	619	640	640	139	639	640	645	641	642	629	642	641	218	629	631	630	641	663	644	631	640	642	640	644	640	641	641	641	640	654	641	641	641	640	629	630	629	629	177	432	629	657	478	478	640	640
644	648	646	641	620	641	641	138	640	641	646	642	643	630	643	642	217	630	632	631	642	664	645	632	641	643	641	645	641	642	642	642	641	655	642	642	642	641	630	631	630	630	176	433	630	658	479	479	641	641
645	649	647	642	621	642	642	137	641	642	647	643	644	631	644	643	216	631	633	632	643	665	646	633	642	644	642	646	642	643	643	643	642	656	643	643	643	642	631	632	631	631	175	434	631	659	480	480	642	642
646	650	648	643	622	643	643	136	642	643	648	644	645	632	645	644	215	632	634	633	644	666	647	634	643	645	643	647	643	644	644	644	643	657	644	644	644	643	632	633	632	632	174	435	632	660	481	481	643	643
647	651	649	644	623	644	644	135	643	644	649	645	646	633	646	645	214	633	635	634	645	667	648	635	644	646	644	648	644	645	645	645	644	658	645	645	645	644	633	634	633	633	173	436	633	661	482	482	644	644
648	652	650	645	624	645	645	134	644	645	650	646	647	634	647	646	213	634	636	635	646	668	649	636	645	647	645	649	645	646	646	646	645	659	646	646	646	645	634	635	634	634	646	437	634	662	483	483	645	645
649	653	651	646	625	646	646	133	645	646	651	647	648	635	648	647	212	635	637	636	647	669	650	637	646	648	646	650	646	647	647	647	646	660	647	647	647	646	635	636	635	635	647	438	635	663	484	484	646	646
650	654	652	647	626	647	647	132	646	647	652	648	649	636	649	648	211	636	638	637	648	670	651	638	647	649	647	651	647	648	648	648	647	661	648	648	648	647	636	637	636	636	648	439	636	664	485	485	647	647
651	655	653	648	627	648	648	131	647	648	653	649	650	637	650	649	210	637	639	638	649	671	652	639	648	650	648	652	648	649	649	649	648	662	649	649	649	648	637	638	637	637	649	440	637	665	486	486	648	648
652	656	654	649	628	649	649	130	648	649	654	650	651	638	651	650	209	638	640	639	650	672	653	640	649	651	649	653	649	650	650	650	649	663	650	650	650	649	638	639	638	638	650	441	638	666	487	487	649	649
653	657	655	650	629	650	650	129	649	650	655	651	652	639	652	651	208	639	641	640	651	673	654	641	650	652	650	654	650	651	651	651	650	664	651	651	651	650	639	640	639	639	651	442	639	667	488	488	650	650
654	658	656	651	630	651	651	128	650	651	656	652	653	640	653	652	207	640	642	641	652	674	655	642	651	653	651	655	651	652	652	652	651	665	652	652	652	651	640	641	640	640	652	443	640	668	489	489	651	651
655	659	657	652	631	652	652	127	651	652	657	653	654	641	654	653	206	641	643	642	653	675	656	643	652	654	652	656	652	653	653	653	652	666	653	653	653	652	641	642	641	641	653	444	641	669	490	490	652	652
656	660	658	653	632	653	653	126	652	653	658	654	655	642	655	654	205	642	644	643	654	676	657	644	653	655	653	657	653	654	654	654	653	667	654	654	654	653	642	643	642	642	654	445	642	670	491	491	653	653
657	661	659	654	633	654	654	125	653	654	659	655	656	643	656	655	204	643	645	644	655	677	658	645	654	656	654	658	654	655	655	655	654	668	655	655	655	654	643	644	643	643	655	446	643	671	492	492	654	654
658	662	660	655	634	655	655	124	654	655	660	656	657	644	657	656	203	644	646	645	656	678	659	646	655	657	655	659	655	656	656	656	655	670	656	656	656	655	644	645	644	644	656	447	644	672	493	493	655	655
659	663	661	656	635	656	656	123	655	656	661	657	658	645	658	657	202	645	647	646	657	679	660	647	656	658	656	660	656	657	657	657	656	671	657	657	657	656	645	646	645	645	657	448	645	673	494	494	656	656
660	664	662	657	636	657	657	122	656	657	662	658	659	646	659	658	201	646	648	647	658	680	661	648	657	659	657	661	657	658	658	658	657	672	658	658	658	657	646	647	646	646	658	449	646	674	495	495	657	657
661	665	663	658	637	658	658	121	657	658	663	659	660	647	660	659	200	647	649	648	659	681	662	649	658	660	658	662	658	659	659	659	658	673	659	659	659	658	647	648	647	647	659	450	647	675	496	496	658	658
662	666	664	659	638	659	659	120	658	659	664	660	661	648	661	660	199	648	650	649	660	682	663	650	659	661	659	664	659	660	660	660	659	674	660	660	660	659	648	649	648	648	660	451	648	676	497	497	659	659
663	667	665	660	639	660	660	119	659	660	665	661	662	649	662	661	198	649	651	650	661	683	664	651	660	662	660	665	660	661	661	661	660	675	661	661	661	660	649	650	649	649	661	452	649	677	498	498	660	660
664	668	666	661	640	661	661	118	660	661	666	662	663	650	663	662	197	650	652	651	662	684	665	652	661	663	661	666	661	662	662	662	661	676	662	662	662	661	650	651	650	650	662	453	650	678	499	499	661	661
665	669	667	662	641	662	662	117	661	662	667	663	664	651	664	663	196	651	653	652	663	685	666	653	662	664	662	667	662	663	663	663	662	677	663	663	663	662	651	652	651	651	663	454	651	679	500	500	662	662
666	670	668	663	642	663	663	116	662	663	668	664	665	652	665	664	195	652	654	653	664	686	667	654	663	665	663	668	663	664	664	664	663	678	664	664	664	663	652	653	652	652	664	455	652	680	501	501	663	663
667	671	669	664	643	664	664	115	663	664	669	665	666	653	666	665	194	653	655	654	665	687	668	655	664	666	664	669	664	665	665	665	664	679	665	665	665	664	653	654	653	653	665	456	653	681	502	502	664	664
668	672	670	665	644	665	665	114	664	665	670	666	667	654	667	666	193	654	656	655	666	688	669	656	665	667	665	670	665	666	666	666	665	680	666	666	666	665	654	655	654	654	666	457	654	682	503	503	665	665
669	673	671	666	645	666	666	113	665	666	671	667	668	655	668	667	192	655	657	656	667	689	670	657	666	668	666	671	666	667	667	667	666	681	667	667	667	666	655	656	655	655	667	458	655	683	504	504	666	666
670	674	672	667	646	667	667	112	666	667	672	668	669	656	669	668	191	656	658	657	668	690	671	658	667	669	667	672	667	668	668	668	667	682	668	668	668	667	656	657	656	656	668	459	656	684	505	505	667	667
671	675	673	668	647	668	668	670	667	668	673	669	670	657	670	669	190	657	659	658	669	691	672	659	668	670	668	673	668	669	669	669	668	683	669	669	669	668	657	658	657	657	669	460	657	685	506	506	668	668
672	676	674	669	648	669	669	671	668	669	674	670	671	658	671	670	189	658	660	659	670	692	673	660	669	671	669	674	669	670	670	670	669	684	670	670	670	669	658	659	658	658	670	461	658	686	507	507	669	669
673	677	675	670	649	670	670	672	669	670	675	671	672	659	672	671	188	659	661	660	671	693	674	661	670	672	670	675	670	671	671	671	670	685	671	671	671	670	659	660	659	659	671	462	659	687	508	508	670	670
674	678	676	671	650	671	671	673	670	671	676	672	673	660	673	672	187	660	662	661	672	694	675	662	671	673	671	676	671	672	672	672	671	687	672	672	672	671	660	661	660	660	672	463	660	688	509	509	671	671
675	679	677	672	651	672	672	674	671	672	677	673	674	661	674	673	186	661	663	662	673	695	676	663	672	674	672	677	672	673	673	673	672	688	673	673	673	672	661	662	661	661	673	464	661	689	510	510	672	672
676	680	678	673	652	673	673	675	672	673	678	674	675	662	675	674	185	662	664	663	674	696	677	664	673	675	673	678	673	674	674	674	673	689	674	674	674	673	662	663	662	662	674	465	662	690	511	511	673	673
677	681	679	674	653	674	674	676	673	674	679	675	676	663	676	675	184	663	665	664	675	697	678	665	674	676	674	679	674	675	675	675	674	690	675	675	675	674	663	664	663	663	675	466	663	691	512	512	674	674
678	682	680	675	654	675	675	677	674	675	680	676	677	664	677	676	183	664	666	665	676	698	679	666	675	677	675	680	675	676	676	676	675	691	676	676	676	675	664	665	664	664	676	467	664	692	513	513	675	675
679	683	681	676	655	676	676	678	675	676	681	677	678	665	678	678	182	665	667	666	677	699	680	667	676	678	676	681	676	677	677	677	676	692	677	677	677	676	665	666	665	665	677	468	665	693	514	514	676	676
680	684	682	677	656	677	677	679	676	677	682	678	679	666	679	679	181	666	668	667	678	133	681	668	677	679	677	682	677	678	678	678	677	693	678	678	678	677	666	667	666	666	678	469	666	694	515	515	677	677
681	685	683	678	657	678	678	680	677	678	683	679	680	667	680	680	180	667	669	668	679	132	682	669	678	680	678	683	678	679	679	679	678	694	679	679	679	678	667	668	667	667	679	470	667	695	516	516	678	678
682	686	684	679	658	679	679	681	678	679	684	680	681	668	681	681	179	668	670	669	680	131	683	670	679	681	679	684	679	680	680	680	679	695	680	680	680	679	668	669	668	668	680	471	668	696	517	517	679	679
683	687	685	680	659	680	680	682	679	680	685	681	682	669	682	682	178	669	671	670	681	130	684	671	680	682	680	685	680	681	681	681	680	696	681	681	681	680	669	670	669	669	681	472	669	697	518	518	680	680
684	688	686	681	660	681	681	683	680	681	686	682	683	670	683	683	177	670	672	671	682	129	685	672	681	683	681	686	681	682	682	682	681	698	682	682	682	681	670	671	670	670	682	473	670	698	519	519	681	681
685	689	687	682	661	682	682	684	681	682	687	683	684	671	684	684	176	671	673	672	683	128	686	673	682	684	682	687	682	683	683	683	682	699	683	683	683	682	671	672	671	671	683	474	671	699	520	520	682	682
686	690	688	683	662	683	683	685	682	683	688	684	685	672	685	685	175	672	674	673	684	127	687	674	683	685	683	688	683	684	684	684	683	700	684	684	684	683	672	673	672	672	684	475	672	700	521	521	683	683
687	691	689	684	663	684	684	686	683	684	689	685	686	673	686	686	174	673	675	674	685	126	688	675	684	686	684	689	684	685	685	685	684	701	685	685	685	684	673	674	673	673	685	476	673	701	522	522	684	684
688	692	690	685	664	685	685	687	684	685	690	686	687	674	687	687	173	674	676	675	686	125	689	676	685	687	685	690	685	686	686	686	685	702	686	686	686	685	674	675	674	674	686	477	674	702	523	523	685	685
689	693	691	686	665	686	686	688	685	686	691	687	688	675	688	688	172	675	677	676	687	124	690	677	686	688	686	691	686	687	687	687	686	703	687	687	687	686	675	676	675	675	687	478	675	703	524	524	686	686
690	694	692	687	666	687	687	689	686	687	692	688	689	676	689	689	171	676	678	677	688	123	691	678	687	689	687	692	687	688	688	688	687	704	688	688	688	687	676	677	676	676	688	479	676	704	525	525	687	687
691	695	693	688	667	688	688	690	687	688	693	689	690	677	690	690	170	677	679	678	689	122	692	679	688	690	688	693	688	689	689	689	688	705	689	689	689	688	677	678	677	677	689	480	677	705	526	526	688	688
692	696	694	689	668	689	689	691	689	689	694	690	691	678	691	691	169	678	680	679	690	121	693	680	689	691	689	694	689	690	690	690	689	706	690	690	690	689	678	679	678	678	690	481	678	706	527	527	689	689
693	697	695	690	669	690	690	692	690	690	695	691	692	679	692	692	168	679	681	680	691	120	694	681	690	692	690	695	690	691	691	691	690	707	691	691	691	690	679	680	679	679	691	482	679	707	528	528	690	690
694	698	696	691	670	691	691	693	691	691	696	692	693	680	693	693	167	680	682	681	692	119	695	682	691	693	691	696	691	692	692	692	691	708	692	692	692	691	680	681	680	680	692	483	680	708	529	529	691	691
695	699	697	692	671	692	692	694	692	692	697	693	694	681	694	694	166	681	683	682	693	118	696	683	692	694	692	697	692	693	693	693	692	709	693	693	693	692	681	682	681	681	693	484	681	709	530	530	692	692
696	700	698	693	672	693	693	695	694	693	698	694	695	682	695	695	165	682	684	683	694	117	697	684	693	695	693	698	693	694	694	694	693	710	694	694	694	693	682	683	682	682	694	485	682	710	312	312	693	693
697	701	699	694	673	694	694	696	695	694	699	695	696	683	696	696	164	683	685	684	695	116	698	685	694	696	694	699	694	695	695	695	694	711	695	695	695	694	683	684	683	683	695	486	683	711	311	311	694	694
698	702	700	695	674	695	695	697	696	695	700	696	697	684	697	697	163	684	686	685	696	115	699	686	695	697	695	700	695	696	696	696	695	712	696	696	696	695	684	685	684	684	696	487	684	712	310	310	695	695
699	703	701	696	675	696	696	698	697	696	701	697	698	685	698	698	162	685	687	686	697	114	700	687	696	698	696	701	696	697	697	697	696	713	697	697	697	696	685	686	685	685	697	488	685	713	309	309	696	696
700	704	702	697	676	697	697	699	698	697	702	698	699	686	699	699	161	686	688	687	698	113	701	688	697	699	697	702	697	698	698	698	697	714	698	698	698	697	686	687	686	686	698	489	686	714	308	308	697	697
701	705	703	698	677	698	698	700	699	698	703	699	700	687	700	700	160	687	689	688	699	112	702	689	698	700	698	703	698	699	699	699	698	715	699	699	699	698	687	688	687	687	699	490	687	716	307	307	698	698
702	706	704	699	678	699	699	701	700	699	704	700	701	688	701	701	159	688	690	689	700	700	703	690	699	701	699	704	699	700	700	700	699	716	700	700	700	699	688	689	688	688	700	491	688	719	306	306	699	699
703	707	705	700	679	700	700	702	701	700	705	701	702	689	702	702	158	689	691	690	701	701	704	691	700	702	700	705	700	701	701	701	700	717	701	701	701	700	689	690	689	689	701	492	689	720	305	305	700	700
704	708	706	701	680	701	701	703	703	701	706	702	703	690	703	703	157	690	692	691	702	702	705	692	701	703	701	706	701	702	702	702	701	718	702	702	702	701	690	691	690	690	702	493	690	721	304	304	701	701
705	709	707	702	681	702	702	704	704	702	707	703	704	691	704	704	156	691	693	692	703	703	706	693	702	704	702	707	702	703	703	703	702	719	703	703	703	702	691	692	691	691	703	494	691	722	303	303	702	702
706	710	708	703	682	703	703	705	705	703	708	704	705	692	705	705	155	692	694	693	704	704	707	694	703	705	703	708	703	704	704	704	703	720	704	704	704	703	692	693	692	692	704	495	692	723	302	302	703	703
707	711	709	704	683	704	704	706	706	704	709	705	706	693	706	706	154	693	695	694	705	705	708	695	704	706	704	709	704	705	705	705	704	721	705	705	705	704	693	694	693	693	705	496	693	724	301	301	704	704
708	712	710	705	684	705	705	707	707	705	710	706	707	694	707	707	153	694	696	695	706	706	709	696	705	707	705	710	705	706	706	706	705	722	706	706	706	705	694	695	694	694	706	497	694	725	300	300	705	705
709	713	711	706	685	706	706	708	708	706	711	707	708	695	708	708	152	695	697	696	707	707	710	697	706	708	706	711	706	707	707	707	706	723	707	707	707	706	695	696	695	695	707	498	695	726	299	299	706	706
710	714	712	707	686	707	707	709	709	707	712	708	709	696	709	709	151	696	698	697	708	708	711	698	707	709	707	712	707	708	708	708	707	724	708	708	708	707	696	697	696	696	708	499	696	727	298	298	707	707
711	715	713	708	687	708	708	710	710	708	713	709	710	697	710	710	150	697	699	698	709	709	712	699	708	710	708	713	708	709	709	709	708	725	709	709	709	708	697	698	697	697	709	500	697	728	297	297	708	708
712	716	714	709	688	709	709	711	711	709	714	710	711	698	711	711	149	698	700	699	710	710	713	700	709	711	709	714	709	710	710	710	709	726	710	710	710	709	698	699	698	698	710	501	698	729	296	296	709	709
714	717	715	710	689	710	710	712	712	710	715	711	712	699	712	712	148	699	701	700	711	711	714	701	710	712	710	715	710	711	711	711	710	727	711	711	711	710	699	700	699	699	711	502	699	730	295	295	710	710
715	718	716	711	690	711	711	713	713	711	716	712	713	700	713	713	147	700	702	701	712	712	715	702	711	713	711	716	711	712	712	712	711	728	712	712	712	711	700	701	700	700	712	503	700	731	294	294	711	711
716	719	717	712	691	712	712	714	714	712	717	713	714	701	714	714	146	701	703	702	713	713	716	703	712	714	712	717	712	713	713	713	712	729	713	713	713	712	701	702	701	701	713	504	701	732	293	293	712	712
717	720	718	713	692	713	713	715	715	713	718	714	715	702	715	715	145	702	704	703	714	714	717	704	713	715	713	718	713	714	714	714	713	730	714	714	714	713	702	703	702	702	714	505	702	733	292	292	713	713
718	721	719	714	693	714	714	716	716	714	719	715	716	703	716	716	144	703	705	704	715	715	718	705	714	716	714	719	714	715	715	715	714	731	715	715	715	714	703	704	703	703	715	506	703	734	291	291	714	714
719	723	720	715	694	715	715	717	717	715	720	716	717	704	719	717	143	704	706	705	716	716	719	706	715	717	715	720	715	716	716	716	715	732	716	716	716	715	704	705	704	704	716	507	704	735	290	290	715	715
720	724	721	716	695	716	716	718	718	716	721	717	718	705	720	718	142	705	707	706	717	717	720	707	716	718	716	721	716	717	717	717	716	733	717	717	717	716	705	706	705	705	717	508	705	736	289	289	716	716
721	725	722	717	696	717	717	719	719	717	722	718	719	706	721	719	141	706	708	707	718	718	721	708	717	719	717	722	717	718	718	718	717	734	718	718	718	717	706	707	706	706	718	509	706	737	288	288	717	717
722	726	723	718	697	718	718	720	720	718	723	719	720	707	722	720	140	707	709	708	719	719	722	709	718	720	718	723	718	719	719	719	718	735	719	719	719	718	707	708	707	707	719	510	707	738	287	287	718	718
723	727	724	719	698	719	719	721	721	719	724	720	721	708	723	721	139	708	710	709	720	720	723	710	719	721	719	724	719	720	720	720	719	736	720	720	720	719	708	709	708	708	720	511	708	739	286	286	719	719
724	728	725	720	699	720	720	722	722	720	725	721	722	709	724	722	138	709	711	710	721	721	724	711	720	722	720	725	720	721	721	721	720	737	721	721	721	720	709	710	709	709	721	512	709	740	285	285	720	720
725	729	726	721	700	721	721	723	723	721	726	722	723	710	725	723	137	710	712	711	722	722	725	712	721	723	721	726	721	722	722	722	721	738	722	722	722	721	710	711	710	710	722	513	710	741	284	284	721	721
726	730	727	722	701	722	722	724	724	722	727	723	724	711	726	724	136	711	713	712	723	723	726	713	722	724	722	727	722	723	723	723	722	739	723	723	723	722	711	712	711	711	723	514	711	742	283	283	722	722
727	731	728	723	702	723	723	725	725	723	728	724	725	712	727	725	135	712	714	713	724	724	727	714	723	725	723	728	723	724	724	724	723	740	724	724	724	723	712	713	712	712	724	515	712	743	282	282	723	723
728	732	729	724	703	724	724	726	726	724	729	725	726	713	728	726	134	713	715	714	725	725	728	715	724	726	724	729	724	725	725	725	724	741	725	725	725	724	713	714	713	713	725	516	713	744	281	281	724	724
729	733	730	725	704	725	725	727	727	725	730	726	727	714	729	727	133	714	716	715	726	726	729	716	725	727	725	730	725	726	726	726	725	742	726	726	726	725	714	715	714	714	726	517	714	745	280	280	725	725
730	734	731	726	705	726	726	728	728	726	731	727	728	715	730	728	132	715	717	716	727	727	730	717	726	728	726	731	727	727	727	727	726	743	727	727	727	726	715	716	715	715	727	518	715	746	279	279	726	726
731	735	732	727	706	727	727	729	729	727	732	728	729	716	731	729	131	716	718	717	728	728	731	718	727	729	727	732	728	728	728	728	727	744	728	728	728	727	716	717	716	716	728	519	716	747	278	278	727	727
732	736	733	728	707	728	728	730	730	728	733	729	730	717	732	730	130	717	719	718	729	729	732	719	728	730	728	733	729	729	729	729	728	745	729	729	729	728	717	718	717	717	729	520	717	748	277	277	728	728
733	737	734	729	708	729	729	731	731	729	734	730	731	718	733	731	129	718	720	719	730	730	733	720	729	731	729	734	730	730	730	730	729	746	730	730	730	729	718	719	718	718	730	521	718	749	276	276	729	729
734	738	735	730	709	730	730	732	732	730	735	731	732	719	734	732	128	719	721	720	731	731	734	721	730	732	730	735	731	731	731	731	730	747	731	731	731	730	719	720	719	719	731	522	719	750	275	275	730	730
735	739	736	731	710	731	731	733	733	731	736	732	733	720	735	733	127	720	722	721	732	732	735	722	731	733	731	736	732	732	732	732	731	748	732	732	732	731	720	721	720	720	732	523	720	751	274	274	731	731
736	740	737	732	711	732	732	734	734	732	737	733	734	721	736	734	126	721	723	722	733	733	737	723	732	734	732	737	733	733	733	733	732	749	733	733	733	732	721	722	721	721	733	524	721	752	273	273	732	732
737	741	738	733	712	733	733	735	735	733	738	734	735	722	737	735	125	722	724	723	734	734	738	724	733	735	733	738	734	734	734	734	733	750	734	734	734	733	722	723	722	722	734	525	722	753	272	272	733	733
738	742	739	734	713	734	734	736	736	734	739	735	736	723	738	736	124	723	725	724	735	735	739	725	734	736	734	739	735	735	735	735	734	751	735	735	735	734	723	724	723	723	735	526	723	754	271	271	734	734
739	743	740	735	714	735	735	737	737	735	740	736	737	724	739	737	123	724	726	725	736	736	740	726	735	737	735	740	736	736	736	736	735	752	736	736	736	735	724	725	724	724	736	527	724	755	270	270	735	735
740	744	741	736	715	736	736	738	738	736	741	737	738	725	740	738	122	725	727	726	737	737	741	727	736	738	736	741	737	737	737	737	736	753	737	737	737	736	725	726	725	725	737	528	725	756	269	269	736	736
741	745	742	737	716	737	737	739	739	737	744	738	739	726	741	739	121	726	728	727	738	738	742	728	737	739	737	742	738	738	738	738	737	754	738	738	738	737	726	727	726	726	738	529	726	757	268	268	737	737
742	746	743	738	717	738	738	740	740	738	745	739	740	727	742	740	120	727	729	728	739	739	743	729	738	740	738	743	739	739	739	739	738	755	739	739	739	738	727	728	727	727	739	530	727	758	267	267	738	738
743	747	744	739	718	739	739	741	741	739	746	740	741	728	743	741	119	728	730	729	740	740	744	730	739	741	739	744	740	740	740	740	739	757	740	740	740	739	728	729	728	728	740	312	728	759	266	266	739	739
744	748	745	740	719	740	740	742	742	740	747	741	742	729	744	742	118	729	731	730	741	741	745	731	740	742	740	745	741	741	741	741	740	758	741	741	741	740	729	730	729	729	741	311	729	760	265	265	740	740
745	749	746	741	720	741	741	743	743	741	748	742	743	730	745	743	117	730	732	731	742	742	746	732	741	743	741	746	742	742	742	742	741	759	742	742	742	741	730	731	730	730	742	310	730	761	264	264	741	741
746	750	747	742	721	742	742	744	744	742	749	743	744	731	746	744	116	731	733	732	743	743	747	733	742	744	742	747	743	743	743	743	742	760	743	743	743	742	731	732	731	731	743	309	731	762	263	263	742	742
747	751	748	743	722	743	743	745	745	743	750	744	745	732	747	745	115	732	734	733	744	744	748	734	743	745	743	748	744	744	744	744	743	761	744	744	744	743	732	733	732	732	744	308	732	763	262	262	743	743
748	752	749	744	723	744	744	746	746	744	751	745	746	733	748	746	114	733	735	734	745	745	749	735	744	746	744	749	745	745	745	746	744	762	745	745	745	744	733	734	733	733	745	307	733	764	261	261	744	744
749	753	750	745	724	745	745	747	747	745	752	746	747	734	749	747	113	734	736	735	746	746	750	736	745	747	745	750	746	746	746	747	745	763	746	746	746	745	734	735	734	734	746	306	734	765	260	260	745	745
750	754	751	746	725	746	746	748	748	746	754	747	748	735	750	748	112	735	737	736	747	747	751	737	746	748	746	751	747	747	747	748	746	764	747	747	747	746	735	736	735	735	747	305	735	766	259	259	746	746
751	755	752	747	726	747	747	749	749	747	755	748	749	736	751	749	111	736	738	737	748	748	752	738	747	749	747	752	748	748	748	749	747	765	748	748	748	747	736	737	736	736	748	304	736	767	258	258	747	747
752	756	753	748	727	748	748	750	750	748	756	749	750	737	752	750	110	737	739	738	749	749	753	739	748	750	748	753	749	749	749	750	748	766	749	749	749	748	737	738	737	737	749	303	737	768	257	257	748	748
753	757	754	749	728	749	749	751	751	749	757	750	751	738	753	751	109	738	740	739	750	750	754	740	749	751	749	754	750	750	750	751	749	767	750	750	750	749	738	739	738	738	750	302	738	769	256	256	749	749
754	758	755	750	729	750	750	752	752	750	758	751	752	739	754	752	108	739	741	740	751	751	755	741	750	752	750	755	751	751	751	752	750	768	751	751	751	750	739	740	739	739	751	301	739	770	255	255	750	750
755	759	756	751	730	751	751	753	753	751	759	752	753	740	755	753	107	740	742	741	752	752	756	742	751	753	751	756	752	752	752	753	751	769	752	752	752	751	740	741	740	740	752	300	740	771	254	254	751	751
756	760	757	752	731	752	752	754	754	752	760	753	754	741	756	754	106	741	743	742	753	753	757	743	752	754	752	757	753	753	753	754	752	770	753	753	753	752	741	742	741	741	753	299	741	772	253	253	752	752
757	761	758	753	732	753	753	755	755	753	761	754	755	742	757	755	105	742	744	743	754	754	758	744	753	755	753	758	754	754	754	755	753	771	754	754	754	753	742	743	742	742	754	298	742	773	252	252	753	753
758	762	759	754	733	754	754	756	756	754	762	755	756	743	758	756	104	743	745	744	755	755	759	745	754	756	754	759	755	755	755	756	754	772	755	755	755	754	743	744	743	743	755	297	743	774	251	251	754	754
759	763	760	755	734	755	755	757	757	755	763	756	757	744	759	757	103	744	746	745	756	756	760	746	755	757	755	760	756	756	756	757	755	773	756	756	756	755	744	745	744	744	756	296	744	775	250	250	755	755
760	764	761	756	735	756	756	758	758	756	764	757	758	745	760	758	102	745	747	746	757	757	761	747	756	758	756	761	757	757	757	758	756	774	757	757	757	756	745	746	745	745	757	295	745	776	249	249	756	756
761	765	763	757	736	757	757	759	759	757	765	758	759	746	761	759	101	746	748	747	758	758	762	748	757	759	757	762	758	758	758	759	757	775	758	758	758	757	746	747	746	746	758	294	746	777	248	248	757	757
762	766	764	758	737	758	758	760	760	758	766	759	760	747	762	760	100	747	749	748	759	759	763	749	758	760	758	763	759	759	759	760	758	776	759	759	759	758	747	748	747	747	759	293	747	778	247	247	758	758
763	767	765	759	738	759	759	761	761	759	767	760	761	748	763	761	99	748	750	749	760	760	764	750	759	761	759	764	760	760	760	761	759	777	760	760	760	759	748	749	748	748	760	292	748	779	246	246	759	759
764	768	766	760	739	760	760	762	762	760	768	761	762	749	764	762	98	749	751	750	761	761	765	751	760	762	760	765	761	761	761	762	760	778	761	761	761	760	749	750	749	749	761	291	749	780	245	245	760	760
765	769	767	761	740	761	761	763	763	761	769	762	763	750	765	763	97	750	752	751	762	762	766	752	761	763	761	766	762	762	762	763	761	779	762	762	762	761	750	751	750	750	762	290	750	781	244	244	761	761
766	770	768	762	741	762	762	764	764	762	770	763	764	751	766	764	96	751	753	752	763	763	767	753	762	764	762	767	763	763	763	764	762	780	763	763	763	762	751	752	751	751	763	289	751	782	243	243	762	762
767	771	769	763	742	763	763	765	765	763	771	764	765	752	767	765	95	752	754	753	764	764	768	754	763	765	763	768	764	764	764	765	763	781	764	764	764	763	752	753	752	752	764	288	752	783	242	242	763	763
768	772	770	764	743	764	764	766	766	764	772	765	766	753	768	766	94	753	755	754	765	765	769	755	764	766	764	769	765	765	765	766	764	782	765	765	765	764	753	754	753	753	765	287	753	784	241	241	764	764
769	773	771	765	744	765	765	767	767	765	773	766	767	754	769	767	93	754	756	755	766	766	770	756	765	767	765	770	773	766	766	767	765	783	766	766	766	765	754	755	754	754	773	286	754	785	240	240	765	765
770	774	772	766	745	766	766	768	768	766	774	767	768	755	770	768	92	755	757	756	767	767	771	757	766	768	766	771	772	767	767	768	766	784	767	767	767	766	755	756	755	755	772	285	755	786	239	239	766	766
771	775	773	767	746	767	767	769	769	767	775	768	769	756	771	769	91	756	758	757	768	768	772	758	767	769	767	772	771	768	768	769	767	785	768	768	768	767	756	757	756	756	771	284	756	787	238	238	767	767
772	776	774	768	747	768	768	770	770	768	776	769	770	757	772	770	90	757	759	758	769	769	773	759	768	770	768	773	770	769	769	770	768	786	769	769	769	768	757	758	757	757	770	283	757	788	237	237	768	768
773	777	776	769	748	769	769	771	771	769	777	770	771	758	773	771	89	758	760	759	770	770	774	760	769	771	769	774	769	770	770	771	769	787	770	770	770	769	758	759	758	758	769	282	758	789	236	236	769	769
774	778	777	770	749	770	770	772	772	770	778	771	772	759	774	772	88	759	761	760	771	771	775	761	770	772	770	775	768	771	771	772	770	788	771	771	771	770	759	760	759	759	768	281	759	790	235	235	770	770
775	779	778	771	750	771	771	773	773	771	779	772	773	760	775	773	87	760	762	761	772	772	776	762	771	773	771	776	767	772	772	773	771	789	772	772	772	771	760	761	760	760	767	280	760	791	234	234	771	771
776	780	779	772	751	772	772	774	774	772	780	773	774	761	776	774	86	761	763	762	773	773	777	763	772	774	772	777	766	773	773	774	772	790	773	773	773	772	761	762	761	761	766	279	761	792	233	233	772	772
777	781	780	773	752	773	773	775	775	773	781	774	775	762	777	775	85	762	764	763	774	774	778	764	773	775	773	778	774	774	774	775	773	791	774	774	774	773	762	763	762	762	774	278	762	793	232	232	773	773
778	782	781	774	753	774	774	776	776	774	782	775	776	763	778	776	84	763	765	764	775	775	779	765	774	776	774	779	775	775	775	776	774	792	775	775	775	774	763	764	763	763	775	277	763	794	231	231	774	774
779	783	782	775	754	775	775	777	777	775	783	776	777	764	779	777	83	764	766	765	776	776	780	766	775	777	775	780	776	776	776	777	775	793	776	776	776	775	764	765	764	764	776	276	764	795	230	230	775	775
780	784	783	776	755	776	776	778	778	776	784	777	778	765	780	778	82	765	767	766	777	777	781	767	776	778	776	781	777	777	777	778	776	794	777	777	777	776	765	766	765	765	777	275	765	796	229	229	776	776
781	785	784	777	756	777	777	779	779	777	785	778	779	766	781	779	81	766	768	767	778	778	782	768	777	779	777	782	778	778	778	779	777	795	778	778	778	777	766	767	766	766	778	274	766	797	588	588	777	777
782	786	785	778	757	778	778	780	780	778	786	779	780	767	782	780	80	767	769	768	779	779	783	769	778	780	778	783	779	779	779	780	778	796	779	779	779	778	767	768	767	767	779	273	767	798	589	589	778	778
783	787	786	779	758	779	779	781	781	779	787	780	781	768	783	781	79	768	770	769	780	780	784	770	779	781	779	784	780	780	780	781	779	797	780	780	780	779	768	769	768	768	780	272	768	799	590	590	779	779
784	788	787	780	759	780	780	782	783	780	788	781	782	769	784	782	78	769	771	770	781	781	785	771	780	782	780	785	781	781	781	782	780	798	781	781	781	780	769	770	769	769	781	271	769	800	591	591	780	780
785	789	788	781	760	781	781	783	784	781	789	782	783	770	785	783	77	770	772	771	782	782	786	772	781	783	781	786	782	782	782	783	781	799	782	782	782	781	770	771	770	770	782	270	770	801	592	592	781	781
786	790	789	782	761	782	782	784	785	782	790	783	784	771	786	784	76	771	773	772	783	783	787	773	782	784	782	787	783	783	783	784	782	800	783	783	783	782	771	772	771	771	783	269	771	802	593	593	782	782
787	791	790	783	762	783	783	785	786	783	791	784	785	772	787	785	75	772	774	773	784	784	788	774	783	785	783	788	784	784	784	785	783	801	784	784	784	783	772	773	772	772	784	268	772	803	594	594	783	783
789	792	791	784	763	784	784	786	787	784	792	785	786	773	788	786	49	773	775	774	785	785	789	775	784	786	784	789	785	785	785	786	784	802	785	785	785	784	773	774	773	773	785	267	773	804	595	595	784	784
790	793	792	785	764	785	785	787	788	785	793	786	787	774	789	787	50	774	776	775	786	786	790	776	785	787	785	790	786	786	786	787	785	803	786	786	786	785	774	775	774	774	786	266	774	805	596	596	785	785
791	794	793	786	765	786	786	788	789	786	794	787	788	775	790	788	51	775	777	776	787	787	791	777	786	788	786	791	787	787	787	788	786	804	787	787	787	786	775	776	775	775	787	265	775	806	597	597	786	786
792	795	794	787	766	787	787	789	790	787	795	788	789	776	791	789	52	776	778	777	788	788	792	778	787	789	787	792	788	788	788	789	787	805	788	788	788	787	776	777	776	776	788	264	776	807	598	598	787	787
793	796	795	788	767	788	788	790	791	788	796	789	790	777	792	790	53	777	779	778	789	789	793	779	788	790	788	793	789	789	789	790	788	806	789	789	789	788	777	778	777	777	789	263	777	808	599	599	788	788
794	797	796	789	768	789	789	791	792	789	797	790	791	778	793	791	54	778	780	779	790	790	794	780	789	791	789	794	790	790	790	791	789	807	790	790	790	789	778	779	778	778	790	262	778	809	600	600	789	789
795	798	797	790	769	790	790	792	793	790	798	791	792	779	794	792	55	779	781	780	791	791	795	781	790	792	790	795	791	791	791	792	790	808	791	791	791	790	779	780	779	779	791	261	779	810	601	601	790	790
796	799	798	791	770	791	791	793	794	791	799	792	793	780	795	793	56	780	782	781	792	792	796	782	791	793	791	796	792	792	792	793	791	809	792	792	792	791	780	781	780	780	792	260	780	811	602	602	791	791
797	800	799	792	771	792	792	794	795	792	800	793	794	781	796	794	57	781	783	782	793	793	797	783	792	794	792	797	793	793	793	794	792	810	793	793	793	792	781	782	781	781	793	259	781	812	603	603	792	792
798	801	800	793	772	793	793	795	796	793	801	794	795	782	797	795	58	782	784	783	794	794	798	784	793	795	793	798	794	794	794	795	793	811	794	794	794	793	782	783	782	782	794	258	782	813	604	604	793	793
799	802	801	794	773	794	794	796	797	794	802	795	796	783	798	796	59	783	785	784	795	795	799	785	794	796	794	799	795	795	795	796	794	812	795	795	795	794	783	784	783	783	795	257	783	814	605	605	794	794
800	803	802	795	774	795	795	797	798	795	803	796	797	784	799	797	60	784	786	785	796	796	800	786	795	797	795	800	796	796	796	797	795	813	796	796	796	795	784	785	784	784	796	256	784	815	606	606	795	795
801	804	803	796	775	796	796	798	799	796	804	797	798	785	800	798	61	785	787	786	797	797	801	787	796	798	796	801	797	797	797	798	796	814	797	797	797	796	785	786	785	785	797	255	785	816	607	607	796	796
802	805	804	797	776	797	797	799	800	797	805	798	799	786	801	799	62	786	788	787	798	798	802	788	797	799	797	802	798	798	798	799	797	815	798	798	798	797	786	787	786	786	798	254	786	817	608	608	797	797
803	806	805	798	777	798	798	800	801	798	806	799	800	787	802	800	63	787	789	788	799	799	803	789	798	800	798	803	799	799	799	800	798	816	799	799	799	798	787	788	787	787	799	253	787	717	609	609	798	798
804	807	806	799	778	799	799	801	802	799	807	800	801	788	803	801	64	788	790	789	800	800	804	790	799	801	799	804	800	800	800	801	799	817	800	800	800	799	788	789	788	788	800	252	788	718	610	610	799	799
805	808	807	800	779	800	800	802	803	800	808	801	802	789	804	802	65	789	791	790	801	801	805	791	800	802	800	805	801	801	801	802	800	29	801	801	801	800	789	790	789	789	801	251	789	846	611	611	800	800
806	809	808	801	780	801	801	803	804	801	809	802	803	790	805	803	66	790	792	791	802	802	806	792	801	803	801	806	802	802	802	803	801	28	802	802	802	801	790	791	790	790	802	250	790	847	612	612	801	801
807	810	809	802	781	802	802	804	805	802	810	803	804	791	806	804	67	791	793	792	803	803	807	793	802	804	802	807	803	803	803	804	802	27	803	803	803	802	791	792	791	791	803	249	791	848	613	613	802	802
808	811	810	803	782	803	803	805	806	803	811	804	805	792	807	805	68	792	794	793	804	804	808	794	803	805	803	808	804	804	804	805	803	26	804	804	804	803	792	793	792	792	804	248	792	849	614	614	803	803
809	812	811	804	783	804	804	806	807	804	812	805	806	793	808	806	69	793	795	794	805	805	809	795	804	806	804	809	805	805	805	806	804	25	805	805	805	804	793	794	793	793	805	247	793	850	615	615	804	804
810	813	812	805	784	805	805	807	808	805	813	806	807	794	809	807	70	794	796	795	806	806	810	796	805	807	805	810	806	806	806	807	805	24	806	806	806	805	794	795	794	794	806	246	794	851	616	616	805	805
811	814	813	806	785	806	806	808	809	806	814	807	808	795	810	808	71	795	797	796	807	807	811	797	806	808	806	811	807	807	807	808	806	23	807	807	807	806	795	796	795	795	807	245	795	852	617	617	806	806
812	815	814	807	786	807	807	809	810	807	815	808	809	796	811	809	72	796	798	797	808	808	812	798	807	809	807	812	808	808	808	809	807	22	808	808	808	807	796	797	796	796	808	244	796	853	618	618	807	807
813	816	815	808	787	808	808	810	811	808	816	809	810	797	812	810	73	797	799	798	809	809	813	799	808	810	808	813	809	809	809	810	808	21	809	809	809	808	797	798	797	797	809	243	797	854	619	619	808	808
814	817	816	809	788	809	809	811	812	809	817	810	811	798	813	811	74	798	800	799	810	810	814	800	809	811	809	814	810	810	810	811	809	19	810	810	810	809	798	799	798	798	810	242	798	855	620	620	809	809
815	818	817	810	789	810	810	812	813	810	818	811	812	799	814	812	48	799	801	800	811	811	815	801	810	812	810	815	811	811	811	812	810	18	811	811	811	810	799	800	799	799	811	241	799	856	621	621	810	810
816	819	818	811	790	811	811	813	814	811	819	812	813	800	815	813	47	800	802	801	812	812	816	802	811	813	811	816	812	812	812	813	811	17	812	812	812	811	800	801	800	800	812	240	800	857	622	622	811	811
817	820	819	812	791	812	812	814	815	812	820	813	814	801	816	814	46	801	803	802	813	813	817	803	812	814	812	817	813	813	813	814	812	16	813	813	813	812	801	802	801	801	813	239	801	858	623	623	812	812
818	821	820	813	792	813	813	815	816	813	821	814	815	802	817	815	45	802	804	803	814	814	818	804	813	815	813	818	814	814	814	815	813	15	814	814	814	813	802	803	802	802	814	238	802	859	624	624	813	813
819	822	821	814	793	814	814	816	817	814	823	815	816	803	717	816	44	803	805	804	815	815	819	805	814	816	814	819	815	815	815	816	814	14	815	815	815	814	803	804	803	803	815	237	803	860	625	625	814	814
820	823	822	815	794	815	815	817	29	815	824	816	817	804	718	817	43	804	806	805	816	816	820	806	815	817	815	820	816	816	816	817	815	845	816	816	816	815	804	805	804	804	816	236	804	861	626	626	815	815
821	824	823	816	795	816	816	818	28	816	825	817	818	805	846	818	42	805	807	806	817	817	821	807	816	818	816	821	817	817	817	818	816	846	817	817	817	816	805	806	805	805	817	235	805	863	627	627	816	816
822	825	824	817	796	817	817	819	27	817	826	818	819	806	847	819	41	806	808	807	818	818	822	808	817	819	817	822	818	818	818	819	817	847	818	818	818	817	806	807	806	806	818	234	806	864	628	628	817	817
823	826	825	818	797	818	818	820	26	818	827	819	820	807	848	820	40	807	809	808	819	819	823	809	818	820	818	823	819	819	819	820	818	848	819	819	819	818	807	808	807	807	819	233	807	865	629	629	818	818
824	827	826	819	798	819	819	821	25	819	828	820	821	808	849	821	39	808	810	809	820	820	824	810	819	821	819	824	820	820	820	821	819	849	820	820	820	819	808	809	808	808	820	232	808	866	630	630	819	819
825	828	827	820	799	820	820	822	24	820	829	821	822	809	850	822	38	809	811	810	821	821	825	811	820	822	820	825	821	821	821	822	820	850	821	821	821	820	809	810	809	809	821	231	809	867	631	631	820	820
826	829	828	821	800	821	821	823	23	821	830	822	823	810	851	823	37	810	812	811	822	822	826	812	821	823	821	826	822	822	822	823	821	851	822	822	822	821	810	811	810	810	822	230	810	868	632	632	821	821
827	830	829	822	801	822	822	824	22	822	831	823	824	811	853	824	36	811	813	812	823	823	827	813	822	824	822	827	823	823	823	824	822	852	823	823	823	822	811	812	811	811	823	229	811	869	633	633	822	822
828	831	830	823	802	823	823	825	21	823	832	824	825	812	854	825	35	812	814	813	824	824	828	814	823	825	823	828	824	824	824	825	823	853	824	824	824	823	812	813	812	812	824	228	812	870	634	634	823	823
829	832	832	824	803	824	824	826	20	824	833	825	826	813	855	826	34	813	815	814	825	825	829	815	824	826	824	829	825	825	825	826	824	854	825	825	825	824	813	814	813	813	825	227	813	871	635	635	824	824
830	833	833	825	804	825	825	827	19	825	834	826	827	814	856	828	33	814	816	815	826	826	830	816	825	827	825	830	826	826	826	827	825	855	826	826	826	825	814	815	814	814	826	226	814	872	636	636	825	825
831	834	834	826	805	826	826	828	18	826	835	827	828	815	857	829	32	815	817	816	827	827	831	817	826	828	826	831	827	827	827	828	826	856	827	827	827	826	815	816	815	815	827	225	815	873	637	637	826	826
832	835	835	827	806	827	827	829	17	827	836	828	829	816	858	830	31	816	29	817	828	828	832	29	827	829	827	832	828	828	828	829	827	857	828	828	828	827	816	817	816	816	828	224	816	874	638	638	827	827
833	836	836	828	807	828	828	830	16	828	837	829	830	817	859	831	30	817	28	29	829	829	833	28	828	830	828	833	829	829	829	830	828	858	829	829	829	828	817	29	817	817	829	223	817	875	639	639	828	828
834	837	837	829	808	829	829	831	15	829	838	830	831	29	860	832	29	29	27	28	830	830	834	27	829	831	829	834	830	830	830	831	829	859	830	830	830	829	29	28	29	29	830	222	29	876	640	640	829	829
835	838	838	830	809	830	830	832	14	830	839	831	832	28	861	833	28	28	26	27	831	831	835	26	830	832	830	835	831	831	831	832	830	860	831	831	831	830	28	27	28	28	831	221	28	877	641	641	830	830
836	839	839	831	810	831	831	833	845	831	840	832	833	27	862	834	27	27	25	26	832	832	837	25	831	833	831	837	832	832	832	833	831	861	832	832	832	831	27	26	27	27	832	220	27	878	642	642	831	831
837	840	840	832	811	832	832	834	846	832	841	833	834	26	863	835	26	26	24	25	833	833	838	24	832	834	832	838	833	833	833	834	832	862	833	833	833	832	26	25	26	26	833	219	26	879	643	643	832	832
838	841	841	833	812	833	833	835	847	833	842	834	835	25	864	836	25	25	23	24	834	834	839	23	833	835	833	839	834	834	834	835	833	863	834	834	834	833	25	24	25	25	834	218	25	880	644	644	833	833
839	842	842	834	813	834	834	836	848	834	843	835	836	24	865	837	24	24	22	23	835	835	840	22	834	836	834	840	835	835	835	836	834	864	835	835	835	834	24	23	24	24	835	217	24	881	645	645	834	834
840	843	843	835	814	835	835	837	849	835	844	836	837	23	866	838	23	23	21	22	837	836	841	21	835	837	835	841	836	836	836	837	835	865	836	836	836	835	23	22	23	23	836	216	23	882	646	646	835	835
841	844	844	836	815	836	836	838	850	836	845	837	838	22	867	839	22	22	20	21	838	837	842	20	836	838	836	842	837	837	837	838	836	866	837	837	837	836	22	21	22	22	837	215	22	883	647	647	836	836
842	933	845	837	816	837	837	839	851	837	846	838	839	21	868	840	21	21	19	20	839	838	843	19	837	839	837	843	838	838	838	839	933	867	838	838	838	837	21	20	21	21	838	214	21	884	648	648	837	837
843	932	846	838	817	838	838	840	852	838	847	839	840	20	869	841	20	20	18	19	840	839	844	18	838	840	838	844	839	839	839	840	932	868	839	839	839	838	20	19	20	20	839	213	20	885	649	649	838	838
844	931	847	839	818	839	839	841	853	839	848	840	841	19	870	842	19	19	17	18	841	840	845	17	839	841	839	845	840	840	840	841	931	869	840	840	840	839	19	18	19	19	840	212	19	886	650	650	839	839
845	930	848	840	819	840	840	842	854	840	849	841	842	18	871	843	18	18	16	17	842	841	846	16	840	842	840	846	841	841	841	842	930	870	841	841	841	840	18	17	18	18	841	211	18	887	651	651	840	840
846	929	849	841	820	841	841	843	855	841	850	842	843	17	872	844	17	17	15	16	843	842	847	15	841	843	841	847	842	842	842	843	929	871	842	842	842	841	17	16	17	17	842	210	17	888	652	652	841	841
847	928	850	842	821	842	842	844	856	842	851	843	844	16	873	845	16	16	14	15	844	843	848	14	842	844	842	848	843	843	843	844	928	872	843	843	843	842	16	15	16	16	843	209	16	889	653	653	842	842
848	927	851	843	822	843	843	845	857	843	852	844	845	15	874	846	15	15	845	14	845	844	849	845	843	845	843	849	844	844	844	845	927	873	844	844	844	843	15	14	15	15	844	208	15	890	654	654	843	843
849	926	852	844	823	844	844	846	858	844	853	845	846	14	875	847	14	14	846	845	846	845	850	846	844	846	844	850	845	845	845	846	926	874	932	933	933	844	14	845	14	14	845	207	14	891	655	655	844	844
850	925	853	845	824	845	845	847	859	845	854	846	847	845	876	848	845	845	847	846	847	846	851	847	845	847	845	851	846	846	846	847	925	875	931	932	932	846	845	846	845	845	846	206	845	892	656	656	933	933
851	845	854	846	825	846	846	848	860	846	858	847	848	846	877	849	846	846	848	847	848	847	852	848	846	848	846	852	847	847	847	848	924	876	930	931	931	847	846	847	846	846	847	205	846	893	657	657	932	932
852	846	855	847	848	847	847	849	861	847	857	848	849	847	878	850	847	847	849	848	849	933	853	849	847	849	847	853	848	848	848	849	923	877	929	930	930	848	847	848	847	847	848	204	847	894	658	658	931	931
853	847	856	848	849	848	848	850	862	848	856	849	850	848	879	851	848	848	850	849	850	932	854	850	848	850	848	854	849	849	849	850	922	878	928	929	929	849	848	849	848	848	849	203	848	895	659	659	930	930
854	848	857	849	850	849	849	851	863	849	855	850	851	849	880	852	849	849	851	850	851	931	858	851	849	851	849	858	850	850	850	851	921	879	927	928	928	850	849	850	849	849	850	202	849	896	660	660	929	929
855	849	858	850	851	850	850	852	864	850	859	851	852	850	881	853	850	850	852	851	852	930	857	852	850	852	850	857	851	851	851	852	920	880	926	927	927	851	850	851	850	850	851	201	850	897	661	661	928	928
856	850	859	851	852	851	851	853	865	851	860	852	853	851	882	854	851	851	853	852	853	929	856	853	851	853	851	856	852	852	852	853	919	881	925	926	926	852	851	852	851	851	852	200	851	898	662	662	927	927
857	851	860	852	853	852	852	854	866	852	861	853	854	852	883	855	852	852	854	853	854	928	855	854	852	854	852	855	853	853	853	854	918	882	845	925	925	853	852	853	852	852	853	199	852	899	663	663	926	926
858	852	861	853	854	853	853	858	867	853	862	854	855	853	884	856	853	853	855	854	858	927	859	855	853	855	853	859	854	854	854	855	917	883	846	845	845	854	853	854	853	853	854	198	853	900	664	664	925	925
859	853	862	854	855	854	854	857	868	854	863	855	856	854	885	857	854	854	856	855	857	926	860	856	854	856	854	860	855	855	855	856	916	884	847	846	846	855	854	855	854	854	855	197	854	901	665	665	845	845
860	854	863	855	856	855	855	856	869	855	864	856	857	855	886	858	855	855	857	856	856	925	861	857	855	857	855	861	856	856	856	857	915	885	848	847	847	856	855	856	855	855	856	196	855	902	666	666	846	846
861	855	864	856	857	856	856	855	870	856	865	857	858	856	887	859	856	856	858	857	855	924	862	858	856	858	856	862	857	857	857	858	914	886	849	848	848	857	856	857	856	856	857	195	856	903	667	667	847	847
862	856	865	857	858	857	857	859	871	857	866	858	859	857	888	860	857	857	859	858	859	923	863	859	857	859	857	863	858	858	858	859	913	887	850	849	849	858	857	858	857	857	858	194	857	904	668	668	848	848
863	857	866	858	859	858	858	860	872	858	867	859	860	858	889	861	858	858	860	859	860	922	864	860	858	860	858	864	859	859	859	860	912	888	851	850	850	859	858	859	858	858	859	193	858	905	669	669	849	849
864	858	868	859	860	859	859	861	873	925	868	860	861	859	890	862	859	859	861	860	861	921	865	861	859	861	859	865	860	860	860	861	911	889	852	851	851	860	859	860	859	859	860	192	859	906	859	859	850	850
865	859	869	860	861	860	860	862	874	926	869	861	862	860	891	863	860	860	862	861	862	920	866	862	860	862	860	866	861	861	861	862	910	890	853	852	852	861	860	861	860	860	861	191	860	907	860	860	851	851
866	860	870	861	862	861	861	863	875	927	870	862	863	861	892	864	861	861	863	862	863	919	867	863	861	863	861	867	862	862	862	863	909	891	854	853	853	862	861	862	861	861	862	190	861	908	861	861	852	852
867	861	871	862	863	862	862	864	877	928	871	863	864	862	893	865	862	862	864	863	864	918	868	864	862	864	862	868	863	863	863	864	908	892	855	854	854	863	862	863	862	862	863	189	862	909	862	862	853	853
868	862	872	863	864	863	863	865	878	929	872	864	865	863	894	866	863	863	865	864	865	917	869	865	863	865	863	869	864	864	864	865	907	893	856	855	855	864	863	864	863	863	864	188	863	910	863	863	854	854
869	863	873	864	865	864	864	866	879	930	873	865	866	864	895	867	864	864	866	865	866	916	870	866	864	866	864	870	865	865	865	866	906	894	857	856	856	865	864	865	864	864	865	187	864	911	864	864	855	855
870	864	874	865	866	865	865	867	880	931	874	866	867	865	896	868	865	865	867	866	867	915	871	867	865	867	865	871	866	866	866	867	905	895	858	857	857	866	865	866	865	865	866	186	865	912	865	865	856	856
871	865	875	866	867	866	866	868	881	932	875	867	868	866	897	869	866	866	868	867	868	914	872	868	866	868	866	872	867	867	867	868	904	896	859	858	858	867	866	867	866	866	867	185	866	913	866	866	857	857
872	866	876	867	868	867	867	869	882	933	876	868	869	867	898	870	867	867	869	868	869	913	873	869	867	869	867	873	868	868	868	869	903	897	860	859	859	868	867	868	867	867	868	184	867	914	867	867	858	858
873	867	877	868	869	868	868	870	883	924	877	869	870	868	899	871	868	868	870	869	870	912	874	870	868	870	868	874	869	869	869	870	902	898	861	860	860	869	868	869	868	868	869	183	868	915	868	868	859	859
874	868	878	869	870	869	869	871	884	923	878	870	871	869	900	872	869	869	871	870	871	911	875	871	869	871	869	875	870	870	870	871	901	899	862	861	861	870	869	870	869	869	924	182	869	916	869	869	860	860
875	869	879	870	871	870	870	872	885	922	879	871	872	870	901	873	870	870	872	871	872	910	876	872	870	872	870	876	871	871	871	872	900	900	863	862	862	871	870	871	870	870	923	181	870	917	870	870	861	861
876	870	880	871	872	871	871	873	886	921	880	872	873	871	902	874	871	871	873	872	873	909	877	873	871	873	871	877	872	872	872	873	899	901	864	863	863	872	871	872	871	871	922	180	871	918	871	871	862	862
877	871	881	872	873	872	872	874	887	920	881	873	874	872	903	875	872	872	874	873	874	908	878	874	872	874	872	878	873	873	873	874	898	902	865	864	864	873	872	873	872	872	921	179	872	919	872	872	863	863
878	872	882	873	874	873	873	875	888	919	882	874	875	873	904	876	873	873	875	874	875	907	879	875	873	875	873	879	874	874	874	875	897	903	866	865	865	874	873	874	873	873	920	178	873	920	873	873	864	864
879	873	883	874	875	874	874	876	889	918	883	875	876	874	905	877	874	874	876	875	876	906	880	876	874	876	874	880	875	875	875	876	896	904	867	866	866	875	874	875	874	874	919	177	874	921	874	874	865	865
880	874	884	875	876	875	875	877	890	917	884	876	877	875	906	878	875	875	877	876	877	905	881	877	875	877	875	881	876	876	876	877	895	906	868	867	867	876	875	876	875	875	918	176	875	922	875	875	866	866
881	875	885	876	877	876	876	878	891	916	885	877	878	876	907	879	876	876	878	877	878	904	882	878	876	878	876	882	877	877	877	878	894	907	869	868	868	877	876	877	876	876	917	175	876	923	876	876	867	867
882	876	886	877	878	877	877	879	892	915	886	878	879	877	908	880	877	877	879	878	879	903	883	879	877	879	877	883	878	878	878	879	893	908	870	869	869	878	877	878	877	877	916	174	877	924	877	877	868	868
883	877	887	878	879	878	878	880	893	914	887	879	880	878	909	881	878	878	880	879	880	902	884	880	878	880	878	884	879	879	879	880	892	909	871	870	870	879	878	879	878	878	915	173	878	925	878	878	869	869
884	878	888	879	880	879	879	881	894	913	888	880	881	879	910	882	879	879	881	880	881	901	885	881	879	881	879	885	880	880	880	881	891	910	872	871	871	880	879	880	879	879	914	172	879	926	879	879	870	870
885	879	889	880	881	880	880	882	895	912	889	881	882	880	911	883	880	880	882	881	882	900	886	882	880	882	880	886	881	881	881	882	890	911	873	872	872	881	880	881	880	880	913	171	880	927	880	880	871	871
886	880	890	881	882	881	881	883	896	911	890	882	883	881	912	884	881	881	883	882	883	899	887	883	881	883	881	887	882	882	882	883	889	912	874	873	873	882	881	882	881	881	912	170	881	928	881	881	872	872
887	881	891	882	883	882	882	884	897	910	891	883	884	882	913	885	882	882	884	883	884	898	888	884	882	884	882	888	883	883	883	884	888	913	875	874	874	883	882	883	882	882	911	169	882	929	882	882	873	873
888	882	892	883	884	883	883	885	898	909	893	884	885	883	914	886	883	883	885	884	885	897	889	885	883	885	883	889	884	884	884	885	887	914	876	875	875	884	883	884	883	883	910	168	883	930	883	883	874	874
889	883	893	884	885	884	884	886	899	908	894	885	886	884	915	887	884	884	886	885	886	896	890	886	884	886	884	890	885	885	885	886	886	915	877	876	876	885	884	885	884	884	909	167	884	931	884	884	875	875
890	884	894	885	886	885	885	887	900	907	895	886	887	885	916	888	885	885	887	886	887	895	891	887	885	887	885	891	886	886	886	887	885	916	878	877	877	886	885	886	885	885	908	166	885	932	885	885	876	876
891	885	895	886	887	886	886	888	901	906	896	887	888	886	917	889	886	886	888	887	888	894	892	888	886	888	886	892	887	887	887	888	884	917	879	878	878	887	886	887	886	886	907	165	886	933	886	886	877	877
892	886	896	887	888	887	887	889	902	905	897	888	889	887	918	890	887	887	889	888	889	893	893	889	887	889	887	893	888	888	888	889	883	918	880	879	879	888	887	888	887	887	906	164	887	845	887	887	878	878
893	887	897	888	889	888	888	890	903	904	898	889	890	888	919	891	888	888	890	889	890	892	894	890	888	890	888	894	889	889	889	890	882	919	881	880	880	889	888	889	888	888	905	163	888	844	888	888	879	879
894	888	898	889	890	889	889	891	904	903	899	890	891	889	920	892	889	889	891	890	891	891	895	891	889	891	889	895	890	890	890	891	881	920	882	881	881	890	889	890	889	889	904	162	889	843	889	889	880	880
895	889	899	890	891	890	890	892	905	902	900	891	892	890	921	893	890	890	892	891	892	890	896	892	890	892	890	896	891	891	891	892	880	921	883	882	882	891	890	891	890	890	903	161	890	842	890	890	881	881
896	890	900	891	892	891	891	893	906	901	901	892	893	891	922	894	891	891	893	892	893	889	897	893	891	893	891	897	892	892	892	893	879	922	884	883	883	892	891	892	891	891	902	160	891	841	891	891	882	882
897	891	901	892	893	892	892	894	907	900	902	893	894	892	923	895	892	892	894	893	894	888	898	894	892	894	892	898	893	893	893	894	878	923	885	884	884	893	892	893	892	892	901	159	892	840	892	892	883	883
898	892	902	893	894	893	893	895	908	899	903	894	895	893	924	896	893	893	895	894	895	887	899	895	893	895	893	899	894	894	894	895	877	924	886	885	885	894	893	894	893	893	900	158	893	839	893	893	884	884
899	893	903	894	895	894	894	896	909	898	904	895	896	894	925	897	894	894	896	895	896	886	900	896	894	896	894	900	895	895	895	896	876	925	887	886	886	895	894	895	894	894	899	157	894	838	894	894	885	885
900	894	904	895	896	895	895	897	910	897	905	896	897	895	926	898	895	895	897	896	897	885	901	897	895	897	895	901	896	896	896	897	875	926	888	887	887	896	895	896	895	895	898	156	895	837	895	895	886	886
901	895	905	896	897	896	896	898	911	896	906	897	898	896	927	899	896	896	898	897	898	884	902	898	896	898	896	902	897	897	897	898	874	927	889	888	888	897	896	897	896	896	897	155	896	836	896	896	887	887
902	896	906	897	898	897	897	899	912	895	907	898	899	897	928	900	897	897	899	898	899	883	903	899	897	899	897	903	898	898	898	899	873	928	890	889	889	898	897	898	897	897	896	154	897	835	897	897	888	888
903	897	907	898	899	898	898	900	913	894	908	899	900	898	929	901	898	898	900	899	900	882	904	900	898	900	898	904	899	899	899	900	872	929	891	890	890	899	898	899	898	898	895	153	898	834	898	898	889	889
904	898	909	899	900	899	899	901	914	893	909	900	901	899	930	902	899	899	901	900	901	881	905	901	899	901	899	905	900	900	900	901	871	930	892	891	891	900	899	900	899	899	894	152	899	833	899	899	890	890
905	899	910	900	901	900	900	902	915	892	910	901	902	900	931	903	900	900	902	901	902	880	906	902	900	902	900	906	901	901	901	902	870	931	893	892	892	901	900	901	900	900	893	151	900	832	900	900	891	891
906	900	911	901	902	901	901	903	916	891	911	902	903	901	932	904	901	901	903	902	903	879	907	903	901	903	901	907	902	902	902	903	869	932	894	893	893	902	901	902	901	901	892	150	901	831	901	901	892	892
907	901	912	902	903	902	902	904	917	890	912	903	904	902	933	905	902	902	904	903	904	878	908	904	902	904	902	908	903	903	903	904	868	933	895	894	894	903	902	903	902	902	891	149	902	830	902	902	893	893
908	902	913	903	904	903	903	905	918	889	913	904	905	903	845	906	903	903	905	904	905	877	909	905	903	905	903	909	904	904	904	905	867	934	896	895	895	904	903	904	903	903	890	148	903	829	903	903	894	894
909	903	914	904	905	904	904	906	919	888	914	905	906	905	844	907	904	904	906	905	906	876	910	906	904	906	904	910	905	905	905	906	866	935	897	896	896	905	904	905	904	904	889	147	904	828	904	904	895	895
910	904	915	905	906	905	905	907	920	887	915	906	907	906	843	908	905	905	907	906	907	875	911	907	905	907	905	911	906	906	906	907	865	936	898	897	897	906	905	906	905	905	888	146	905	827	905	905	896	896
911	905	916	906	907	906	906	908	921	886	916	907	908	907	842	909	906	906	908	907	908	874	912	908	906	908	906	912	907	907	907	908	864	937	899	898	898	907	906	907	906	906	887	145	906	826	906	906	897	897
912	906	917	907	908	907	907	909	922	885	917	908	909	908	841	910	907	907	909	908	909	873	913	909	907	909	907	913	908	908	908	909	863	938	900	899	899	908	907	908	907	907	886	144	907	825	907	907	898	898
913	907	918	908	909	908	908	910	923	884	918	909	910	909	840	911	908	908	910	909	910	872	914	910	908	910	908	914	909	909	909	910	862	939	901	900	900	909	908	909	908	908	885	143	908	824	908	908	899	899
914	908	919	909	910	909	909	911	924	883	919	910	911	910	839	912	909	909	911	910	911	871	915	911	909	911	909	915	910	910	910	911	861	940	902	901	901	910	909	910	909	909	884	142	909	823	909	909	900	900
915	909	920	910	911	910	910	912	925	882	920	911	912	911	838	913	910	910	912	911	912	870	916	912	910	912	910	916	911	911	911	912	860	941	903	902	902	911	910	911	910	910	883	141	910	822	910	910	901	901
916	910	921	911	912	911	911	913	926	881	921	912	913	912	837	914	911	911	913	912	913	869	917	913	911	913	911	917	912	912	912	913	859	942	904	903	903	912	911	912	911	911	882	140	911	821	911	911	902	902
917	911	922	912	913	912	912	914	927	880	922	913	914	913	836	916	912	912	914	913	914	868	918	914	912	914	912	918	913	913	913	914	855	943	905	904	904	913	912	913	912	912	881	139	912	820	912	912	903	903
918	912	923	913	914	913	913	915	928	879	923	914	915	914	835	917	913	913	915	914	915	867	919	915	913	915	913	919	914	914	914	915	856	944	906	905	905	914	913	914	913	913	880	138	913	819	913	913	904	904
919	913	924	914	915	914	914	916	929	878	924	915	916	915	834	918	914	914	916	915	916	866	920	916	914	916	914	920	915	915	915	916	857	945	907	906	906	915	914	915	914	914	879	137	914	818	914	914	905	905
920	914	925	915	916	915	915	917	930	877	925	916	917	916	833	919	915	915	917	916	917	865	921	917	915	917	915	921	916	916	916	917	858	946	908	907	907	916	915	916	915	915	878	136	915	934	915	915	906	906
921	915	926	916	917	916	916	918	931	876	926	917	918	917	832	920	916	916	918	917	918	864	922	918	916	918	916	922	917	917	917	918	854	947	909	908	908	917	916	917	916	916	877	135	916	935	916	916	907	907
922	916	927	917	918	917	917	919	932	875	927	918	919	918	831	921	917	917	919	918	919	863	923	919	917	919	917	923	918	918	918	919	853	948	910	909	909	918	917	918	917	917	876	134	917	936	917	917	908	908
923	917	928	918	919	918	918	920	933	874	928	919	920	919	830	922	918	918	920	919	920	862	924	920	918	920	918	924	919	919	919	920	852	949	911	910	910	919	918	919	918	918	875	133	918	937	918	918	909	909
924	918	929	919	920	919	919	921	934	873	929	920	921	920	829	923	919	919	921	920	921	861	925	921	919	921	919	925	920	920	920	921	851	950	912	911	911	920	919	920	919	919	874	132	919	938	919	919	910	910
925	919	930	920	921	920	920	922	935	872	930	921	922	921	828	924	920	920	922	921	922	860	926	922	920	922	920	926	921	921	921	922	849	951	913	912	912	921	920	921	920	920	873	131	920	939	920	920	911	911
926	920	931	921	922	921	921	923	936	871	931	922	923	922	827	925	921	921	923	922	923	859	927	923	921	923	921	927	922	922	922	923	848	952	914	913	913	922	921	922	921	921	872	130	921	940	921	921	912	912
927	921	932	922	923	922	922	924	937	870	932	923	924	923	826	926	922	922	924	923	924	858	928	924	922	924	922	929	923	923	923	924	847	953	915	914	914	923	922	923	922	922	871	129	922	941	922	922	913	913
928	922	933	923	924	923	923	925	938	869	933	924	925	924	825	927	923	923	925	924	925	857	929	925	923	925	923	930	924	924	924	925	846	954	916	915	915	924	923	924	923	923	870	128	923	942	923	923	914	914
929	923	947	924	925	924	924	926	939	868	934	925	926	925	824	928	924	924	926	925	926	856	930	926	924	926	924	931	925	925	925	926	845	955	917	916	916	925	924	925	924	924	925	127	924	943	924	924	915	915
930	924	946	925	926	925	925	927	940	867	935	926	927	926	823	929	925	925	927	926	927	855	931	927	925	927	925	932	926	926	926	927	844	956	918	917	917	926	925	926	925	925	926	925	925	944	925	925	916	916
933	947	945	926	927	926	926	928	941	866	936	927	928	927	822	930	926	926	928	927	928	854	932	928	926	928	926	933	927	927	927	928	843	957	919	918	918	927	926	927	926	926	927	926	926	945	926	926	917	917
932	946	944	927	928	927	927	929	942	865	937	928	929	928	821	933	927	927	929	928	929	853	933	929	927	929	927	836	928	928	928	929	842	958	920	919	919	928	927	928	927	927	928	927	927	946	927	927	918	918
931	945	943	928	929	928	928	930	943	864	938	929	930	929	820	932	928	928	930	929	930	852	934	930	928	930	928	934	929	929	929	930	841	959	921	920	920	929	928	929	928	928	929	928	928	947	928	928	919	919
934	944	942	929	930	929	929	931	944	863	939	930	931	930	819	931	929	929	931	930	931	851	935	931	929	931	929	935	930	930	930	931	840	960	922	921	921	930	929	930	929	929	930	929	929	948	929	929	920	920
935	943	941	930	931	930	930	932	945	862	940	931	932	931	818	934	930	930	932	931	932	850	936	932	930	932	930	936	931	931	931	932	839	961	923	922	922	933	930	931	930	930	931	930	930	949	930	930	921	921
936	942	940	931	932	931	931	933	946	861	941	932	933	932	934	935	931	931	933	932	933	849	937	933	931	933	931	937	932	932	932	933	838	962	924	923	923	932	931	932	931	931	932	931	931	950	931	931	922	922
937	941	939	932	933	932	932	934	947	860	942	933	934	933	935	936	932	932	934	933	836	848	938	934	932	934	932	938	933	933	933	934	837	963	947	924	924	931	932	933	932	932	933	932	932	951	932	932	923	923
938	940	938	933	934	933	933	935	948	859	943	934	935	934	936	937	933	933	935	934	934	934	939	935	933	935	933	939	947	934	934	935	934	964	946	947	947	845	933	934	933	933	934	933	933	952	933	933	924	924
939	939	937	947	935	934	947	936	949	934	944	935	936	935	937	938	934	934	936	935	935	935	940	936	947	936	934	940	946	935	935	936	935	965	945	946	946	934	934	935	934	934	935	934	934	953	934	934	947	947
940	938	936	946	936	935	946	937	950	935	945	936	937	936	938	939	935	935	937	936	936	936	941	937	946	937	935	941	945	936	936	937	936	966	944	945	945	935	935	936	935	935	936	935	935	954	935	935	946	946
941	937	935	945	937	936	945	938	951	936	946	937	938	937	939	940	936	936	938	937	937	937	942	938	945	938	936	942	944	937	937	938	937	967	943	944	944	936	936	937	936	936	937	936	936	955	936	936	945	945
942	936	934	944	938	937	944	939	952	937	947	938	939	938	940	941	937	937	939	938	938	938	943	939	944	939	937	943	943	938	938	939	938	968	942	943	943	937	937	938	937	937	938	937	937	956	937	937	944	944
943	935	948	943	939	938	943	940	953	938	948	939	940	939	941	942	938	938	940	939	939	939	944	940	943	940	938	944	942	939	939	940	939	969	941	942	942	938	938	939	938	938	939	938	938	958	938	938	943	943
944	934	949	942	940	939	942	941	954	939	949	940	941	940	942	943	939	939	941	940	940	940	945	942	942	941	939	945	941	940	940	941	940	970	940	941	941	939	939	940	939	939	940	939	939	959	939	939	942	942
945	948	950	941	941	940	941	942	955	940	950	941	942	941	943	944	940	940	942	941	941	941	946	943	941	942	940	946	940	941	941	942	941	971	939	940	940	940	940	941	940	940	941	940	940	960	940	940	941	941
946	949	951	940	942	941	940	943	956	941	951	942	943	942	944	945	941	941	943	942	942	942	947	944	940	943	941	947	939	942	942	943	942	10000	938	939	939	941	941	942	941	941	942	941	941	961	941	941	940	940
947	950	952	939	943	942	939	944	957	942	952	943	944	943	945	946	942	942	944	943	943	943	948	945	939	944	942	948	938	943	943	944	943	10000	937	938	938	942	942	943	942	942	943	942	942	962	942	942	939	939
948	951	953	938	944	943	938	945	958	943	953	944	945	944	946	947	943	943	945	944	944	944	949	946	938	945	943	949	937	944	944	945	944	10000	936	937	937	943	943	944	943	943	944	943	943	963	943	943	938	938
949	952	954	937	945	944	937	946	959	944	954	945	946	945	947	948	944	944	946	945	945	945	950	947	937	946	944	950	936	945	945	946	945	10000	935	936	936	944	944	945	944	944	945	944	944	964	944	944	937	937
950	953	955	936	946	945	936	947	960	945	955	946	947	946	948	949	945	945	947	946	946	946	951	948	936	947	945	951	935	946	946	947	946	10000	934	935	935	945	945	946	945	945	946	945	945	965	945	945	936	936
951	954	956	935	947	946	935	948	961	946	956	947	948	947	949	950	946	946	948	947	947	947	952	949	935	948	946	952	934	947	947	948	947	10000	948	934	934	946	946	947	946	946	947	946	946	966	946	946	935	935
952	955	957	934	948	947	934	949	962	947	957	948	949	948	950	951	947	947	949	948	948	948	953	950	934	949	947	953	948	948	948	949	948	10000	949	948	949	947	947	948	947	947	948	947	947	967	947	947	934	934
953	956	958	948	949	948	948	950	963	948	958	949	950	949	951	952	948	948	950	949	949	949	954	951	948	950	948	954	949	949	949	950	949	10000	950	949	950	948	948	949	948	948	949	948	948	968	948	948	948	948
955	957	959	949	950	949	949	951	964	949	959	950	951	950	952	953	949	949	951	950	950	950	955	952	949	951	949	955	950	950	950	951	950	10000	951	950	951	949	949	950	949	949	950	949	949	969	949	949	949	949
956	958	960	950	951	950	950	952	965	950	960	951	952	951	953	954	950	950	952	951	951	951	956	953	950	952	950	956	951	951	951	952	951	10000	952	951	952	950	950	951	950	950	951	950	950	970	950	950	950	950
957	959	961	951	952	951	951	953	966	951	961	952	953	952	954	955	951	951	953	952	952	952	957	954	951	953	951	957	952	952	952	953	952	10000	953	952	953	951	951	952	951	951	952	951	951	971	951	951	951	951
958	960	962	952	953	952	952	954	967	952	962	953	954	953	955	956	952	952	954	953	953	953	958	955	952	954	952	958	953	953	953	954	953	10000	954	953	954	952	952	953	952	952	953	952	952	10000	952	952	952	952
959	961	963	953	954	953	953	955	968	953	963	954	955	954	956	957	953	953	955	954	954	954	959	956	953	955	953	959	954	954	954	955	954	10000	955	954	955	953	953	954	953	953	954	953	953	10000	953	953	953	953
960	962	964	954	955	954	954	956	969	954	964	955	956	955	957	958	954	954	956	955	955	955	960	957	954	956	954	960	955	955	955	956	955	10000	956	955	956	954	954	955	954	954	955	954	954	10000	954	954	954	954
961	963	965	955	956	955	955	957	970	955	965	956	957	956	958	959	955	955	957	956	956	956	961	958	955	957	955	961	956	956	956	957	956	10000	957	956	957	955	955	956	955	955	956	955	955	10000	955	955	955	955
962	964	966	956	957	956	956	958	971	956	966	957	958	957	959	960	956	956	958	957	957	957	962	959	956	958	956	962	957	957	957	958	957	10000	958	957	958	956	956	957	956	956	957	956	956	10000	956	956	956	956
963	965	967	957	958	957	957	959	10000	957	967	958	959	958	960	961	957	957	959	958	958	958	963	960	957	959	957	963	958	958	958	959	958	10000	959	958	959	957	957	958	957	957	958	957	957	10000	957	957	957	957
964	966	968	958	959	958	958	960	10000	958	968	959	960	959	961	962	958	958	960	959	959	959	964	961	958	960	958	965	959	959	959	960	959	10000	960	959	960	958	958	959	958	958	959	958	958	10000	958	958	958	958
965	967	969	959	960	959	959	961	10000	959	969	960	961	960	962	963	959	959	961	960	960	960	965	962	959	961	959	966	960	960	960	961	960	10000	961	960	961	959	959	960	959	959	960	959	959	10000	959	959	959	959
966	968	970	960	961	960	960	962	10000	960	970	961	962	961	963	964	960	960	962	961	961	961	966	963	960	962	960	967	961	961	961	962	961	10000	962	961	962	960	960	961	960	960	961	960	960	10000	960	960	960	960
967	969	971	961	962	961	961	963	10000	961	971	962	963	962	964	965	961	961	963	962	962	962	967	964	961	963	961	968	962	962	962	963	962	10000	963	962	963	961	961	962	961	961	962	961	961	10000	961	961	961	961
968	970	10000	962	963	962	962	964	10000	962	10000	963	964	963	965	966	962	962	964	963	963	963	968	965	962	964	962	969	963	963	963	964	963	10000	964	963	964	962	962	963	962	962	963	962	962	10000	962	962	962	962
969	971	10000	963	964	963	963	965	10000	963	10000	964	965	964	966	967	963	963	965	964	964	964	969	966	963	965	963	970	964	964	964	965	964	10000	965	964	965	963	963	964	963	963	964	963	963	10000	963	963	963	963
970	10000	10000	964	965	964	964	966	10000	964	10000	965	966	965	967	968	964	964	966	965	965	965	970	967	964	966	964	971	965	965	965	966	965	10000	966	965	966	964	964	965	964	964	965	964	964	10000	964	964	964	964
971	10000	10000	965	966	965	965	967	10000	965	10000	966	967	966	968	969	965	965	967	966	966	966	971	968	965	967	965	10000	966	966	966	967	966	10000	967	966	967	965	965	966	965	965	966	965	965	10000	965	965	965	965
10000	10000	10000	966	967	966	966	968	10000	966	10000	967	968	967	969	970	966	966	968	967	967	967	10000	969	966	968	966	10000	967	967	967	968	967	10000	968	967	968	966	966	967	966	966	967	966	966	10000	966	966	966	966
10000	10000	10000	967	968	967	967	969	10000	967	10000	968	969	968	970	971	967	967	969	968	968	968	10000	970	967	969	967	10000	968	968	968	969	968	10000	969	968	969	967	967	968	967	967	968	967	967	10000	967	967	967	967
10000	10000	10000	968	969	968	968	970	10000	968	10000	969	970	969	971	10000	968	968	970	969	969	969	10000	971	968	970	968	10000	969	969	969	970	969	10000	970	969	970	968	968	969	968	968	969	968	968	10000	968	968	968	968
10000	10000	10000	969	970	969	969	971	10000	969	10000	970	971	970	10000	10000	969	969	971	970	970	970	10000	10000	969	971	969	10000	970	970	970	971	970	10000	971	970	971	969	969	970	969	969	970	969	969	10000	969	969	969	969
10000	10000	10000	970	971	970	970	10000	10000	970	10000	971	10000	971	10000	10000	970	970	10000	971	971	971	10000	10000	970	10000	970	10000	971	971	971	10000	971	10000	10000	971	10000	970	970	971	970	970	971	970	970	10000	970	970	970	970
10000	10000	10000	971	10000	971	971	10000	10000	971	10000	10000	10000	10000	10000	10000	971	971	10000	10000	10000	10000	10000	10000	971	10000	971	10000	10000	10000	10000	10000	10000	10000	10000	10000	10000	971	971	10000	971	971	10000	971	971	10000	971	971	971	971
[truncated: 22 more columns]
