# Supplementary material for: Rearrangement analysis of multiple bacterial genomes
Source: BMC Bioinformatics. 2019 Dec 27;20(Suppl 23):631. doi: 10.1186/s12859-019-3293-4 (PMC6933940; doi:10.1186/s12859-019-3293-4)
Supplement: Supplementary file 8 — Additional file 8: Table S4. Information of the 41 identified inversions. [file 12859_2019_3293_MOESM8_ESM.xlsx]

## Sheet: Inversions
	Table S4 Strain specific, shared and region-specific inversions. Dark grey: Strain specific inversion, Light grey: Shared inversions.
	Light Blue: Region-specific inversions. Inversion column has the start and end gene number of inversions assigned by program.
	Inversion No.	Inversion	No. of strains	Geographical location of strains
	R1	237-632	9	Europe, East Asia, North America
	R2	302-587	9	Europe, East Asia, North America
	R3	934-947	18	Europe, East Asia, North America, India, South America, Australia
	R4	845-924	9	Europe, East Asia, North America
	R5	845-933	11	Europe, East Asia, North America, Africa
	R6	313-530	27	Europe, East Asia, South America, Unknown, India, Australia, North America
	R7	30-825	5	Europe, East Asia
	R8	30-847	5	Europe, East Asia
	R9	391-428	9	East Asia, South America, Unknown
	R10	417-420	8	Europe, East Asia, North America, Africa, South America
	R11	855-858	8	Europe, East Asia, North America, South America
	R12	30-817	16	East Asia, Unknown
	R13	14-844	17	East Asia, Unknown
	R14	49-74	7	East Asia, Unknown
	R15	325-328	2	East Asia, Africa
	R16	766-773	2	East Asia, Europe
	R17	229-587	3	Australia
	R18	669-858	3	Australia
	R19	30-826	3	Australia
	R20	740-825	3	Australia
	R21	740-847	3	Australia
	R22	30-933	4	East Asia
	R23	717-818	2	Africa
	R24	846-847	1	North America
	R25	826-845	1	North America
	R26	588-825	1	North America
	R27	588-847	1	North America
	R28	112-669	1	North America
	R29	925-933	1	South America
	R30	213-619	1	East Asia
	R31	112-134	1	India
	R32	134-699	1	India
	R33	848-933	1	India
	R34	837-933	1	South America
	R35	173-645	1	East Asia
	R36	870-924	1	East Asia
	R37	329-468	1	East Asia
	R38	329-560	1	East Asia
	R39	127-924	1	East Asia
	R40	5-742	1	East Asia
	R41	859-933	1	South America
