# Supplementary material for: Rearrangement analysis of multiple bacterial genomes
Source: BMC Bioinformatics. 2019 Dec 27;20(Suppl 23):631. doi: 10.1186/s12859-019-3293-4 (PMC6933940; doi:10.1186/s12859-019-3293-4)
Supplement: Supplementary file 9 — Additional file 9: Table S5. Rearrangements that were in common with previous study by Furuta et al [35]. [file 12859_2019_3293_MOESM9_ESM.xlsx]

## Sheet: Sheet1
		Table S5: Rearrangements that were in common with the previous study [35]
		Strain	Inversion	Inversion (label) identified by Furuta et. Al
		F16	R9, R12, R6, R13	A, C2, F, C1
		F32	R9, R12, R6, R13, R30	A, C2, F, C1, G
		F30	R13, R14	C1, D1
		F57	R12, R13, R14	C2, C1, D1
		G27	R3	Ie
		26695	R3, R4, R2, R1	Ie , M1e, M3e, M4e
