# Supplementary material for: Rearrangement analysis of multiple bacterial genomes
Source: BMC Bioinformatics. 2019 Dec 27;20(Suppl 23):631. doi: 10.1186/s12859-019-3293-4 (PMC6933940; doi:10.1186/s12859-019-3293-4)
Supplement: Supplementary file 10 — Additional file 10: Table S6. Information of IS, ICE, virulence related genes and pathogenicity island proteins around some of the inversions breakpoints. [file 12859_2019_3293_MOESM10_ESM.xlsx]

## Sheet: S5
Strain	IS, ICE proteins , virulence related genes and cag pathogenicity island proteins around some of the inversions breakpoints
ELS37	... 110 111 | 669 668 ... 422 421 | 417 418 ... 419 420 | 416 415 ... 113 112 | 670 671 ... 853 854 | 858 857 ... 856 855 | 859 860 ...
BM012A	... 28 29 | 826 827 ... 846 847 | 739 738 ... 671 670 | 858 857 ... 849 848 | 825 824 ... 741 740 | 30 31 ... 227 228 | 587 586 ... 532 531 | 313 314 ... 529 530 | 312 311 ... 230 229 | 588 589 ... 668 669 | 859 860 …
BM012S	... 28 29 | 826 827 ... 846 847 | 739 738 ... 671 670 | 858 857 ... 849 848 | 825 824 ... 741 740 | 30 31 ... 227 228 | 587 586 ... 532 531 | 313 314 ... 529 530 | 312 311 ... 230 229 | 588 589 ... 668 669 | 859 860 …
J166	... 311 312 | 530 529 ... 314 313 | 531 532 ... 586 587 | 846 847 ... 846 847 | 826 827 ... 844 845 | 588 589 ... 824 825 | 848 849 ...
BM012B	... 28 29 | 826 827 ... 846 847 | 739 738 ... 671 670 | 858 857 ... 849 848 | 825 824 ... 741 740 | 30 31 ... 227 228 | 587 586 ... 532 531 | 313 314 ... 529 530 | 312 311 ... 230 229 | 588 589 ... 668 669 | 859 860 …
F32	... 12 13 | 844 843 ... 819 818 | 30 31 ... 211 212 | 619 618 ... 532 531 | 313 314 ... 389 390 | 428 427 ... 392 391 | 429 430 ... 529 530 | 312 311 ... 214 213 | 620 621 ... 816 817 | 29 28 ... 15 14 | 845 846
oki128	... 3 4 | 742 743 ... 932 933 | 29 28 ... 6 5 | 741 740 ... 741 740 | 57 739 ... 31 30 | 934 935 ...
oki154	... 28 29 | 933 932 ... 741 740 | 57 739 ... 31 30 | 934 935 ...
oki673	... 28 29 | 933 932 ... 741 740 | 57 739 ... 31 30 | 934 935 ...
oki828	... 28 29 | 933 932 ... 741 740 | 57 739 ... 31 30 | 934 935 ...
F57	... 12 13 | 844 843 ... 819 818 | 30 31 ... 47 48 | 74 73 ... 50 49 | 75 76 ... 816 817 | 29 28 ... 15 14 | 845 846 ...
XZ274	... 12 13 | 844 843 ... 819 818 | 30 31 ... 47 48 | 74 73 ... 50 49 | 75 76 ... 311 312 | 530 529 ... 314 313 | 531 532 ... 816 817 | 29 28 ... 15 14 | 845 846 ...
UM066	... 12 13 | 844 843 ... 819 818 | 30 31 ... 125 126 | 924 923 ... 846 845 | 14 15 ... 28 29 | 817 816 ... 532 531 | 313 314 ... 389 390 | 428 427 ... 392 391 | 429 430 ... 529 530 | 312 311 ... 128 127 | 925 926 ...
UM298	... 12 13 | 844 843 ... 819 818 | 30 31 ... 47 48 | 74 73 ... 50 49 | 75 76 ... 311 312 | 530 529 ... 314 313 | 531 532 ... 816 817 | 29 28 ... 15 14 | 845 846 ...
F30	... 12 13 | 844 843 ... 76 75 | 49 50 ... 73 74 | 48 47 ... 15 14 | 845 846 ...
India7	... 110 111 | 134 135 ... 311 312 | 530 529 ... 314 313 | 531 532 ... 698 699 | 133 132 ... 113 112 | 700 701 ... 846 847 | 933 932 ... 849 848 | 934 935 …
Aklavik117	... 932 931 | 845 934 ...
26695	... 235 236 | 632 631 ... 589 588 | 302 303 ... 586 587 | 301 300 ... 238 237 | 633 634 ... 843 844 | 933 932 ... 926 925 | 845 846 ... 923 924 | 947 946 ... 935 934 | 948 949 ...
Rif1	... 235 236 | 632 631 ... 589 588 | 302 303 ... 586 587 | 301 300 ... 238 237 | 633 634 ... 843 844 | 932 931 ... 926 925 | 845 846 ... 923 924 | 947 946 ... 935 934 | 948 949 ...
Rif2	... 235 236 | 632 631 ... 589 588 | 302 303 ... 586 587 | 301 300 ... 238 237 | 633 634 ... 843 844 | 932 931 ... 926 925 | 845 846 ... 923 924 | 947 946 ... 935 934 | 948 949 ...
26695	... 235 236 | 632 631 ... 589 588 | 302 303 ... 586 587 | 301 300 ... 238 237 | 633 634 ... 843 844 | 932 931 ... 926 925 | 845 846 ... 923 924 | 947 946 ... 935 934 | 948 949 ...
UM032	... 12 13 | 844 843 ... 819 818 | 30 31 ... 47 48 | 74 73 ... 50 49 | 75 76 ... 311 312 | 530 529 ... 314 313 | 531 532 ... 816 817 | 29 28 ... 15 14 | 845 846 …
UM299	... 12 13 | 844 843 ... 819 818 | 30 31 ... 47 48 | 74 73 ... 50 49 | 75 76 ... 311 312 | 530 529 ... 314 313 | 531 532 ... 816 817 | 29 28 ... 15 14 | 845 846 …
UM037	... 171 172 | 645 644 ... 562 561 | 468 467 ... 330 329 | 469 470 ... 559 560 | 325 326 ... 327 328 | 324 323 ... 174 173 | 646 647 ... 764 765 | 773 772 ... 767 766 | 774 775 ... 868 869 | 924 923 ... 871 870 | 925 926 ...
26695-1	... 235 236 | 632 631 ... 589 588 | 302 303 ... 586 587 | 301 300 ... 238 237 | 633 634 ... 843 844 | 932 931 ... 926 925 | 845 846 ... 923 924 | 947 946 ... 935 934 | 948 949 ...
26695-1CH	... 235 236 | 632 631 ... 589 588 | 302 303 ... 586 587 | 301 300 ... 238 237 | 633 634 ... 843 844 | 932 931 ... 926 925 | 845 846 ... 923 924 | 947 946 ... 935 934 | 948 949 ...
26695-1CL	... 235 236 | 632 631 ... 589 588 | 302 303 ... 586 587 | 301 300 ... 238 237 | 633 634 ... 843 844 | 932 931 ... 926 925 | 845 846 ... 923 924 | 947 946 ... 935 934 | 948 949 ...
26695-1	... 235 236 | 632 631 ... 589 588 | 302 303 ... 586 587 | 301 300 ... 238 237 | 633 634 ... 843 844 | 932 931 ... 926 925 | 845 846 ... 923 924 | 947 946 ... 935 934 | 948 949 ...
26695-1MET	... 235 236 | 632 631 ... 589 588 | 302 303 ... 586 587 | 301 300 ... 238 237 | 633 634 ... 843 844 | 932 931 ... 926 925 | 845 846 ... 923 924 | 947 946 ... 935 934 | 948 949 ...
